# Supplementary material for: Metabolic profiling of steatotic liver disease by fluorescence lifetime imaging microscopy
Source: Commun Med (Lond). 2026 Apr 25;6:369. doi: 10.1038/s43856-026-01605-7 (PMC13324169; doi:10.1038/s43856-026-01605-7)
Supplement: Supplementary file 3 — Description of Supplementary Data Files [file 43856_2026_1605_MOESM3_ESM.xlsx]

## Sheet: Sheet1
Supplementary Data 1	Mitochondrial structure and function source data and lipid droplet quantification
Supplementary Data 2	HepG2 control a1a2 ratio histogram source data
Supplementary Data 3	HepG2 antimycin A a1a2 ratio histogram source data
Supplementary Data 4	HepG2 fatty acid a1a2 ratio histogram source data
Supplementary Data 5	HepG2 control average lifetime histogram source data
Supplementary Data 6	HepG2 antimycin A average lifetime histogram source data
Supplementary Data 7	HepG2 fatty acid average lifetime histogram source data
Supplementary Data 8	PCLS OTB5 a1a2 ratio histogram source data
Supplementary Data 9	PCLS OTB13 a1a2 ratio histogram source data
Supplementary Data 10	PCLS OTB15 a1a2 ratio histogram source data
Supplementary Data 11	PCLS OTB25 a1a2 ratio histogram source data
Supplementary Data 12	PCLS OTB44 a1a2 ratio histogram source data
Supplementary Data 13	PCLS OTB45 a1a2 ratio histogram source data
Supplementary Data 14	PCLS OTB5 average lifetime histogram source data
Supplementary Data 15	PCLS OTB13 average lifetime histogram source data
Supplementary Data 16	PCLS OTB15 average lifetime histogram source data
Supplementary Data 17	PCLS OTB25 average lifetime histogram source data
Supplementary Data 18	PCLS OTB44 average lifetime histogram source data
Supplementary Data 19	PCLS OTB45 average lifetime histogram source data
Supplementary Data 20	PCLS OTB5 lifetime intensity scatter plot source data
Supplementary Data 21	PCLS OTB13 lifetime intensity scatter plot source data
Supplementary Data 22	PCLS OTB15 lifetime intensity scatter plot source data
Supplementary Data 23	PCLS OTB25 lifetime intensity scatter plot source data
Supplementary Data 24	PCLS OTB44 lifetime intensity scatter plot source data
Supplementary Data 25	PCLS OTB45 lifetime intensity scatter plot source data
Supplementary Data 26	Mouse week 4 control average lifetime histogram source data
Supplementary Data 27	Mouse week 4 CDAHFD average lifetime histogram source data
Supplementary Data 28	Mouse week 12 control average lifetime histogram source data
Supplementary Data 29	Mouse week 12 CDAHFD average lifetime histogram source data
Supplementary Data 30	Mouse week 4 control lifetime intensity scatter plot source data
Supplementary Data 31	Mouse week 4 CDAHFD lifetime intensity scatter plot source data
Supplementary Data 32	Mouse week 12 control lifetime intensity scatter plot source data
Supplementary Data 33	Mouse week 12 CDAHFD lifetime intensity scatter plot source data
