# Supplementary material for: Metabolic profiling of steatotic liver disease by fluorescence lifetime imaging microscopy
Source: Commun Med (Lond). 2026 Apr 25;6:369. doi: 10.1038/s43856-026-01605-7 (PMC13324169; doi:10.1038/s43856-026-01605-7)
Supplement: Supplementary file 4 — Supplementary Data 1 [file 43856_2026_1605_MOESM4_ESM.xlsx]

## Sheet: Mito_Structure
Count									Mean Perimeter									Mean Form Factor									Branches/mito
HepG2		HLC		PHH		PCLS			HepG2		HLC		PHH		PCLS			HepG2		HLC		PHH		PCLS			HepG2		HLC		PHH		PCLS
Ctrl	FA	Ctrl	FA	Ctrl	FA	Ctrl	FA		Ctrl	FA	Ctrl	FA	Ctrl	FA	Ctrl	FA		Ctrl	FA	Ctrl	FA	Ctrl	FA	Ctrl	FA		Ctrl	FA	Ctrl	FA	Ctrl	FA	Ctrl	FA
28	321	179	725	93	207	106	129		10.028	4.058	8.62	4.774	12.077	6.135	2.921	2.998		3.633	1.922	4.182	2.137	3.53	2.292	1.78	1.67		3.5	1.614	2.436	1.694	3.387	1.899	1.245	1.147
50	140	195	418	492	500	202	231		9.677	4.219	6.605	5.614	9.94	6.885	3.897	2.709		3.652	1.852	3.054	2.563	3.105	2.381	1.991	1.571		3.84	1.5	1.985	2.077	3.104	2.048	1.421	1.087
63	323	558	324	220	192	358	122		10.644	3.93	5.954	4.082	5.255	6.08	2.789	3.905		3.942	1.801	3.038	1.868	1.921	2.255	1.626	1.897		4.095	1.477	2.047	1.522	1.559	1.854	1.148	1.369
67	168	189	223	391	93	147	148		11.207	4.821	5.597	4.451	11.384	14.439	4.783	2.591		4.615	2.088	2.73	1.702	3.527	4.004	2.585	1.519		4.463	1.893	2.042	1.628	3.944	6.882	1.98	1.101
74	371	426	108	194	902	94	188		11.029	3.703	4.843	4.065	8.36	4.574	3.699	2.716		4.447	1.778	2.452	1.725	2.708	1.735	1.925	1.515		3.946	1.367	1.575	1.694	3.278	1.382	1.309	1.074
59	125	209	669	240	818	102	72		9.925	5.079	6.575	4.839	9.47	4.62	3.281	3.613		3.825	2.365	3.22	1.8	2.971	1.892	1.862	1.739		3.695	1.944	2.244	1.864	3.267	1.5	1.235	1.222
34	140	497	494	433	663	110	212		14.518	4.988	3.464	5.509	13.473	4.641	3.186	3.467		4.963	2.444	1.82	2.399	3.857	1.842	1.888	1.763		6	1.857	1.421	1.877	4.723	1.54	1.182	1.137
43	65	668	999	94	654	201	114		10.724	5.235	4.273	5.003	12.534	5.464	3.242	3.456		3.895	2.446	2.193	2.394	3.819	2.102	1.841	1.789		3.953	2.185	1.504	1.723	4.5	1.757	1.269	1.289
149	131	719	797	323	137	184	169		7.469	5.61	5.014	3.246	10.123	6.53	3.346	2.617		3.224	2.541	2.516	1.658	3.254	2.411	1.811	1.441		2.772	2.183	1.748	1.317	3.811	2.219	1.293	1.107
33	135	722	673	184	1003	105	178		12.802	4.844	4.274	3.523	6.266	5.603	3.197	3.617		4.543	2.321	2.334	1.948	2.572	2.031	1.598	1.889		5.455	1.904	1.504	1.291	2.027	1.655	1.267	1.247
51	170	276	162	184	290	104	357		10.234	4.967	4.738	2.956	14.085	6.503	3.485	2.55		3.871	2.637	2.637	1.43	4.206	2.392	1.854	1.498		4.176	2.1	1.391	1.204	5.158	2.103	1.346	1.064
41	127	870	782	221	120	125	153		13.917	5.201	4.749	4.071	12.42	13.676	2.4	2.948		5.469	2.455	2.449	1.777	3.7	4.148	1.613	1.672		5.098	1.921	1.629	1.396	4.566	4.592	1.104	1.144
40	137	383	1009	183		98	215		10.648	4.423	5.144	5.55	14.089		3.689	3.385		3.806	2.114	2.55	2.12	4.169		2.002	1.787		4.5	1.606	1.715	1.764	5.492		1.5	1.358
59	173	287	144	389		67	294		7.02	4.641	7.18	5.798	12.617		5.283	2.374		3.151	2.239	2.732	2.23	3.881		2.646	1.589		2.644	1.653	2.296	1.868	4.398		1.881	1.133
71	109	432	563	412		79	164		5.398	5.579	8.202	5.291	5.55		3.063	2.885		2.786	2.561	2.963	2.092	1.985		1.691	1.646		1.901	2.128	2.877	1.828	1.706		1.316	1.104
75	76	133	255	312		174	112		8.649	5.21	9.042	5.859	5.718		3.399	2.218		3.668	2.424	3.372	2.233	1.979		1.965	1.427		3.227	2.026	3.474	1.996	1.628		1.316	1.071
100	127	609	190	381		173	129		6.718	3.929	7.147	4.392	11.595		3.864	2.356		3.008	2.051	2.741	1.91	3.419		2.09	1.553		2.74	1.528	2.58	1.568	3.703		1.514	1.109
78	70	502	797	208		190	150		5.73	5.055	5.645	5.539	8.066		3.866	2.294		2.75	2.339	2.223	2.043	2.329		2.022	1.466		2.038	2.2	1.876	1.847	2.25		1.463	1.093
49	116	514	526			75	189		6.182	5.211	4.73	6.114			2.46	2.424		2.615	2.517	2.01	2.193			1.547	1.625		1.918	1.983	1.58	1.804			1.133	1.106
39	112	435	162			135	326		7.411	4.217	8.395	6.455			2.399	2.428		3.399	2.056	2.735	2.445			1.711	1.539		2.256	1.911	2.508	1.963			1.133	1.16
72	123	555	724			174	303		8.689	6.533	6.96	5.297			2.44	2.585		3.574	3.094	2.502	2.172			1.59	1.606		4.125	2.919	2.268	1.688			1.086	1.168
87	82	667	251			75	149		7.481	6.113	8.427	6.404			4.244	2.474		3.515	2.777	2.955	2.379			2.381	1.595		2.828	2.622	3.142	1.988			1.707	1.148
93	83	232	361			95	136		8.359	5.459	7.082	3.464			4.506	2.253		3.448	2.47	2.494	1.625			2.592	1.445		3.301	2	1.983	1.277			2.2	1.059
81	137	899	739			114	107		8.124	5.559	4.489	3.433			3.255	2.713		3.617	2.742	1.927	1.66			2.022	1.644		2.938	2.474	1.546	1.237			1.412	1.112
142	109	447	479			132	87		6.692	7.509	6.789	3.176			3.836	3.745		3.039	3.526	2.562	1.618			2.353	2.03		2.458	2.982	2.275	1.242			1.689	1.563
67	135	514	174			135	190		7.314	5.552	7.479	5.351			3.577	2.153		3.076	2.566	2.623	2.14			2.129	1.407		3.149	2.119	2.617	1.92			1.667	1.074
150	158	722	648			93	174		6.309	4.769	6.96	3.011			3.561	2.255		2.781	1.996	2.607	1.61			2.16	1.33		2.44	1.481	2.363	1.185			1.57	1.034
47	151	424	514			84	292		8.332	3.798	5.747	5.179			3.774	2.369		3.353	1.637	2.29	2.052			2.344	1.468		2.702	1.272	1.965	1.698			1.595	1.062
160	120	357	731			111	66		5.301	4.606	4.319	2.418			3.489	2.774		2.42	1.857	1.974	1.412			2.047	1.611		1.812	1.675	1.515	1.066			1.559	1.091
206	76	571	1155			244	129		5.67	4.124	5.366	3.552			3.431	2.516		2.633	1.797	2.207	1.731			2.015	1.473		2.112	1.645	1.839	1.354			1.402	1.047
109	142		127			148	139		5.042	4.289		6.221			3.954	2.735		2.275	1.835		2.277			2.364	1.627		1.651	1.57		2.126			1.635	1.094
106	114					68	148		11.821	5.186					4.395	2.875		4.636	2.152					2.368	1.681		4.057	1.719					1.618	1.257
51	171					88	101		8.138	4.845					5.713	2.918		3.129	1.908					2.515	1.702		3.039	1.655					3.045	1.257
69	127					119	165		10.913	4.303					3.548	2.946		4.135	1.795					1.98	1.66		4.101	1.614					1.345	1.212
119	160					81	312		11.579	4.028					3.327	3.269		4.758	1.707					1.983	1.761		3.882	1.369					1.309	1.269
45	86					182	153		11.569	4.299					3.022	2.669		4.394	1.828					1.857	1.495		3.644	1.547					1.236	1.065
68	68					218	66		12.864	3.863					4.531	3.178		4.139	1.657					2.38	1.678		5.647	1.382					1.995	1.121
43	130					88	119		13.165	4.486					4.421	2.986		4.752	1.957					2.403	1.708		4.512	1.492					1.625	1.252
62	260					110	71		14.299	4.134					5.065	2.174		4.875	1.811					2.589	1.465		6.065	1.5					1.982	1.07
83	255					61	103		12.868	4.148					5.893	2.473		4.527	1.884					2.607	1.544		5.313	1.635					2.836	1.165
105	181					89	106		11.158	4.176					5.643	2.597		4.322	1.796					2.673	1.479		4.057	1.586					2.326	1.094
65	128					92	69		10.348	4.117					3.793	2.34		3.503	1.861					1.953	1.436		3.892	1.539					1.424	1.072
24	121					150	201		14.765	4.04					4.191	2.854		4.966	1.777					2.107	1.822		7.167	1.587					1.493	1.244
19	160					163	68		16.781	3.325					4.052	3.557		5.681	1.641					2.074	2.076		6.053	1.238					1.552	1.456
76	116					74	137		15.148	3.814					4.511	3.116		5.837	1.728					2.191	1.745		5.158	1.371					1.73	1.19
54	106					124	49		10.556	3.522					4.53	3.2		4.057	1.672					2.202	1.882		3.667	1.302					1.589	1.224
112	220					48	81		11.778	4.224					4.338	2.527		4.543	1.92					2.097	1.573		4.839	1.559					1.438	1.148
37	65					173	129		12.551	4.847					3.952	2.068		4.544	2.109					2.142	1.381		4.027	1.615					1.514	1.101
56	105					115	158		9.287	4.766					3.945	1.964		3.696	2.101					1.824	1.395		2.607	1.59					1.304	1.038
115	185					142	94		6.592	3.643					3.352	2.585		2.966	1.776					1.756	1.508		2.73	1.346					1.232	1.128
186	144					119	257		5.558	2.831					4.009	3.443		2.48	1.435					2.134	1.828		2.091	1.167					1.655	1.482
231	51					96	227		4.93	4.812					4.033	3.385		2.377	2.085					2.223	1.83		1.701	2.235					1.479	1.445
224	159					121	298		3.674	4.787					3.59	3.944		1.92	2.282					2.053	2.083		1.379	2.038					1.405	1.466
103	118					153	191		4.976	5.929					3.588	3.546		2.307	2.824					1.864	1.923		1.806	2.322					1.392	1.555
150	70					48	289		5.881	5.776					5.777	3.915		2.579	2.601					3.254	2.102		2.26	2.729					2.188	1.543
81	123					151	137		5.858	4.527					3.116	3.439		2.718	2.184					1.684	1.806		2.136	1.789					1.212	1.467
114	166					199	188		5.978	4.441					3.748	3.603		2.836	2.169					2.027	1.908		2.254	1.765					1.286	1.484
176	198					163	227		6.444	4.85					3.18	3.487		3.024	2.331					1.759	1.814		2.585	2.01					1.245	1.383
123	269					251	92		4.755	4.465					3.73	4.587		2.248	2.257					1.9	2.233		1.764	1.747					1.319	1.641
111	255					126	99		7.134	4.58					4.355	3.856		3.229	2.151					2.086	2.107		2.64	1.784					1.722	1.414
55	92					247	356		8.725	6.097					3.415	4.047		3.838	2.666					1.892	2.04		3.236	2.88					1.401	1.64
174	85					112	141		5.872	5.581					3.531	4.066		2.626	2.752					1.936	2.119		2.305	2.412					1.312	1.603
94	289					119	146		7.285	4.103					4.123	5.398		3.184	2.095					2.19	2.61		2.67	1.661					1.655	2.247
159	213					124	91		5.879	4.435					3.807	4.422		2.668	2.194					1.925	2.221		2.296	1.995					1.452	1.791
249	589					232	129		5.913	3.544					3.289	4.484		2.786	1.933					1.731	2.246		2.325	1.346					1.237	1.752
222	163					80	88		4.831	4.388					4.201	5.053		2.383	2.241					2.254	2.464		1.968	1.742					1.825	1.795
173	47					125	58		4.834	6.142					4.224	5.495		2.364	2.968					2.359	2.559		1.688	2.213					1.664	2.086
48	149					171	84		9.722	5.167					3.4	5.175		3.937	2.565					1.976	2.488		3.604	2.087					1.444	1.821
169	120					136	287		6.045	6.51					3.985	3.91		2.8	2.875					2.053	2.009		2.438	2.433					1.662	1.463
75	191					152	134		6.256	5.893					4.204	4.119		2.637	2.784					2.416	2.1		2.293	2.461					1.763	1.836
207	226					61	107		4.759	4.299					3.319	4.054		2.395	2.139					1.952	2.233		1.715	1.642					1.377	1.682
126	243					156	115		6.209	4.505					3.907	3.639		2.688	2.362					2.164	1.904		2.532	1.745					1.718	1.504
136	211					226	188		6.473	4.312					3.425	4.39		2.992	2.058					1.928	2.23		2.154	1.668					1.425	1.984
142	69					89	102		7.128	5.377					3.995	5.233		3.171	2.516					2.253	2.641		2.401	2.319					1.764	2.647
125	76					88	54		8.205	4.85					4.255	4.287		3.673	2.369					2.341	2.142		2.728	2					1.716	1.704
172	139					102	100		6.36	5.121					4.216	4.409		2.68	2.528					2.236	2.16		2.262	2.122					1.833	1.92
126	106					146	109		6.006	5.125					3.491	3.45		2.616	2.507					1.868	1.939		1.937	2.264					1.411	1.468
67	135					99	333		7.402	4.484					3.67	3.28		2.896	2.26					1.744	1.86		2.687	1.785					1.333	1.544
98	59					158	203		9.731	5.84					3.549	3.852		3.899	2.883					2.129	2.095		3.99	2.508					1.551	1.724
117	191					170	217		7.111	4.633					3.704	4.884		3.131	2.329					1.939	2.328		2.521	1.885					1.347	2.111
44	110					91	98		10.933	4.635					4.074	5.643		4.293	2.295					2.079	2.696		3.795	1.845					1.495	2.827
53	128					153	433		7.218	4.735					3.965	3.061		2.955	2.295					2.108	1.798		2.83	2.172					1.719	1.473
137	119					88	130		7.43	4.554					5.195	3.137		3.182	2.324					2.835	1.704		2.474	1.84					2.489	1.315
68	171					86	497		9.429	4.401					5.118	3.486		3.993	2.146					2.564	1.804		3.235	1.725					1.895	1.477
83	117					145	322		6.542	5.426					6.117	3.33		2.832	2.586					2.755	1.838		2.446	2.333					2.945	1.326
147	422					81	440		4.588	4.572					4.269	3.49		2.153	2.308					2.153	1.822		1.748	1.896					1.926	1.523
88	186					225	471		6.936	4.263					3.937	3.376		3.027	2.102					2.153	1.78		2.432	1.645					1.547	1.395
121	269					48	273		5.52	5.278					4.809	3.039		2.486	2.557					2.717	1.698		2.24	2.234					1.896	1.355
217	113					130	373		4.943	4.733					3.532	3.611		2.397	2.24					1.664	1.836		1.664	1.814					1.338	1.472
85	238					110	344		5.625	4.21					3.51	3.032		2.619	2.197					1.953	1.688		2.082	1.66					1.336	1.378
154	188					218	367		3.39	5.026					4.312	3.565		1.927	2.46					2.283	1.865		1.37	1.91					1.61	1.447
59	222					216	260		7.647	4.559					3.905	3.45		3.371	2.254					2.042	1.792		2.475	1.671					1.574	1.419
195	126					157	215		5.412	4.245					4.02	3.889		2.585	2.212					2.134	2.016		2.118	1.619					1.637	1.809
87	107					116	185		6.765	4.329					6.188	3.384		3.137	2.264					3.059	1.744		2.586	1.738					2.319	1.438
75	119					152	154		8.036	5.454					4.884	3.838		3.503	2.473					2.497	1.96		3.227	2.252					1.888	1.494
108	169					139	265		6.03	4.554					3.431	3.463		2.77	2.238					2.045	1.801		2.083	2.047					1.432	1.355
107	143					116	116		4.705	4.417					3.661	4.025		2.376	2.177					2.078	2.038		1.645	1.867					1.405	1.388
104	219					192	241		6.269	4.184					3.608	3.645		2.876	2.128					2.049	1.947		2.365	1.598					1.443	1.672
63	68					168	207		6.209	4.526					2.925	4.015		2.907	2.156					1.83	2.031		2.54	1.588					1.363	1.575
308	197					137	385		7.404	5.976					3.973	3.247		3.408	2.852					2.014	1.83		2.513	2.188					1.467	1.532
183	111					92	233		5.551	5.138					4.504	3.603		2.565	2.465					2.141	1.831		2.027	2.054					1.728	1.468
237	86					187	229		6.058	5.161					4.408	3.87		2.849	2.53					2.076	2.105		2.19	1.884					1.658	1.559
96	121					269	370		6.793	5.042					3.775	3.551		3.015	2.492					1.887	1.929		2.573	1.942					1.375	1.716
78	79					228	260		7.397	5.902					3.37	4.038		3.358	2.79					1.812	2.054		2.974	2.316					1.32	1.712
109	134					231	135		5.602	4.508					4.868	3.419		2.638	2.309					2.361	1.785		2.294	1.701					1.835	1.489
98	165					338	368		7.688	3.895					5.337	3.464		3.405	1.999					2.373	1.907		2.51	1.564					1.976	1.44
135	114					196	195		5.712	4.392					4.34	3.058		2.592	2.21					2.115	1.757		2.089	1.825					1.694	1.374
101	94					199	334		5.862	5.86					4.587	3.224		2.743	2.728					2.272	1.774		2.198	2.117					1.779	1.374
117	149					197	149		6.173	4.598					4.231	3.63		2.792	2.197					2.194	1.824		2.41	1.792					1.614	1.356
53	175					112	346		7.281	3.385					4.13	2.746		3.009	1.936					2.104	1.632		2.321	1.366					1.455	1.168
152	208					149	145		6.572	5.53					6.284	4.138		3.031	2.714					2.85	1.969		2.257	2.216					2.765	1.786
74	133					92	185		6.575	6.145					4.593	3.835		3.014	2.793					2.336	1.833		2.419	2.504					1.609	1.654
149	94					243	209		4.257	5.113					3.539	4.239		2.281	2.409					1.952	1.965		1.477	2.191					1.444	1.488
143	142					145	53		5.028	5.336					5.874	4.48		2.461	2.5					2.663	2.151		1.972	2.12					2.441	1.528
138	138					324	39		5.776	6.237					3.849	5.802		2.639	2.743					1.958	2.207		2.036	2.478					1.46	2.333
121	71					161	164		7.677	6.242					4.676	3.969		3.231	2.749					2.339	1.915		2.587	2.408					1.795	1.555
192	131					229	85		4.592	5.379					4.16	3.709		2.307	2.496					2.084	1.899		1.729	2.221					1.79	1.529
65	82					189	305		5.692	7.512					4.782	2.494		2.872	3.257					2.37	1.553		1.846	2.72					1.825	1.102
83	96					202	179		5.433	5.711					3.435	3.308		2.538	2.638					1.85	1.846		2.024	2.396					1.297	1.335
102	112					197	396		4.499	4.835					3.487	2.973		2.25	2.377					1.9	1.812		1.627	1.741					1.406	1.242
52	206					146	274		6.841	4.485					2.938	3.38		2.739	2.224					1.803	1.96		2.558	1.786					1.267	1.299
121	264					186	585		5.891	3.849					3.455	3.385		2.634	1.966					1.874	1.999		2.132	1.644					1.28	1.436
250	225					273	399		4.608	4.071					4.056	2.524		2.272	2.051					1.992	1.619		1.552	1.702					1.33	1.158
227	85					115	245		5.408	4.69					3.005	2.691		2.529	2.117					1.818	1.658		1.991	1.835					1.165	1.212
171	213					302	296		5.439	4.134					3.466	2.818		2.645	1.97					1.916	1.726		2.117	1.601					1.351	1.162
122	112					172	511		4.231	5.926					3.165	3.776		2.127	2.773					1.875	2.252		1.639	2.205					1.291	1.54
126	104					298	431		4.906	5.765					3.531	2.597		2.373	2.604					1.888	1.695		1.746	2.51					1.332	1.232
235	94					119	226		4.803	4.725					3.684	2.439		2.425	2.391					1.94	1.647		1.796	1.755					1.353	1.159
274	95					269	105		4.721	4.109					3.512	2.125		2.392	2.052					1.843	1.462		1.719	1.579					1.23	1.019
145	120					460	282		5.883	4.843					3.152	3.35		2.808	2.379					1.783	1.944		2.359	1.942					1.274	1.557
247	91					102	366		5.241	5.328					4.063	3.739		2.616	2.612					2.142	2.126		2.105	1.967					1.765	1.596
69	157					345	594		6.022	4.416					3.615	3.947		2.554	2.254					1.934	2.236		2.101	1.611					1.38	1.652
119	88					235	283		8.67	5.751					3.577	3.797		3.782	2.649					1.857	2.132		3.118	2.455					1.383	1.505
147	91					158	209		6.478	5.703					3.966	3.151		2.89	2.709					2.019	1.882		2.245	2.33					1.437	1.282
147	85					226	306		5.873	4.906					3.811	2.982		2.739	2.259					1.999	1.815		1.946	2.012					1.403	1.248
200	168					118	222		5.506	5.791					7.324	4.19		2.652	2.734					2.976	2.308		2.165	2.357					3.22	1.784
87	264					316	470		5.339	4.726					3.019	3.724		2.63	2.366					1.711	2.071		2.057	1.905					1.215	1.496
152	122					150	316		6.084	5.472					2.917	3.475		2.725	2.627					1.647	2.133		2.283	2.492					1.213	1.44
65	179					173	153		7.287	5.136					3.487	4.394		3.143	2.464					1.793	2.38		2.6	1.888					1.208	1.667
179	141					161	184		5.306	4.927					3.655	3.093		2.56	2.413					1.868	1.918		2.218	1.823					1.267	1.299
164	173					254	416		5.131	5.679					2.826	4.278		2.461	2.641					1.637	2.451		1.866	2.468					1.15	1.791
164						339	342		5.747						3.049	6.43		2.631						1.656	3.354		2.274						1.153	2.988
87						417	481		6.439						2.993	4.635		2.969						1.648	2.628		2.46						1.218	2.069
192						299	220		6.589						3.169	4.444		2.882						1.724	2.429		2.396						1.274	2.014
156						202	236		5.309						3.381	4.156		2.44						1.743	2.032		1.904						1.213	1.564
49						304	290		7.505						4.246	3.587		3.176						2.003	1.975		2.898						1.507	1.428
120						172	286		6.006						3.498	3.216		2.604						1.76	1.804		2.175						1.337	1.283
104						404	222		7.163						3.773	3.104		3.034						1.869	1.707		2.654						1.344	1.266
210						202	282		5.535						3.434	3.316		2.648						1.846	1.887		2.024						1.416	1.309
						313	401								3.981	3.231								2.064	1.777								1.454	1.352
						154	67								2.78	4.917								1.607	2.379								1.162	1.881
						248	224								4.881	2.499								2.218	1.732								1.52	1.179
						413	186								3.541	3.533								1.85	2.176								1.356	1.5
						191	301								3.448	2.2								1.75	1.424								1.236	1.083
						268	532								3.67	2.925								1.843	1.966								1.369	1.338
						320	158								4.075	3.449								1.958	1.754								1.387	1.184
						176	247								3.394	2.596								1.762	1.655								1.307	1.198
						332	449								3.692	3.33								1.8	2.099								1.355	1.526
						333	324								3.472	3.132								1.801	1.905								1.279	1.392
						660	389								3.778	2.951								1.916	1.905								1.392	1.375
						205	209								3.587	3.165								1.859	1.898								1.327	1.258
						244	98								3.38	3.668								1.989	1.984								1.279	1.347
						101	153								3.164	3.316								1.737	1.84								1.198	1.327
						320	281								3.891	4.082								2.17	2.253								1.434	1.498
						102	106								3.174	4.293								1.701	2.332								1.245	1.821
						145	219								3.417	3.49								1.829	1.964								1.248	1.443
						166	192								3.887	3.75								2.385	1.927								1.53	1.302
						275	234								3.001	3.122								1.965	1.819								1.295	1.308
						276	214								2.742	3.348								1.844	1.84								1.236	1.28
						270	184								3.751	3.772								2.247	2.142								1.559	1.538
						184	216								3.779	3.099								2.261	1.96								1.701	1.375
						215	281								3.369	3.335								2.012	2.066								1.516	1.416
						140	310								3.771	3.744								2.304	2.195								1.486	1.529
						143	188								3.314	3.8								2.132	2.228								1.385	1.66
						357	830								3.182	3.571								2.046	2.074								1.429	1.465
						185	232								3.865	3.073								2.241	1.984								1.6	1.22
						272	361								3.766	3.364								2.107	2.033								1.629	1.485
						153	246								3.378	3.139								1.952	1.904								1.366	1.317
						150	126								3.221	3.785								1.864	2.127								1.533	1.54
						216	409								3.404	3.297								1.863	1.893								1.449	1.274
						367	182								3.233	3.255								1.997	1.955								1.398	1.451
						186	311								3.322	3.731								1.998	2.115								1.473	1.588
						159	270								3.096	3.193								1.968	1.919								1.371	1.43
						96	203								3.061	4.141								1.953	2.262								1.573	1.764
						129	198								3.295	3.529								1.894	1.907								1.465	1.449
						201	331								3.652	3.624								2.183	2.203								1.567	1.523
						285	259								3.635	3.289								2.211	1.968								1.428	1.394
						142	297								3.38	2.815								2.08	1.795								1.634	1.242
						194	63								4.095	4.06								2.396	2.147								1.866	1.476
						246	257								2.769	2.897								1.85	1.718								1.26	1.191
						165	157								4.086	3.893								2.345	2.171								1.485	1.49
						108	113								3.582	4.293								2.166	2.383								1.481	1.593
						257									3.057									1.904									1.424
						163									2.749									1.865									1.27
						148									3.556									2.127									1.682
						66									4.163									2.504									1.742
						253									3.687									2.221									1.542
						257									3.005									1.92									1.409
						133									3.462									2.001									1.436

## Sheet: Mito_Function
Viable Nuclei %age						MitoTracker Area µm^2						RawIntDen TMRM / Mito Area
Cell Viability						Mitochondrial Area						TMRM Quantification
Ctrl	AA		Ctrl	FA		Ctrl	AA		Ctrl	FA		Ctrl	AA		Ctrl	FA
99.0129	98.2268		99.7682	68.9777		151.497	172.827		163.915	161.483		145827	20640.4		117622	92326.7
96.3746	95.5387		99.9433	91.726		213.322	205.846		162.514	165.012		93452.8	16834.1		110395	75491.5
98.6054	97.7476		99.7769	89.6777		185.936	201.731		148.011	156.734		101515	17303.9		153053	80766.1
			99.8084	87.6038					163.95	175.469					136985	106698
			99.9475	89.2443					159.716	156.827					125158	78154.7
			99.1242	88.3696					127.649	140.557					185904	120023
			99.8792	94.4839					133.425	134.733					132109	112594
			99.4126	94.8922					124.541	148.329					194019	174718
			99.5056	94.9615					123.984	155.235					168809	139307
			99.6561	90.5363					130.141	169.929					195481	152499
															181882	115169

## Sheet: LipidDroplet
Lipid Area per Cell µm^2
HepG2			HLC			PHH			PCLS
Ctrl	FA		Ctrl	FA		Ctrl	FA		Ctrl	FA
18.021	98.3258		10.818	184.394		29.7737	166.809		27.5142	59.6963
11.5913	100.286		7.528	188.228		29.794	227.748		16.6937	48.4582
8.84367	128.717		6.502	141.496		22.5956	183.299		13.2363	101.929
17.641	54.7107		2.26533	114.575		31.8417	191.325		13.0978	90.0966
11.1498	160.903		25.0433	489.049		31.3386			18.0418	69.5136
14.6527	86.8698		26.0695	496.584		26.9066			8.46907	99.9932
13.2463	103.183		6.026	259.026		14.9511			26.9286	134.638
18.4955	78.9043		1.197	246.053		19.9088			34.7049	83.8129
13.8999	123.631		28.016	363.012		29.2683			45.5371	154.632
20.5181	74.8408		11.9693	180.025		19.3226			19.1674	61.4893
14.1369	67.7385		71.2458	378.437					23.6305	63.0891
26.535	50.8657		24.3913	488.133					15.265	92.9907
23.2424	57.9438		9.2505	545.617					12.1153	50.5662
11.5105	61.3082		37.093	558.104					10.4045	62.8989
18.9197	79.6103		36.77	1113.92						68.3219
45.794	139.276		25.5695	624.787						71.3108
25.158	99.4663		29.838	746.039						157.017
12.5606	139.069		6.2115	515.369
31.4569	222.468			221.968
21.4162	61.3513			235.764
15.474	119.512			319.93
12.3834	113.853			381.717
9.21414	88.8966			841.08
8.82471	52.5555			260.122
3.10643	102.63			236.188
5.51767	78.01			90.784
5.56167	58.6826			224.818
	73.5281			269.408
	59.5958			90.41
	101.287			188.746
	64.2759			93.4725
	71.5456			98.3067
	91.18			317.251
	59.3328			293.832
	13.7482			273.62
	13.1874			332.17
	5.115			232.268
	13.8825			115.441
	6.14988			217.833
				199.668
				244.702
				116.501
				95.344
				267.024
				15.032
				18.628
				14.147
