# Supplementary material for: Metabolic profiling of steatotic liver disease by fluorescence lifetime imaging microscopy
Source: Commun Med (Lond). 2026 Apr 25;6:369. doi: 10.1038/s43856-026-01605-7 (PMC13324169; doi:10.1038/s43856-026-01605-7)
Supplement: Supplementary file 5 — Supplementary Data 2 [file 43856_2026_1605_MOESM5_ESM.csv]

1.05658638477325
2.14264249801636
1.81363499164581
2.14895033836365
2.41803765296936
2.12986040115356
1.68947649002075
1.57701396942139
1.36539137363434
1.39671909809113
1.41773891448975
3.71833443641663
3.16262984275818
3.15410256385803
4.08426094055176
1.22455322742462
1.33454978466034
1.02768909931183
0.936103105545044
1.89393126964569
2.4885048866272
2.94242882728577
2.10080623626709
2.32677340507507
1.58163726329803
0.894859910011292
0.845249891281128
0.924109816551208
1.01631164550781
1.46784257888794
2.52054905891418
1.73933041095734
1.42680180072784
1.11418378353119
1.28959202766418
1.65563452243805
2.396812915802
4.07167387008667
3.4277617931366
3.39640665054321
3.22142052650452
2.71550726890564
3.04078674316406
3.4685914516449
4.60633659362793
6.28726768493652
6.24423503875732
7.50817966461182
4.03885507583618
2.59143352508545
2.86557984352112
3.48914480209351
3.84829187393188
6.72255945205688
6.49173450469971
6.65387630462646
5.72503709793091
4.64841842651367
9.37446689605713
4.90790700912476
4.5170693397522
3.47781538963318
2.37716841697693
2.3311071395874
2.34862208366394
1.95904493331909
1.62444007396698
1.68665277957916
2.35161423683167
2.54499840736389
4.06657218933105
4.62943077087402
3.56078886985779
4.91632986068726
3.22336053848267
2.38126993179321
1.89186644554138
1.62718260288239
1.7903413772583
2.06791973114014
2.09068393707275
2.45154166221619
3.40744614601135
4.93746709823608
6.71131992340088
9.57362461090088
9.3928279876709
9.96483039855957
8.1056547164917
11.9573020935059
9.04648399353027
5.65120267868042
5.95130205154419
3.36335206031799
2.7293746471405
3.96795773506165
2.25954103469849
1.8609516620636
1.94200563430786
1.26344275474548
1.64104783535004
2.28800845146179
2.58287239074707
2.28766345977783
1.69646751880646
1.19246363639832
0.984638512134552
1.10006010532379
1.37510073184967
1.28873550891876
1.70595026016235
2.05290412902832
2.9417872428894
8.46231365203857
3.52714204788208
1.66820883750916
1.74798619747162
1.69073629379272
1.55859100818634
1.50216197967529
0.918344378471375
0.519963085651398
0.853764891624451
1.34502625465393
1.34907877445221
1.03284525871277
0.771109998226166
0.774282932281494
0.777692914009094
0.875080227851868
1.24347317218781
1.11635637283325
1.35055565834045
1.23382878303528
1.04586672782898
1.18709492683411
1.66596460342407
1.24768900871277
0.987953722476959
0.931956231594086
0.970427513122559
3.58782982826233
7.5969762802124
2.41091203689575
1.76740741729736
1.53199124336243
1.52628600597382
2.00052881240845
2.68591618537903
2.58128213882446
2.35381484031677
2.12702465057373
2.19089484214783
2.55454874038696
2.33413553237915
2.55325627326965
2.26320910453796
1.78771317005157
1.7362345457077
1.57253706455231
2.28478121757507
2.50999331474304
2.49103617668152
2.99820780754089
2.39458918571472
5.64835548400879
17.9867610931396
35.6106147766113
0
0
42.9465827941895
12.5297183990479
4.00953817367554
2.22760963439941
1.72357428073883
1.41125512123108
1.64393997192383
1.86342203617096
2.38567471504211
3.25804162025452
2.82347321510315
2.5413830280304
2.37695002555847
2.52405285835266
2.29274010658264
2.47708821296692
2.50429940223694
2.50846099853516
2.11989498138428
1.68373477458954
1.71488666534424
1.96721184253693
2.8862636089325
3.91935348510742
4.32184505462646
2.20200347900391
1.50770127773285
1.23807072639465
1.35668385028839
1.35749411582947
0.810887813568115
0.861060738563538
0.971808910369873
1.13648426532745
1.57581233978271
2.8281524181366
1.18805003166199
1.10299348831177
0.972731292247772
0.882254362106323
1.50804555416107
1.7479829788208
1.63132190704346
1.21989667415619
0.881139934062958
0.725111901760101
1.0052045583725
1.31963753700256
2.08133172988892
1.89959156513214
1.05700206756592
0.517186462879181
0.798398375511169
1.40374946594238
1.58656322956085
3.1838002204895
2.51884388923645
1.25172638893127
1.93536019325256
6.16455316543579
2.95426368713379
3.77561688423157
1.47956132888794
1.41688454151154
0.920665323734283
1.29674160480499
1.20031845569611
0.873656153678894
0.949557304382324
0.942776322364807
0.978500247001648
1.14001870155334
1.25039553642273
1.1865062713623
1.27453744411469
1.1739786863327
0.932150483131409
0.96808272600174
0.730671882629395
0.975668489933014
2.77752280235291
5.18583393096924
2.19377398490906
4.96603727340698
5.58247470855713
2.97470331192017
2.88866543769836
3.11291313171387
2.67803025245667
2.91993618011475
2.7484495639801
2.55366611480713
2.01073408126831
2.04704689979553
1.74022769927979
1.65555167198181
1.74060952663422
1.70925986766815
2.02941918373108
2.09543395042419
2.04225444793701
2.17987704277039
2.63051509857178
2.08888125419617
2.29084825515747
2.11236953735352
1.79965913295746
2.70792174339294
1.85237419605255
1.80370497703552
2.00636744499207
1.2840291261673
2.03873205184937
2.51094174385071
1.87220180034637
2.4412317276001
1.36872327327728
0.844144582748413
0.757385432720184
0.651247680187225
1.04382586479187
2.46715235710144
3.47646141052246
5.89599943161011
7.34888172149658
4.12461853027344
3.22034049034119
1.7523021697998
1.74419498443604
1.96354138851166
2.13582921028137
3.1541759967804
3.47047209739685
2.96909737586975
2.23161554336548
1.81635141372681
1.26720035076141
1.11262273788452
1.31588613986969
1.17577791213989
1.05966019630432
0.844389081001282
0.645486176013947
0.584000527858734
0.547657072544098
0.626495540142059
0.682038962841034
0.773666560649872
1.05629825592041
1.05594766139984
1.15636456012726
0.878871858119965
0.948119699954987
1.47386944293976
1.99041402339935
2.40711283683777
2.94058060646057
2.10123491287231
1.88307225704193
1.733638048172
1.42466807365417
1.58094692230225
1.03222382068634
0.871602833271027
0.853573441505432
0.778008639812469
0.841171681880951
0.853209674358368
0.995558261871338
1.05329954624176
1.24090886116028
1.49459779262543
1.5548460483551
1.29352331161499
1.30837690830231
1.36432313919067
1.21589803695679
2.06636261940002
2.18661880493164
2.12130451202393
2.56796622276306
1.32962369918823
1.44271385669708
2.09617304801941
3.49755024909973
2.94631743431091
1.46736443042755
1.20214438438416
0.901055157184601
0.820699453353882
0.892393708229065
0.903530299663544
1.04169237613678
1.34523487091064
1.83959877490997
2.0717601776123
2.15442585945129
2.23243999481201
2.67322969436646
3.12614822387695
2.4223268032074
1.9664603471756
1.43973803520203
0.800554931163788
0.94381582736969
0.920007109642029
1.23450303077698
2.88065505027771
2.86962628364563
1.92777931690216
2.3949408531189
1.71294128894806
2.48401761054993
3.9419367313385
1.42948925495148
1.12662482261658
0.851111710071564
0.626175701618195
1.10043621063232
2.58747434616089
1.89709508419037
2.90945410728455
2.89164924621582
2.29404425621033
2.28054642677307
1.51412665843964
1.22201597690582
1.31122434139252
2.03138303756714
1.59732401371002
2.76469159126282
3.88812446594238
2.31673097610474
3.43968200683594
2.21478724479675
1.87336921691895
1.58302056789398
1.71938383579254
1.947674036026
1.98842751979828
2.09903573989868
2.1353280544281
1.96873819828033
2.41922855377197
3.16206336021423
2.18866610527039
2.3186194896698
1.72856843471527
1.57812511920929
1.26158344745636
1.23879241943359
1.23965322971344
1.3764945268631
1.97504138946533
2.03902244567871
1.9045227766037
1.76598703861237
1.94212710857391
1.90027236938477
2.08080506324768
1.61937379837036
1.33722805976868
1.27712309360504
1.32032358646393
1.99244701862335
2.29608583450317
3.97687745094299
6.41130685806274
3.1002459526062
3.32695722579956
4.32677459716797
2.80002331733704
2.93535804748535
3.28464412689209
2.63235759735107
3.04691910743713
2.81421494483948
1.95781600475311
1.39870727062225
0.977418780326843
0.764447152614594
0.924722611904144
1.03583550453186
0.976327419281006
0.972325205802917
1.11792469024658
1.28181314468384
2.45785140991211
3.55069088935852
4.59562730789185
2.61387896537781
1.6015864610672
1.83830416202545
1.26492691040039
1.43890726566315
1.19676041603088
1.13144207000732
1.7970677614212
1.78931987285614
2.16435933113098
2.55608654022217
2.41928625106812
2.77695822715759
3.51787686347961
2.83386874198914
2.62766003608704
2.04642391204834
1.79200685024261
1.74659013748169
2.01551413536072
1.98017311096191
2.61032772064209
2.91164779663086
2.16663861274719
2.72503733634949
3.83578205108643
2.77393102645874
2.43318367004395
2.31319904327393
1.84803795814514
1.54619264602661
1.73102748394012
1.29494309425354
1.2628082036972
1.38921880722046
1.30694925785065
1.23129391670227
1.04290771484375
0.847957611083984
0.813758790493011
0.708897233009338
0.782181024551392
1.06689167022705
1.18925595283508
2.81296420097351
4.20098209381104
3.70055890083313
6.42642974853516
4.25693416595459
1.04833734035492
1.48621904850006
1.77138459682465
1.45572006702423
1.49937331676483
1.83055150508881
1.13727116584778
1.20954811573029
1.36223900318146
1.56219625473022
2.02423453330994
4.52538585662842
3.8983371257782
4.31867027282715
5.74873018264771
1.66845059394836
1.39995992183685
1.13405799865723
1.06239807605743
1.73808073997498
2.31689167022705
2.47676062583923
1.86141359806061
2.14710140228271
1.55372500419617
1.04176294803619
0.816179931163788
0.936769843101501
1.03114151954651
1.47116076946259
2.70542478561401
1.947425365448
1.70043063163757
1.47670495510101
1.47001492977142
1.61536419391632
2.14300441741943
2.44176387786865
2.36343169212341
2.27354955673218
1.99481558799744
1.72194039821625
2.01384162902832
2.37996673583984
3.30321216583252
4.22800827026367
3.51597166061401
3.31988143920898
2.31755352020264
2.30953001976013
2.92934656143188
3.56649565696716
3.93322277069092
4.77384805679321
5.12011814117432
5.95100784301758
4.79977655410767
3.59066581726074
6.32183885574341
4.78323030471802
5.26459217071533
4.62482213973999
3.39267230033875
2.90667796134949
2.4176242351532
1.82216501235962
1.43939924240112
1.37150943279266
1.64210748672485
2.03061866760254
2.6121027469635
3.15862107276917
2.57484316825867
2.88953065872192
2.52029800415039
2.36995315551758
1.71072554588318
1.43215429782867
1.38837611675262
1.84009420871735
1.99303293228149
2.2275390625
3.17068195343018
3.40511703491211
3.68734049797058
3.86759519577026
4.85053491592407
5.88181686401367
6.99545955657959
12.7408638000488
8.01408863067627
5.56526517868042
5.23020792007446
3.03780651092529
2.34534859657288
2.62333106994629
1.76510274410248
1.44977855682373
1.89619028568268
1.69170844554901
2.20944929122925
3.3647563457489
2.34250664710999
2.04158902168274
1.86817526817322
1.18724608421326
1.20334088802338
1.34449207782745
1.35642671585083
1.3985687494278
1.40663492679596
1.13205814361572
1.14161837100983
1.21938157081604
1.22623491287231
0.692939817905426
1.0289032459259
1.55384051799774
1.47579061985016
1.45642554759979
1.31106472015381
0.972507774829865
1.17180323600769
1.36438381671906
1.08251202106476
0.751712262630463
0.676332890987396
0.679300010204315
0.772557497024536
0.893900454044342
1.12064397335052
1.07853949069977
1.23901236057281
1.01575899124146
0.867492377758026
1.04890632629395
1.30062568187714
1.12848854064941
0.936045408248901
0.874701380729675
0.76710844039917
1.55937767028809
1.46720576286316
1.28660750389099
1.51837754249573
1.33311295509338
1.63775670528412
1.90050804615021
2.11149597167969
2.26289987564087
1.9957103729248
1.7668604850769
1.82558751106262
1.8984123468399
1.86673927307129
1.94175684452057
1.82783257961273
1.5150340795517
1.36511170864105
1.35130381584167
1.4172168970108
1.6217885017395
2.11571598052979
2.30478239059448
2.36251187324524
5.20798540115356
10.1046504974365
18.3500747680664
31.2899265289307
18.5217208862305
13.8977928161621
6.26870632171631
3.10656762123108
2.01621222496033
1.50521659851074
1.46897351741791
1.6223269701004
1.98818874359131
2.33800435066223
2.38999342918396
2.26455235481262
2.23114323616028
2.58175706863403
2.57103490829468
2.9144241809845
3.68085169792175
3.77776646614075
4.55318593978882
3.50099205970764
2.93194246292114
2.67528653144836
2.69374299049377
3.16354942321777
2.84142994880676
2.81067061424255
1.70796167850494
1.08087337017059
1.0668705701828
1.3253880739212
1.53520202636719
0.746702790260315
0.777380526065826
0.79949826002121
0.639292299747467
1.74491047859192
4.37908458709717
1.54187786579132
2.27987289428711
1.27954852581024
1.10099506378174
1.07294511795044
1.00700652599335
0.95358806848526
0.767023861408234
0.69951206445694
0.636448681354523
0.721857011318207
0.806758522987366
1.0621485710144
0.861754834651947
0.551526427268982
0.385537832975388
0.659627676010132
1.32370817661285
2.01376056671143
3.01164412498474
2.71172904968262
1.18190360069275
1.23849284648895
2.50236463546753
2.54677820205688
2.98291778564453
2.96457052230835
2.0392792224884
1.09050703048706
1.07738888263702
0.920932590961456
0.621155381202698
0.739178240299225
0.741351664066315
0.950072824954987
1.0505166053772
1.1516205072403
1.13039112091064
0.924160659313202
0.798374891281128
0.706337511539459
1.12214887142181
1.06203031539917
1.49583387374878
1.83437275886536
2.67343282699585
2.91844606399536
2.07405638694763
2.32856893539429
1.85137689113617
2.16359305381775
2.93452429771423
3.65084409713745
3.31296849250793
2.73503446578979
2.13147592544556
1.71201300621033
1.67265784740448
1.43452382087708
1.3742299079895
1.30127048492432
1.31402134895325
1.55142390727997
1.66044139862061
2.00905346870422
2.40520048141479
2.83618426322937
2.06638050079346
2.3890655040741
1.79704749584198
1.37066793441772
1.79321551322937
1.30919909477234
1.45859718322754
1.61318862438202
1.25007677078247
1.65751791000366
2.29840230941772
1.97196245193481
1.97505819797516
1.47429645061493
1.12892019748688
0.88312965631485
0.866513013839722
1.31097388267517
2.40732097625732
3.52873539924622
5.45798397064209
4.40793609619141
2.93146395683289
2.1206066608429
1.44357109069824
1.52921676635742
1.74183213710785
2.28059220314026
3.47236633300781
4.01154327392578
3.86274814605713
2.61585021018982
2.10504674911499
1.29991912841797
1.10976588726044
1.18887770175934
1.06277894973755
1.02384960651398
0.837231040000916
0.610673010349274
0.507678687572479
0.483672887086868
0.47409924864769
0.559491991996765
0.604434788227081
0.771913588047028
0.911021292209625
0.893251657485962
0.837131142616272
0.945998430252075
1.34858047962189
1.64793634414673
1.81390976905823
1.88030898571014
1.40440964698792
1.3030378818512
1.40510213375092
1.19039821624756
1.21778190135956
0.842313230037689
0.822898983955383
0.814315915107727
0.757966995239258
0.855904281139374
0.808784246444702
0.906410813331604
0.949448525905609
1.0907438993454
1.30653870105743
1.19202494621277
0.966987550258636
1.06282925605774
0.991731405258179
0.991756319999695
1.34189426898956
1.17656087875366
1.1166410446167
1.32780051231384
1.25698626041412
1.5502632856369
2.07167935371399
2.76674699783325
2.53570318222046
1.32945585250854
1.15500521659851
0.846891462802887
0.808343648910522
0.832926452159882
0.751201927661896
0.820575475692749
1.00280022621155
1.57588183879852
2.13367176055908
2.14194107055664
2.05945348739624
1.87362492084503
1.59155416488647
1.30686926841736
1.15541744232178
0.867364287376404
0.579232394695282
0.828160345554352
0.927148163318634
1.23570430278778
2.31586074829102
1.64733290672302
1.18656492233276
1.44034683704376
1.40694344043732
2.27983617782593
3.12153148651123
1.26381266117096
1.08663594722748
0.851350963115692
0.397276908159256
0.565071940422058
1.18265151977539
1.11325669288635
2.22228002548218
2.55043983459473
1.55576407909393
1.57951819896698
1.16944015026093
1.22204291820526
1.06331050395966
1.51898527145386
1.47498261928558
2.49029397964478
5.01363277435303
2.68673777580261
2.92680931091309
2.13494873046875
1.38648736476898
1.10264444351196
1.28313064575195
1.29324984550476
1.75799596309662
2.08831310272217
2.13594365119934
2.51567912101746
2.70570755004883
3.96458268165588
2.2807149887085
1.55650055408478
1.28086376190186
1.17230558395386
1.255286693573
1.13194608688354
1.02707731723785
1.12196218967438
1.24862146377563
1.82064235210419
2.06427025794983
1.52389311790466
1.5080703496933
1.5050904750824
1.28284239768982
1.3471302986145
1.28625571727753
1.26869034767151
1.38152968883514
1.87605226039886
2.1129994392395
2.74762916564941
4.50981378555298
3.88831806182861
3.73857593536377
2.86320781707764
2.20359587669373
2.02667164802551
2.41757106781006
2.2778913974762
2.55338430404663
2.45512342453003
1.58525204658508
1.06828188896179
0.640543282032013
0.542196691036224
0.655742764472961
0.728767514228821
0.743521451950073
0.866737484931946
1.16682457923889
1.17785930633545
2.23523831367493
2.01810693740845
1.72257280349731
1.2278538942337
0.70398336648941
0.952724635601044
0.806904971599579
1.04442083835602
1.25350487232208
1.11793255805969
1.44448959827423
1.59249150753021
1.69523346424103
1.97712469100952
2.14278697967529
2.27712273597717
2.41889333724976
2.00747752189636
1.7142471075058
1.44138717651367
1.63417816162109
1.93844521045685
2.49499416351318
1.80677628517151
1.66272830963135
2.42173361778259
1.7544219493866
2.16263866424561
2.57105875015259
2.04556775093079
1.74498999118805
2.18825745582581
1.8426992893219
1.53322994709015
1.65903985500336
1.21660721302032
1.08594834804535
1.10634851455688
1.05316114425659
0.896091103553772
0.889295041561127
0.660752236843109
0.633467078208923
0.61010354757309
0.650668799877167
1.02171063423157
1.14391660690308
1.77892851829529
2.58114671707153
1.51939761638641
1.94497692584991
1.84330809116364
0.89228755235672
1.24197280406952
1.87050116062164
1.42609131336212
1.12580382823944
1.15403115749359
0.735349953174591
1.07428109645844
1.07177078723907
1.07141876220703
1.22954285144806
1.45491337776184
2.11649584770203
2.39409208297729
2.81826424598694
1.69230616092682
1.22698020935059
0.980256497859955
0.98529189825058
1.35266983509064
1.3147611618042
1.66854119300842
1.82362878322601
1.67045140266418
1.42138206958771
1.08426475524902
0.776408731937408
1.05248010158539
1.13461112976074
1.59370052814484
2.51038432121277
1.54379785060883
1.40912842750549
1.13713729381561
1.22412025928497
1.27231872081757
1.48857843875885
1.63058722019196
1.61499857902527
1.580402135849
1.50941681861877
1.45363450050354
1.53642094135284
1.76775920391083
2.25426340103149
2.80258584022522
2.57301378250122
2.50022268295288
2.26034951210022
2.59382009506226
3.11035490036011
3.55677604675293
3.3824770450592
3.19303512573242
3.35232329368591
3.71021342277527
2.84133219718933
2.13716912269592
3.50393319129944
3.27019739151001
3.90761256217957
3.82646036148071
3.01299619674683
2.85188269615173
2.07184147834778
1.70625984668732
1.50650298595428
1.36591529846191
1.52786242961884
1.56057047843933
1.73555970191956
2.56585001945496
2.42005228996277
2.68834042549133
2.30760407447815
2.04098081588745
1.60216522216797
1.28540968894958
1.37433207035065
1.50338506698608
1.71485459804535
1.8551070690155
1.97142469882965
3.09319114685059
3.47946667671204
2.74673318862915
3.29747319221497
3.89803647994995
7.82766723632812
16.6956100463867
9.63372325897217
5.23587560653687
4.59876108169556
2.79876303672791
2.69892144203186
2.83305215835571
1.99098193645477
1.86232042312622
2.05335378646851
1.74727725982666
1.97185862064362
2.66044735908508
2.33831572532654
2.23844313621521
2.3634946346283
1.67310225963593
1.46893322467804
1.52147138118744
1.10955786705017
1.3407027721405
1.40623676776886
0.916604459285736
0.94679069519043
0.79037082195282
0.689326107501984
0.627851605415344
0.931464314460754
1.20860469341278
1.36775386333466
1.49487829208374
2.29925417900085
1.96879541873932
1.21874141693115
1.04675269126892
0.668069958686829
0.514212667942047
0.568203866481781
0.696231782436371
0.885335683822632
1.00136959552765
1.2398453950882
1.11677837371826
0.986159324645996
0.72732412815094
0.632990777492523
0.574167191982269
0.631507039070129
0.564885795116425
0.554406583309174
0.603925108909607
0.428314119577408
1.01320934295654
1.1555380821228
1.23949551582336
1.52150046825409
1.48321664333344
1.82111382484436
1.79260325431824
2.08678221702576
2.14067363739014
1.73384320735931
1.68159985542297
1.66042256355286
1.73470687866211
1.77319526672363
1.84901475906372
1.94999134540558
1.66751897335052
1.50955307483673
1.30823028087616
1.26984488964081
1.27507269382477
1.51113665103912
1.84571647644043
2.11374974250793
3.97873330116272
5.77377557754517
8.72090816497803
9.7995138168335
8.56389904022217
8.40538501739502
4.59266471862793
3.01493096351624
2.12308192253113
1.53641366958618
1.66768550872803
1.77033174037933
2.36408162117004
2.6729953289032
2.63516592979431
2.73883986473083
2.87240052223206
3.51188445091248
3.01380467414856
3.04530954360962
3.79145240783691
4.03157567977905
4.99161815643311
3.41315293312073
3.18003606796265
2.52329134941101
2.4305202960968
3.32855415344238
2.62221717834473
2.25171709060669
1.58347749710083
1.02675175666809
1.21458733081818
1.68033850193024
1.83742356300354
0.717083990573883
0.645510315895081
0.621087074279785
0.529114067554474
1.4228413105011
2.93391799926758
2.26366329193115
3.77637577056885
1.91089427471161
0.92012232542038
0.79718142747879
0.649756491184235
0.685113370418549
0.946977257728577
0.822634160518646
0.607943177223206
0.576708555221558
0.400138974189758
0.292000323534012
0.439272850751877
0.369269818067551
0.30273711681366
0.436834365129471
0.543794393539429
0.901205122470856
1.33297514915466
1.23212492465973
0.839726686477661
0.938587665557861
1.20840322971344
0.866903364658356
1.03060913085938
0.842369794845581
1.03495001792908
0.911372244358063
0.732228219509125
0.600668251514435
0.528302133083344
0.690291881561279
0.722121894359589
1.00665974617004
0.978245675563812
1.04453027248383
1.20058369636536
0.896589696407318
1.03949236869812
0.946889162063599
1.50062870979309
1.65413630008698
2.60856032371521
1.80982196331024
1.80944585800171
2.36322927474976
1.95934021472931
2.08466196060181
1.84706830978394
2.06393218040466
2.22404408454895
3.00590801239014
2.58667254447937
2.54569458961487
2.26382613182068
1.70289039611816
1.6380203962326
1.31885254383087
1.28085255622864
1.22423553466797
1.23207938671112
1.50514781475067
1.59350991249084
2.05004382133484
2.53236150741577
2.70765781402588
1.83743584156036
2.13122487068176
1.72256660461426
1.51995921134949
1.63090562820435
1.46068131923676
1.41349530220032
1.46928238868713
1.28235590457916
1.44217455387115
1.78565990924835
1.48184907436371
1.49809002876282
1.48773944377899
1.24585938453674
0.98771595954895
1.03762233257294
1.02558588981628
1.6174441576004
2.49777555465698
3.14946675300598
2.75232791900635
2.13714122772217
1.56273233890533
1.29341566562653
1.43056344985962
1.35595762729645
1.63342452049255
1.7823052406311
1.89246380329132
2.73761487007141
2.71923685073853
2.68374419212341
1.54417145252228
1.2570104598999
1.24372363090515
1.11128187179565
1.1286153793335
0.956934928894043
0.733725249767303
0.588764429092407
0.539899587631226
0.484227240085602
0.586626946926117
0.647914707660675
0.719931185245514
0.872386336326599
0.7575523853302
0.730068862438202
0.792912483215332
0.959252536296844
1.06952702999115
1.26662182807922
1.18624186515808
1.08344078063965
1.00336074829102
1.07375836372375
1.22786736488342
1.26353681087494
1.06677854061127
0.970498740673065
0.864414632320404
0.857428193092346
0.916264772415161
0.843297719955444
0.972642064094543
0.898657441139221
1.02529811859131
1.21256875991821
1.15475785732269
0.967823445796967
0.921502351760864
0.882271885871887
0.83847987651825
0.989265561103821
1.04739964008331
0.990072011947632
1.18967604637146
1.34354150295258
1.52250671386719
1.76330494880676
2.26493740081787
2.14437818527222
1.32803475856781
1.60432577133179
1.08687663078308
1.04263603687286
1.04610478878021
0.861526787281036
0.891672730445862
1.08070933818817
1.49721705913544
1.60636496543884
1.57929384708405
1.40524530410767
1.1767110824585
1.24146664142609
1.20403504371643
0.880653381347656
0.766756117343903
0.696134328842163
0.767544567584991
0.949854493141174
1.05172383785248
1.3718968629837
1.09123682975769
0.912453770637512
1.15145874023438
2.00479388237
3.22853517532349
3.5901792049408
1.47419703006744
0.795898675918579
0.798060595989227
0.501069664955139
0.698784410953522
1.39568328857422
1.18170928955078
2.82936358451843
2.15903186798096
1.77510845661163
1.99958205223083
1.38285505771637
1.87940979003906
1.29213309288025
1.36036968231201
1.22894692420959
1.53196585178375
2.90087580680847
2.5526704788208
2.80270934104919
1.63356268405914
1.06492125988007
0.699390828609467
0.683854937553406
0.81363844871521
1.03683471679688
1.78467607498169
2.0114164352417
2.35474538803101
2.5337188243866
2.82569241523743
2.07698130607605
1.38045608997345
1.37809896469116
1.42978072166443
1.73660969734192
1.67764008045197
1.34110796451569
1.34058856964111
1.11840605735779
1.59110534191132
1.62700986862183
1.22250974178314
1.25794649124146
1.22064793109894
1.1861869096756
1.41528165340424
1.42975497245789
1.2953736782074
1.29116797447205
1.54762613773346
2.07517242431641
2.70767498016357
4.23901557922363
4.09213447570801
2.83178019523621
2.55100417137146
2.17150568962097
1.55275177955627
2.03880214691162
1.76705086231232
1.99348282814026
1.94764387607574
1.26120162010193
0.97582620382309
0.560941815376282
0.640501618385315
0.757373869419098
0.882384598255157
0.744075238704681
0.612617015838623
0.665549993515015
0.661751389503479
1.24474215507507
1.69179248809814
1.45291388034821
0.998073816299438
0.852055132389069
0.973312020301819
0.968756794929504
1.14877772331238
1.57964587211609
1.37433195114136
1.50525617599487
1.41539478302002
1.326171875
1.43474137783051
1.62583076953888
1.94963431358337
2.00247049331665
1.92738056182861
1.2937126159668
1.19301533699036
1.36147141456604
1.50203835964203
2.20248293876648
2.81993317604065
2.61338233947754
2.86612296104431
2.21366405487061
1.81374740600586
2.0696759223938
2.17625999450684
2.06198406219482
2.75280523300171
2.28206348419189
1.77399611473083
1.6076672077179
1.18284475803375
1.0428352355957
0.917213678359985
0.94702160358429
0.749172568321228
0.721853196620941
0.643164157867432
0.602041244506836
0.631477236747742
0.697251260280609
0.920311391353607
0.961925864219666
1.33677041530609
1.7984344959259
2.11570024490356
2.1858057975769
2.37414026260376
0.676613986492157
1.0212619304657
1.45190572738647
2.21145391464233
1.54987061023712
1.42077994346619
1.28657913208008
1.29103875160217
1.23772811889648
0.907553732395172
0.768741369247437
0.921627879142761
1.28937911987305
1.768594622612
2.07194042205811
1.59771811962128
1.26123094558716
1.12594413757324
1.12187898159027
1.40157210826874
1.19933474063873
1.3628545999527
1.79507172107697
1.67038941383362
1.5088312625885
1.31529593467712
0.881384253501892
1.23361611366272
1.43821167945862
1.73534631729126
1.61364126205444
1.016681432724
0.995049297809601
0.810986459255219
1.01533675193787
1.03724277019501
1.12631750106812
1.19967293739319
1.17905330657959
1.01453804969788
1.37622845172882
1.5538649559021
1.72222745418549
1.71779632568359
1.8756617307663
1.93084990978241
1.84303545951843
2.59095144271851
2.50648856163025
3.21819067001343
3.30104422569275
2.95988702774048
3.24265122413635
2.45726108551025
2.5442316532135
2.56926274299622
1.99788773059845
2.16237735748291
2.71794056892395
2.91630363464355
4.32169961929321
4.09440898895264
3.45012903213501
3.40097641944885
2.11524868011475
1.46129012107849
1.4214745759964
1.36328709125519
1.38488399982452
1.50020694732666
1.33508920669556
1.67416453361511
2.00976300239563
2.27374386787415
2.29689049720764
2.10996913909912
1.68357455730438
1.41385447978973
1.56027972698212
1.32086884975433
1.39101278781891
1.82196223735809
1.67584490776062
2.23736453056335
2.23038268089294
2.81833481788635
3.12643003463745
3.440274477005
4.04564094543457
5.3996639251709
7.01880550384521
4.77162837982178
5.65140247344971
2.83102035522461
2.69693851470947
2.59239530563354
1.74857175350189
2.00737690925598
2.04194235801697
2.18099665641785
2.47733640670776
3.1248517036438
2.24713492393494
2.08245515823364
2.05328130722046
1.58662891387939
1.48306059837341
1.42816209793091
1.47903656959534
1.58020377159119
1.39676201343536
0.931085050106049
0.717083811759949
0.53902667760849
0.545580744743347
0.542659223079681
1.10041391849518
1.07896971702576
1.35120701789856
1.7882776260376
1.87559068202972
2.96444582939148
1.92277276515961
1.08549976348877
0.727086842060089
0.524717330932617
0.549382090568542
0.706449389457703
0.960928559303284
1.10337841510773
1.01884698867798
0.81704181432724
0.715767681598663
0.706847846508026
0.704746425151825
0.667572438716888
0.809455573558807
0.631769776344299
0.527587592601776
0.779573976993561
0.522499203681946
0.969058513641357
1.28987812995911
1.44178009033203
1.53452706336975
1.69436597824097
2.06730699539185
2.1029679775238
2.34734344482422
2.6246874332428
2.04077553749084
1.8478581905365
1.66464591026306
1.72203314304352
1.94451475143433
2.22946381568909
2.49273586273193
1.78687453269958
1.5845582485199
1.25584650039673
1.17768037319183
1.2373765707016
1.33287751674652
1.65158188343048
1.97944664955139
2.86555218696594
4.70848608016968
6.90975189208984
6.46016502380371
5.35468101501465
4.63602161407471
2.75508522987366
2.28385043144226
2.06511354446411
1.5944128036499
1.99309122562408
2.09658074378967
2.49662041664124
2.85143733024597
2.43499541282654
2.66735601425171
3.0527982711792
3.58181881904602
3.50800704956055
3.51406025886536
2.74428558349609
2.670334815979
2.94982886314392
2.90232038497925
3.71482062339783
2.80239582061768
2.66526675224304
3.11991739273071
2.26162934303284
1.8168773651123
1.32271671295166
0.714515805244446
0.793310105800629
1.95897257328033
1.80112886428833
0.897054851055145
0.619110405445099
0.398621946573257
0.258947312831879
0.498931467533112
0.994630336761475
1.33376836776733
2.90530562400818
1.77415537834167
1.02244019508362
0.632452130317688
0.452327013015747
0.562603116035461
0.977867484092712
1.3111777305603
1.21713840961456
0.774285614490509
0.438066303730011
0.228814020752907
0.222990319132805
0.327269613742828
0.278254568576813
0.411398530006409
0.576845765113831
0.898620247840881
1.32650279998779
0.854368627071381
0.501569509506226
0.476851731538773
0.582197844982147
0.519392251968384
0.861558318138123
0.839945375919342
1.26757061481476
1.0591995716095
0.815311551094055
0.723140358924866
0.602545976638794
0.798343122005463
0.696071088314056
0.926020979881287
0.846135437488556
0.882282316684723
1.02224230766296
0.857980668544769
1.10158109664917
1.20740365982056
1.6420658826828
1.49071419239044
1.77507781982422
1.65698742866516
1.57527041435242
2.12572455406189
2.0824077129364
2.07904767990112
1.74588823318481
1.80341064929962
1.75090634822845
1.88798320293427
1.83154487609863
1.82138347625732
1.95241284370422
1.66285026073456
1.61267292499542
1.33785045146942
1.18538749217987
1.15238761901855
1.20241868495941
1.40472722053528
1.50106382369995
1.71882212162018
2.03496718406677
2.34644627571106
2.07704448699951
2.60002541542053
2.34396481513977
1.69508218765259
1.73172879219055
1.63708293437958
1.53860938549042
1.48795580863953
1.4264200925827
1.46964859962463
1.72543263435364
1.78332281112671
1.57429754734039
1.56412672996521
1.17873275279999
0.913059830665588
0.931408762931824
0.822981178760529
1.29715812206268
1.49386143684387
1.73434269428253
1.77691256999969
1.68602871894836
1.40117371082306
1.45960211753845
1.5245840549469
1.34440124034882
1.59689879417419
1.4453239440918
1.78061032295227
2.46659016609192
2.83793997764587
3.07918357849121
1.68315434455872
1.50521337985992
1.17200529575348
0.940324723720551
1.00225174427032
0.806981444358826
0.673215091228485
0.569609105587006
0.528456568717957
0.482306301593781
0.553821742534637
0.61435741186142
0.653646886348724
0.769652724266052
0.721696197986603
0.835688412189484
0.909928023815155
1.00148332118988
1.09085464477539
1.05192792415619
0.916969895362854
0.902831137180328
0.932026863098145
1.34150302410126
1.75919270515442
1.56361043453217
1.25221884250641
1.07857596874237
0.936001360416412
1.00377213954926
1.39085364341736
1.16679072380066
1.16192328929901
1.01780724525452
0.986624717712402
1.22839391231537
1.11895358562469
0.981522440910339
1.09882473945618
0.948493719100952
0.940711677074432
0.969877481460571
0.850961446762085
0.934547066688538
1.07511329650879
1.28045666217804
1.60391175746918
1.92230463027954
2.16286325454712
2.03255367279053
1.6152036190033
1.39367043972015
1.09933996200562
1.10169553756714
1.01179111003876
0.836824119091034
0.773775279521942
0.948425829410553
1.29910945892334
1.46975064277649
1.70652484893799
1.28075504302979
0.915298998355865
0.88182121515274
0.696661472320557
0.532395780086517
0.567139327526093
0.598071277141571
0.601285040378571
0.819613456726074
1.42227363586426
1.25345742702484
0.938185572624207
0.964150667190552
0.956095457077026
1.95666813850403
4.21472597122192
3.82715916633606
3.26857781410217
2.18677353858948
2.62630105018616
1.51957654953003
1.17934763431549
1.45442974567413
0.907900154590607
1.88246738910675
1.66392874717712
2.2774338722229
1.98983061313629
1.31104838848114
2.03602266311646
1.23740541934967
1.53870832920074
1.53421628475189
1.83850359916687
3.63840484619141
2.34924912452698
2.2158100605011
1.26491332054138
0.918444454669952
0.603747069835663
0.680338144302368
0.739598512649536
1.01993727684021
1.90349054336548
2.0926673412323
3.02557229995728
2.2061882019043
3.12618136405945
2.13755345344543
1.60061359405518
2.02400350570679
1.72381901741028
2.51748991012573
2.33407306671143
1.74184167385101
1.49506735801697
1.13007402420044
1.35774576663971
1.20385718345642
1.07666504383087
1.12044954299927
1.18858122825623
1.30571937561035
1.63443326950073
1.57900393009186
1.39545500278473
1.45752990245819
1.63038909435272
2.18831539154053
2.851726770401
3.61449551582336
4.11789655685425
2.69766807556152
1.95712733268738
1.62202179431915
1.14973604679108
1.77900981903076
1.82939958572388
1.94796621799469
1.71752047538757
1.09235775470734
0.813974797725677
0.525317966938019
0.524083077907562
0.516533195972443
0.579080879688263
0.481621980667114
0.446154594421387
0.545303463935852
0.530821144580841
0.856731235980988
0.962964951992035
1.12566769123077
0.937758207321167
1.00673115253448
1.48571801185608
1.57208156585693
1.45224130153656
2.03025579452515
1.81713902950287
1.75245773792267
1.47959208488464
1.26336550712585
1.26003098487854
1.49196887016296
1.87031996250153
[truncated: 998,000+ more rows]
