# Supplementary material for: Metabolic profiling of steatotic liver disease by fluorescence lifetime imaging microscopy
Source: Commun Med (Lond). 2026 Apr 25;6:369. doi: 10.1038/s43856-026-01605-7 (PMC13324169; doi:10.1038/s43856-026-01605-7)
Supplement: Supplementary file 6 — Supplementary Data 3 [file 43856_2026_1605_MOESM6_ESM.csv]

5.11728858947754
2.73561692237854
2.48622584342957
0
17.7661228179932
5.11027765274048
576.208618164062
8.15447807312012
36.0477485656738
0
7.74340867996216
0
15.2684316635132
8.86930656433105
6.95403861999512
2.71220350265503
2.21682572364807
2.3207221031189
2.69426012039185
3.72794914245605
4.20271873474121
3.22577595710754
3.31472873687744
2.37404799461365
1.96554291248322
1.89679276943207
1.50180578231812
1.61654317378998
2.17208790779114
2.44295072555542
1.85336983203888
2.02001476287842
2.00470948219299
2.68573951721191
7.72831249237061
9.02023315429688
11.3595180511475
9.66537475585938
6.49261856079102
4.93511819839478
4.15579509735107
3.21437239646912
4.39255666732788
4.75741863250732
5.18067979812622
5.62314653396606
3.99201846122742
4.50453186035156
3.94902992248535
3.37796378135681
3.96415495872498
4.35625648498535
4.07367277145386
4.73311281204224
5.11881637573242
4.79047822952271
5.35553026199341
7.3516845703125
4.20327568054199
3.46177744865417
3.25099730491638
2.84953236579895
2.30118560791016
2.58167934417725
3.76655411720276
4.32323169708252
5.12615776062012
6.57414674758911
3.87515139579773
4.27710056304932
4.38069868087769
3.076504945755
4.69378328323364
3.82374119758606
4.75042200088501
3.52657055854797
2.72814321517944
5.56233310699463
2.82502841949463
2.89713978767395
2.87464046478271
1.42759108543396
2.2044506072998
1.87774264812469
2.09028553962708
2.09366965293884
3.57132387161255
4.73739385604858
2.5833580493927
2.26709365844727
2.6166775226593
5.28964614868164
18.8892612457275
0
16.5136661529541
32.6007957458496
4.35568237304688
5.39451599121094
5.8777928352356
4.72569465637207
15.0224723815918
55.4950256347656
8.58888530731201
3.84459018707275
1.97975087165833
1.2063672542572
1.00483477115631
1.06481671333313
1.47527098655701
1.70348703861237
2.35125017166138
3.03532147407532
4.93933296203613
5.06515216827393
5.21991157531738
5.53583812713623
3.82912015914917
3.50325703620911
4.07500982284546
3.07015419006348
3.20976328849792
3.64194631576538
2.83721828460693
3.04043078422546
2.13353443145752
1.91500747203827
1.93097925186157
2.12212681770325
2.09863042831421
2.13280153274536
2.00472474098206
2.35133075714111
2.71824216842651
3.12369108200073
3.53074979782104
3.60585999488831
3.42185139656067
2.9593677520752
3.19518876075745
2.66093373298645
3.39668297767639
4.23384428024292
6.51423072814941
4.93735933303833
3.98362326622009
4.0387077331543
2.88663649559021
3.45316052436829
3.92639851570129
3.28670477867126
3.1073305606842
2.54305171966553
2.67996072769165
2.47769618034363
2.49107027053833
2.59717202186584
2.13766956329346
1.82000052928925
1.65946555137634
1.94665336608887
3.44984269142151
147.449066162109
0
35.4258003234863
13.9218673706055
2.3418447971344
3.15107083320618
2.75434184074402
2.45995736122131
2.54367065429688
1.63884246349335
1.90269887447357
2.20120310783386
2.41325402259827
2.89272093772888
3.20622134208679
2.89373087882996
2.14478635787964
1.2301914691925
0.760109484195709
0.629948496818542
0.592059433460236
0.749848961830139
1.07640624046326
1.29336059093475
1.48299992084503
1.43647134304047
1.49813485145569
1.65320932865143
1.71249842643738
1.85501277446747
2.20072770118713
2.22638320922852
4.44822978973389
34.1235313415527
15.6119117736816
0
187.831451416016
16.4187660217285
9.83248901367188
5.491530418396
5.29002666473389
2.08997368812561
1.27649199962616
1.14070677757263
1.03906512260437
1.3288745880127
1.66386198997498
1.98759257793427
1.9135160446167
1.41535437107086
1.3663843870163
1.4500584602356
1.70185720920563
2.2752640247345
3.26429653167725
3.65813994407654
3.23735213279724
2.38875484466553
1.81282556056976
1.55458617210388
1.63624703884125
1.86026310920715
1.84209191799164
2.35316014289856
3.18924975395203
5.07359266281128
11.5963258743286
8.07117652893066
4.53947830200195
5.83975839614868
3.41387414932251
2.57459855079651
2.61964201927185
2.01912903785706
1.97352039813995
2.17847013473511
2.46611309051514
2.76773619651794
3.30440068244934
3.11326479911804
2.52728414535522
2.28330183029175
2.31906843185425
2.73505091667175
3.67828965187073
3.74819564819336
3.05073857307434
2.68636608123779
2.58397316932678
2.93973851203918
3.41392970085144
4.02150869369507
3.78184628486633
2.81011319160461
2.71806859970093
1.94701445102692
1.50977778434753
1.27282547950745
1.17940282821655
1.26713848114014
1.40610802173615
1.5424028635025
1.54921555519104
1.49902307987213
1.72268879413605
2.35545682907104
3.20701718330383
4.13500595092773
5.08965110778809
7.51906728744507
8.98416900634766
20.1135635375977
0
161.708847045898
0
11.1612911224365
5.2155237197876
3.67016530036926
2.89982271194458
7.91276407241821
5.57407331466675
7.57939863204956
6.43085527420044
4.00204563140869
5.79850387573242
5.57750368118286
9.2704610824585
6.58443975448608
3.1338164806366
2.52445507049561
2.07875847816467
2.43255496025085
2.6257483959198
2.79829502105713
3.05351185798645
3.0797905921936
3.53323173522949
3.33119583129883
2.86264252662659
3.05573320388794
2.77294230461121
2.90560388565063
3.93848896026611
3.44416427612305
31.4434108734131
11.6112842559814
8.33523941040039
3.80419635772705
4.73295831680298
6.11977481842041
5.02855205535889
4.96546506881714
7.39129686355591
34.3824462890625
20.4997711181641
10.0229530334473
4.36805534362793
2.66160941123962
2.2462306022644
2.14244246482849
2.30438733100891
2.20425009727478
2.11985683441162
2.24576282501221
2.49142742156982
3.86443448066711
6.26056289672852
16.1196002960205
0
0
0
14.5854110717773
4.48142719268799
4.4103946685791
5.14067554473877
9.19174957275391
37.9499740600586
17.5635356903076
15.4445724487305
15.1901483535767
25.216064453125
494.721832275391
9.92823219299316
6.19312191009521
3.04024434089661
3.28000903129578
3.74573087692261
3.26210403442383
3.05634617805481
3.09717845916748
2.43628478050232
2.46915411949158
2.71401524543762
2.52209973335266
3.23538899421692
3.09144258499146
3.43710041046143
4.4329891204834
2.87368774414062
4.13226270675659
5.12844324111938
8.09760570526123
0
0
0
0
436.220245361328
14.7419052124023
5.39961624145508
6.6060996055603
3.49951481819153
2.55925464630127
2.50410056114197
2.69087076187134
2.19026708602905
2.44173693656921
2.66284728050232
3.35060119628906
6.85546112060547
10.8216381072998
2.84598541259766
2.15780425071716
2.82599449157715
2.80904984474182
4.28554344177246
8.51213455200195
7.13823366165161
5.15383243560791
5.12537097930908
4.26099443435669
6.27861928939819
40.5918197631836
0
0
22.1617164611816
7.67446565628052
6.00261449813843
5.96481895446777
4.46429347991943
4.05992603302002
10.0807027816772
0
0
0
24.4692058563232
11.7688980102539
11.9769344329834
13.7613525390625
0
0
0
40.2297668457031
14.0408945083618
8.99728488922119
384.302947998047
0
0
0
0
12.7720165252686
33.5035552978516
8.91808700561523
3.21126079559326
2.31681871414185
1.59905970096588
1.46115434169769
1.40592408180237
1.29718661308289
1.61571681499481
1.80987775325775
1.9495757818222
2.21535778045654
2.26377248764038
2.0520613193512
2.14176464080811
2.17743897438049
1.91794562339783
2.3434636592865
2.25213360786438
1.9750542640686
2.33484292030334
2.09959006309509
2.1540048122406
2.63776540756226
2.98871302604675
3.16803216934204
3.23133850097656
3.02850270271301
2.27302408218384
2.43406391143799
2.63256621360779
2.78528070449829
2.61083984375
1.98748421669006
2.01779460906982
2.12816476821899
2.4844229221344
4.2078218460083
5.44405651092529
4.59744071960449
3.83013725280762
3.55033659934998
2.62519359588623
2.91153216362
3.63595843315125
3.02821159362793
3.96452331542969
4.68846845626831
5.16730976104736
54.1034202575684
16.1624050140381
10.8354606628418
7.75707149505615
9.36319637298584
0
0
0
0
132.014297485352
0
0
0
0
0
0
0
0
0
0
14.7306756973267
23.6218757629395
54.1639633178711
3.77302002906799
4.13173532485962
6.07142066955566
69.979606628418
72.7704772949219
0
0
0
0
20.2314262390137
7.02247953414917
8.9738302230835
11.4068088531494
12.2396965026855
0
157.851943969727
1.56830132007599
1.96964585781097
2.22375392913818
5.27671432495117
9.95073699951172
5.97395038604736
14.4894361495972
3.23502254486084
8.28680038452148
6.59836578369141
3.99447417259216
11.0891170501709
2.38557028770447
2.49057674407959
3.38720798492432
3.31238794326782
4.89733648300171
3.05968356132507
2.78572940826416
2.4853515625
2.76551938056946
2.47535490989685
3.04374074935913
2.23456621170044
1.62280797958374
1.73810422420502
1.59760010242462
1.75337374210358
2.15201473236084
1.91751277446747
1.47497892379761
1.74833071231842
1.90939497947693
3.09206318855286
6.8133544921875
7.40621328353882
9.29233741760254
6.72566366195679
4.92538928985596
3.32151937484741
2.66365957260132
2.48142862319946
2.9025547504425
3.30865955352783
4.11587572097778
3.95478129386902
3.13822340965271
3.24622702598572
3.26265239715576
3.25534534454346
3.14441800117493
2.94904255867004
2.42473745346069
2.80589318275452
3.94099044799805
3.89051604270935
3.88755512237549
4.59013271331787
3.1012749671936
3.17176389694214
2.39950084686279
1.83274722099304
1.39091551303864
1.46505391597748
2.31157064437866
2.67023372650146
2.97715902328491
3.90340685844421
2.64734244346619
2.53140759468079
3.00256657600403
2.63715171813965
3.44538402557373
3.19272613525391
2.67436575889587
2.52853941917419
2.63992810249329
4.45391607284546
3.60243535041809
2.30091166496277
2.26556301116943
1.27059316635132
1.73265743255615
1.90083968639374
1.49180495738983
1.64066052436829
1.90904605388641
2.72247838973999
2.08679914474487
1.88311862945557
3.77246189117432
7.9119234085083
5.06529903411865
0
7.71568441390991
3.83120489120483
3.69385671615601
2.0450222492218
2.35017490386963
2.53080153465271
3.84179496765137
10.506628036499
4.06888723373413
3.78723835945129
2.03482723236084
1.33897960186005
1.42153668403625
1.29745376110077
1.67057490348816
1.77033305168152
1.89630246162415
2.67545819282532
3.86977672576904
4.32225465774536
4.53188228607178
4.97184038162231
3.41354036331177
2.88449764251709
2.39313745498657
1.53593730926514
1.72713363170624
1.82005190849304
1.82075834274292
2.24662160873413
1.84367477893829
1.77851331233978
1.6380078792572
1.6356064081192
1.71788716316223
1.76102495193481
1.92759454250336
2.18734002113342
2.32453536987305
2.33350205421448
2.55718398094177
2.62552356719971
2.33362245559692
2.2087550163269
2.19642400741577
1.91370606422424
2.28177785873413
2.52269768714905
3.19992160797119
2.95715761184692
2.64312171936035
3.10772728919983
2.4533679485321
2.77488017082214
3.52992486953735
2.91934967041016
2.6673800945282
2.30064487457275
2.27232384681702
2.14285159111023
1.88678562641144
1.83439266681671
1.54815411567688
1.36509728431702
1.63146805763245
1.98910665512085
3.790118932724
21.3107414245605
0
10.9558238983154
3.66145777702332
2.16307830810547
2.54553580284119
2.48487067222595
2.2975959777832
1.63930428028107
1.24590742588043
1.32784104347229
1.54243791103363
1.83228576183319
1.78685200214386
1.8344349861145
1.64011716842651
1.47009837627411
1.03842532634735
0.682526767253876
0.587424635887146
0.548168361186981
0.627990186214447
0.843351602554321
0.960374712944031
1.03258776664734
1.12604820728302
1.11897039413452
1.26830744743347
1.34170603752136
1.41561818122864
1.68402695655823
1.67645823955536
3.5604727268219
7.2250337600708
7.72072553634644
6.07829427719116
6.19724321365356
8.32957553863525
3.00876474380493
3.26953554153442
2.32479476928711
1.12067091464996
0.977017521858215
0.87621283531189
0.873928785324097
1.14818620681763
1.32281613349915
1.48703789710999
1.44885301589966
1.13702797889709
1.0751645565033
1.110844373703
1.26882255077362
1.74759137630463
2.26226615905762
2.72602224349976
2.43253636360168
1.59663414955139
1.187779545784
0.926105260848999
1.02390956878662
1.20912683010101
1.31091785430908
1.68992650508881
2.04315757751465
3.50629711151123
6.54452466964722
5.67454862594604
3.38334441184998
3.10450768470764
2.40179491043091
1.8350944519043
1.91183137893677
1.75972974300385
1.5856831073761
1.74844062328339
1.67737627029419
1.68118190765381
1.68260324001312
1.77996397018433
1.78369128704071
1.65026533603668
2.12777805328369
2.03793573379517
2.34605669975281
2.4051353931427
2.04050898551941
2.0260329246521
2.15592837333679
2.27573704719543
2.60039258003235
3.04488134384155
2.57216453552246
2.00387358665466
2.03749060630798
1.50655496120453
1.34869360923767
1.18058490753174
1.05959522724152
1.08013331890106
1.12421035766602
1.32974195480347
1.24744856357574
1.2795821428299
1.45366430282593
1.59976124763489
1.97935473918915
2.54541063308716
2.64024448394775
3.17428922653198
4.37278079986572
6.61918687820435
36.303394317627
0
19.4951438903809
5.23421764373779
4.38320636749268
3.75356078147888
2.9047474861145
5.89010143280029
4.37817144393921
4.89587116241455
5.32357215881348
3.65509486198425
4.77603673934937
3.57531476020813
4.06887292861938
3.33006191253662
2.35682773590088
2.03220009803772
1.74822402000427
1.86415112018585
1.90226328372955
1.86117923259735
2.11893749237061
2.25822877883911
2.45804715156555
2.51813626289368
2.2107949256897
2.26960563659668
2.10895586013794
2.38243222236633
2.93648386001587
4.33847904205322
0
0
29.4099349975586
5.38111782073975
4.67811822891235
3.5488224029541
4.0193452835083
4.13859939575195
5.74039268493652
12.1797008514404
10.2175931930542
7.50439691543579
3.84817290306091
2.36712503433228
2.04357409477234
1.65256547927856
1.6799658536911
2.05545616149902
1.958820104599
2.29596328735352
2.89521408081055
4.05706453323364
4.77698040008545
4.54235315322876
7.83863687515259
3.87624883651733
4.55531883239746
4.28847742080688
3.02470088005066
3.59250688552856
5.43606233596802
6.20906972885132
7.59304237365723
5.67319297790527
6.48149108886719
7.56248760223389
14.2019681930542
0
8.1416597366333
4.03722095489502
2.6562659740448
2.22624516487122
2.72996425628662
2.44841957092285
2.32078814506531
2.24832105636597
1.79555177688599
1.97450017929077
1.96847677230835
2.15364241600037
2.77413249015808
2.37559032440186
2.85804009437561
3.16448473930359
2.37135195732117
3.44060826301575
4.19120073318481
5.82272148132324
14.7345304489136
532.553955078125
0
12.7936639785767
11.3306312561035
4.92625427246094
3.00989675521851
2.43380188941956
1.7471718788147
1.6491197347641
1.49699437618256
1.67631673812866
1.64068186283112
1.76244187355042
2.16880178451538
2.78291964530945
4.27901792526245
6.87879467010498
4.29025650024414
3.16536140441895
4.03402233123779
3.78873133659363
5.19670677185059
6.13983392715454
6.68960475921631
5.36875200271606
5.34836053848267
4.67577266693115
4.20920515060425
5.18819904327393
4.17073011398315
4.85926628112793
3.89991354942322
3.13859343528748
3.14747166633606
2.74006152153015
3.0314154624939
4.26903963088989
23.9562644958496
0
0
0
10.7545070648193
7.08168840408325
8.32684898376465
8.52101516723633
43.1869697570801
0
30.6624526977539
32.5504531860352
22.2525062561035
5.92698764801025
10.3179969787598
43.1910171508789
0
0
49.487232208252
12.2422533035278
14.9074983596802
6.57364177703857
2.91862940788269
2.16047096252441
1.52777791023254
1.34060752391815
1.29970407485962
1.11391651630402
1.26633143424988
1.3639327287674
1.44296061992645
1.72442209720612
1.73693418502808
1.60449707508087
1.59474670886993
1.52025520801544
1.48743605613708
1.76942873001099
1.7690361738205
1.52241694927216
1.6582487821579
1.55516636371613
1.52856338024139
1.88765132427216
2.13440632820129
2.11338257789612
2.63467216491699
2.46572279930115
1.90010190010071
2.05365180969238
2.05228662490845
2.28550887107849
2.31303143501282
1.9508398771286
1.66025173664093
1.82912135124207
2.01691555976868
2.61929416656494
3.27614068984985
2.71308422088623
2.36645722389221
2.16538619995117
2.07671737670898
2.67879676818848
2.85096645355225
2.61432456970215
3.43075847625732
3.04123091697693
3.84939384460449
5.53275394439697
6.45110511779785
6.07636737823486
5.32040977478027
10.1920232772827
0
0
0
0
0
0
0
0
0
0
0
0
0
134.501907348633
0
16.1433086395264
0
94.1945037841797
8.29514694213867
8.43641662597656
6.66984748840332
0
0
0
0
29.4150619506836
154.700332641602
14.7394247055054
10.8575201034546
221.493804931641
1329.73571777344
28.7897052764893
0
11.6642560958862
1.41801536083221
0.951612830162048
1.19365167617798
1.39038383960724
2.16548609733582
3.44276118278503
8.08534622192383
4.30901670455933
165.506744384766
3.40379285812378
2.49840831756592
2.77879405021667
0.725049257278442
1.19772839546204
1.70715427398682
3.95993661880493
6.68224382400513
3.3679563999176
2.82538366317749
2.00797343254089
2.21497392654419
1.96087789535522
2.15577435493469
2.0461151599884
1.65005528926849
1.98305213451385
1.97668707370758
2.15342688560486
2.25310039520264
2.19132304191589
1.75254344940186
1.81021475791931
1.98749125003815
2.41205406188965
3.90775156021118
3.81102514266968
3.91118478775024
3.64425683021545
2.94888162612915
2.33911347389221
2.09243202209473
1.77983808517456
1.77236199378967
2.19107532501221
2.78268361091614
3.30203008651733
3.52334237098694
2.95734429359436
3.23312902450562
3.58434510231018
3.20708298683167
3.0160915851593
2.37220907211304
2.27089762687683
3.2080237865448
4.89678859710693
4.77755880355835
3.97745370864868
2.60170364379883
2.28209400177002
2.24214911460876
1.79464995861053
1.34369814395905
1.53036952018738
1.77883458137512
2.04685354232788
2.14074993133545
2.86903953552246
2.66266131401062
2.95637249946594
3.8178563117981
3.33639574050903
3.45250558853149
2.64778852462769
2.15777659416199
2.45729899406433
2.85463643074036
2.92356753349304
3.51340794563293
2.10282206535339
1.90060544013977
1.6451610326767
1.97493195533752
2.47484397888184
2.05555582046509
2.66506099700928
2.70982003211975
2.57759928703308
3.36751461029053
4.76600074768066
4.09849882125854
11.3140773773193
3.61322259902954
4.12097597122192
2.7821671962738
1.7581946849823
2.2639422416687
1.90457916259766
1.82354462146759
2.08266997337341
2.08798694610596
2.69037103652954
2.21284604072571
1.87223660945892
1.25070130825043
1.12812340259552
1.31770491600037
1.46264815330505
1.87240183353424
1.72036921977997
1.62991571426392
2.19331908226013
2.81837749481201
3.4008731842041
3.90350961685181
4.22254133224487
3.59451079368591
3.37760853767395
2.42244410514832
1.38966143131256
1.40221762657166
1.27065670490265
1.44858467578888
1.78723764419556
1.50749444961548
1.59583115577698
1.40758967399597
1.53119039535522
1.71437191963196
1.59748363494873
1.73079228401184
1.81129145622253
1.99308490753174
2.45924592018127
2.65489602088928
2.84872198104858
2.29478645324707
1.90107929706573
1.94994986057281
1.6639484167099
1.61415994167328
1.71852886676788
1.78248655796051
1.93180525302887
1.82634830474854
2.23897194862366
1.90571963787079
1.91396856307983
2.27812743186951
2.02637195587158
1.98860776424408
1.99653649330139
1.82091772556305
1.64202618598938
1.51077365875244
1.37884187698364
1.48886060714722
1.5559709072113
1.93662297725677
1.94415390491486
2.801842212677
3.68524265289307
3.99263405799866
3.13550472259521
2.12778258323669
1.65127539634705
2.12548446655273
2.04629063606262
1.48923742771149
1.22585499286652
1.03005838394165
1.12968552112579
1.37184107303619
1.56451785564423
1.2905740737915
1.25450789928436
1.14731955528259
1.24860024452209
1.1147872209549
0.852752089500427
0.744986712932587
0.615646064281464
0.68524557352066
0.725208580493927
0.7401242852211
0.787065923213959
0.779458224773407
0.850720167160034
0.977481007575989
0.976022779941559
1.07996106147766
1.28257536888123
1.42161059379578
3.07037734985352
4.69560575485229
4.19145441055298
9.96576404571533
16.4651355743408
0
8.73793029785156
2.94802784919739
2.07893443107605
1.02789199352264
0.94148850440979
0.948158740997314
0.874527513980865
1.11455953121185
1.23639607429504
1.29880452156067
1.43406736850739
1.2005432844162
1.10757827758789
1.09237504005432
1.18549025058746
1.52802109718323
1.80443334579468
2.25408864021301
1.91191470623016
1.2734043598175
0.938617765903473
0.687676250934601
0.730013430118561
0.840790927410126
0.894698917865753
1.08410775661469
1.17600178718567
1.63006603717804
2.67347192764282
2.77654385566711
2.39413475990295
2.32724833488464
1.8284660577774
1.42621004581451
1.46015346050262
1.26656925678253
1.23680293560028
1.34122943878174
1.2579607963562
1.36038613319397
1.36155986785889
1.65360653400421
1.72563421726227
1.50553953647614
2.03999638557434
1.71545910835266
1.9124573469162
1.77583360671997
1.45590484142303
1.3539000749588
1.5238208770752
1.69957637786865
1.90291523933411
2.62079191207886
2.42309236526489
2.31661915779114
2.3769588470459
1.65611791610718
1.5420333147049
1.27470505237579
1.26350176334381
1.16739320755005
1.13357830047607
1.29608702659607
1.09235191345215
1.0919371843338
1.09667360782623
1.20089411735535
1.36766636371613
1.82290518283844
2.14758515357971
2.2746684551239
3.50106716156006
4.31461572647095
10.5162525177002
22.0208683013916
16.2442741394043
9.85922336578369
5.3542275428772
5.2194561958313
3.74253582954407
5.16222620010376
3.93356466293335
4.41952085494995
4.4082465171814
3.23828864097595
3.2264256477356
2.44515705108643
2.83055591583252
2.92233085632324
2.23739981651306
1.89918828010559
1.79382979869843
1.76410210132599
1.91483533382416
2.05199265480042
2.32874035835266
2.1535177230835
2.29245662689209
2.24330449104309
1.94654095172882
2.28341436386108
2.16015267372131
2.71945333480835
3.52560067176819
4.01526212692261
9.45197105407715
5.92943668365479
2.81067371368408
2.83705496788025
2.40573501586914
2.29715013504028
2.99574279785156
3.22520518302917
4.85479307174683
8.02645206451416
5.57213973999023
4.41584587097168
2.98827433586121
1.93971645832062
1.68177008628845
1.57472944259644
1.56169438362122
1.89936804771423
2.39395213127136
2.60806822776794
3.2511134147644
4.61954545974731
3.34442901611328
2.72610998153687
3.59947299957275
3.17257356643677
5.16241836547852
6.40237140655518
5.24116182327271
3.87600827217102
5.45899391174316
7.523193359375
7.12547874450684
10.2763633728027
8.69960594177246
18.3415393829346
0
0
19.3140544891357
4.59281826019287
2.59476661682129
2.00891733169556
1.97762703895569
1.87521290779114
1.92220914363861
2.08789396286011
1.91784906387329
2.04121661186218
2.11835098266602
2.1703245639801
2.48307037353516
2.23017406463623
2.62885737419128
2.62530016899109
2.18434238433838
2.05418252944946
2.45581960678101
2.82679462432861
5.02056074142456
71.7451324462891
0
67.556282043457
15.4285774230957
5.43731880187988
1.96473443508148
1.49214220046997
1.23176574707031
1.19405853748322
1.37768471240997
1.54310393333435
1.77401435375214
2.04291820526123
2.34410262107849
3.06512808799744
2.93142533302307
4.78419828414917
4.11426496505737
3.92480444908142
4.99787712097168
3.34919357299805
3.84249401092529
3.36191582679749
3.65043711662292
3.70320439338684
3.84285140037537
3.656902551651
2.82680988311768
3.29051685333252
2.8935968875885
3.38084053993225
3.51927542686462
2.6879665851593
2.00248074531555
1.83391213417053
2.61121845245361
3.09961223602295
7.97723913192749
68.6322021484375
113.598526000977
23.467306137085
4.63509607315063
3.67147731781006
4.02199983596802
5.36048555374146
14.1294002532959
22.6004047393799
91.225212097168
0
43.0596733093262
11.7740774154663
11.3259267807007
9.89438533782959
25.4239807128906
40.4840507507324
8.03464221954346
12.3585805892944
5.57128238677979
3.3827211856842
2.56661939620972
2.03132176399231
1.82946455478668
1.70243108272552
1.56302380561829
1.3358074426651
1.23995757102966
1.09460699558258
1.0976939201355
1.15215885639191
1.19459962844849
1.32087051868439
1.36770057678223
1.42753660678864
1.5168662071228
1.67658340930939
1.63539612293243
1.42590880393982
1.50052869319916
1.43903589248657
1.53340470790863
1.94561791419983
1.77751266956329
1.5843745470047
1.59172582626343
1.23076272010803
1.28542900085449
1.45342743396759
1.64294445514679
2.0468270778656
2.13256311416626
2.10999035835266
1.64686107635498
1.757155418396
2.21668529510498
2.19890427589417
2.55868768692017
2.01764988899231
1.77078318595886
1.5555636882782
1.47187077999115
1.71450924873352
1.64994847774506
1.83872497081757
2.11941075325012
2.12749075889587
2.53290295600891
2.5548095703125
4.51381731033325
4.2753643989563
5.87904691696167
17.6511726379395
10.8097324371338
16.9976806640625
0
0
0
0
0
0
0
0
0
0
0
21.2216930389404
38.053524017334
24.3964290618896
819.248168945312
59.8804473876953
38.820556640625
13.5225315093994
0
0
0
0
0
227.499145507812
0
11.6407632827759
5.85639810562134
9.77075576782227
9.52597713470459
6.87279748916626
12.4129600524902
4.548255443573
1.85091614723206
2.05871272087097
2.24996209144592
1.16482424736023
1.69696128368378
2.25493931770325
10.2754306793213
3.60427904129028
7.03054285049438
2.72085952758789
1.36033856868744
1.39212346076965
0.881533563137054
1.40869808197021
2.42842745780945
8.05348014831543
7.81896066665649
2.42868661880493
2.34893035888672
2.04301786422729
2.45079255104065
2.25653743743896
2.05107355117798
1.50109779834747
1.69928395748138
1.85785615444183
2.20624375343323
3.18264842033386
2.41544365882874
2.6507089138031
2.11093521118164
1.61689817905426
1.63929355144501
1.73160398006439
2.10090756416321
2.25458884239197
2.35046219825745
2.43229627609253
2.18443655967712
2.0831983089447
2.09208083152771
1.85036492347717
1.96633398532867
2.17284154891968
2.98277401924133
3.63387966156006
3.60225749015808
3.25570225715637
3.21922516822815
3.21338176727295
2.50264739990234
2.31707906723022
2.07640433311462
1.98627364635468
2.66937947273254
4.36133193969727
3.30275416374207
2.9334397315979
2.2123384475708
2.19501376152039
2.2410614490509
1.89736378192902
1.64456129074097
1.45323479175568
1.41811347007751
1.93263220787048
2.2930269241333
4.0107045173645
5.76388263702393
4.99657773971558
5.72000360488892
3.24909901618958
2.86785674095154
2.53590154647827
2.10770177841187
2.55300235748291
2.17335963249207
2.18065190315247
2.3883650302887
1.4901214838028
1.48154520988464
1.38527226448059
1.61752903461456
2.43033170700073
2.18842172622681
2.16223382949829
2.15827202796936
1.63729047775269
2.3853976726532
5.14370107650757
12.4961471557617
0
12.3977642059326
5.53203344345093
2.14976978302002
1.16843676567078
1.87339186668396
1.91216194629669
1.97543430328369
1.88738083839417
1.29073941707611
1.73403787612915
1.01890683174133
1.38872241973877
1.42735970020294
1.28317749500275
1.91042923927307
1.93124008178711
2.15558576583862
1.7237651348114
1.37378215789795
1.84683585166931
2.27753162384033
2.60232830047607
3.16013312339783
3.44562578201294
3.34388780593872
3.65827441215515
3.01932621002197
1.66087007522583
1.34298539161682
1.06127190589905
1.14821779727936
1.50856232643127
1.71089422702789
1.869957447052
1.57628834247589
1.55428028106689
1.61404073238373
1.59812259674072
1.78278076648712
1.83415162563324
1.77096307277679
2.02151322364807
1.89230310916901
1.94290482997894
1.80135309696198
1.48551642894745
1.67667186260223
1.52593600749969
1.27917671203613
1.36488378047943
1.35356914997101
1.45673859119415
1.39700925350189
1.53756821155548
1.27401161193848
1.40168118476868
1.76989495754242
1.34996175765991
1.42665123939514
1.46669340133667
1.44483530521393
1.50839686393738
1.59276330471039
1.53367578983307
1.73915815353394
1.57976818084717
1.69552600383759
1.73264527320862
1.89179956912994
2.93922352790833
2.56799626350403
1.74206244945526
1.5030905008316
1.40225517749786
1.64792227745056
1.55918061733246
1.23141050338745
1.01241266727448
0.991617500782013
1.12938416004181
1.22794115543365
1.22881281375885
1.02780258655548
0.855854868888855
0.764340341091156
0.793990910053253
0.795380532741547
0.77389794588089
0.710590720176697
0.623070895671844
0.61672180891037
0.62630820274353
0.63458240032196
0.632715046405792
0.620832860469818
0.617282509803772
0.679973781108856
0.766016483306885
0.832054376602173
0.989921808242798
1.1445369720459
1.57333052158356
1.73178267478943
2.34625887870789
7.87671518325806
6.50771284103394
0
9.29193210601807
3.06911635398865
1.93183827400208
1.10821449756622
0.913689792156219
0.915680944919586
0.836810111999512
0.945577025413513
1.05112946033478
1.06174647808075
1.13826072216034
1.06870651245117
1.09514558315277
1.00906908512115
1.06758117675781
1.28296983242035
1.42690062522888
1.95406198501587
1.78626990318298
1.37248373031616
0.913631319999695
0.608877241611481
0.588973999023438
0.621060311794281
0.693946301937103
0.826744556427002
0.897242784500122
1.16800940036774
1.61303222179413
1.87672293186188
1.88636708259583
1.80464959144592
1.63089168071747
1.32984161376953
1.33150136470795
1.16575241088867
1.07363033294678
1.14647817611694
1.14851605892181
1.20795714855194
1.32330214977264
1.48289430141449
1.38796901702881
1.51566469669342
1.59638273715973
1.4140453338623
1.59205603599548
1.32044351100922
1.30002844333649
1.39134037494659
1.54231488704681
1.95066297054291
2.02621245384216
2.41242742538452
2.35865139961243
2.32716727256775
2.63326048851013
2.03484511375427
1.98524582386017
1.64181804656982
1.55241334438324
1.39298808574677
1.29305171966553
1.47250592708588
1.19458985328674
1.14897775650024
1.15449106693268
1.11010813713074
1.17966628074646
1.49995148181915
1.68744552135468
2.03358387947083
2.78194379806519
3.10812735557556
5.11906099319458
5.52318477630615
6.31665182113647
4.57177352905273
3.4174337387085
3.69828605651855
3.83789420127869
6.0920786857605
6.14157676696777
6.3572244644165
5.71703100204468
3.66917896270752
2.83490562438965
2.1439905166626
2.33194231987
2.47003269195557
2.02788424491882
1.82677662372589
1.70102381706238
1.67558288574219
2.0602879524231
2.23713994026184
2.37289810180664
1.89969623088837
1.90618216991425
1.86973917484283
1.83113157749176
2.28701519966125
1.9389261007309
2.2907919883728
2.67173385620117
2.55109286308289
5.45071029663086
4.05061960220337
2.29254341125488
2.31188106536865
1.81101453304291
1.86521065235138
2.24220967292786
2.29400777816772
3.73647022247314
5.27512884140015
5.36593341827393
4.83477926254272
3.00047540664673
1.70230567455292
1.24454128742218
1.1296055316925
1.32955455780029
1.79094803333282
2.92587900161743
3.21935057640076
3.4501953125
4.3028507232666
3.26774072647095
2.54568457603455
3.07212781906128
2.88242483139038
3.77410554885864
4.69812679290771
4.28482437133789
4.0061559677124
4.83828210830688
5.92991399765015
7.3908543586731
8.91343879699707
9.80342197418213
11.9067249298096
40.3696556091309
22.2495651245117
5.71133470535278
4.14323329925537
2.32137656211853
2.03866577148438
1.97512710094452
1.8666684627533
1.88486325740814
2.00623631477356
2.05100154876709
1.86910080909729
1.91945838928223
1.81568658351898
1.70135378837585
1.90914630889893
2.09688878059387
2.1762592792511
2.21630072593689
2.00706458091736
2.63192296028137
2.93336081504822
3.83834409713745
11.0150728225708
18.2311115264893
20.6927337646484
25.8981189727783
6.71591186523438
1.97379839420319
1.39734506607056
1.02752280235291
0.99113142490387
1.17122685909271
1.21602022647858
1.46572721004486
1.76594543457031
2.35501313209534
3.08340263366699
3.13514995574951
4.2934045791626
3.11502361297607
3.0772762298584
3.01392936706543
2.43299698829651
2.35686445236206
2.53955292701721
3.47608947753906
3.69973635673523
5.71357393264771
3.80277848243713
2.52487945556641
2.55646896362305
1.98416531085968
2.55428075790405
2.66604232788086
2.03976273536682
1.51468205451965
1.32505440711975
1.54264569282532
1.72118604183197
3.78307294845581
10.8556461334229
29.4293518066406
36.9791984558105
6.22288656234741
6.24505472183228
5.35904741287231
10.4859342575073
0
172.594436645508
0
0
126.281837463379
13.6362829208374
9.22766304016113
10.2282104492188
38.0635986328125
17.9544887542725
7.79903745651245
10.3323459625244
4.74570751190186
3.47378730773926
3.30184268951416
2.36957740783691
1.90070807933807
1.59607791900635
1.45326256752014
1.28958702087402
1.24197065830231
1.07005488872528
0.958043873310089
0.933196604251862
1.03311812877655
1.23656642436981
1.44901919364929
1.61948311328888
1.64212548732758
1.69969534873962
1.60057079792023
1.49720096588135
1.31062161922455
1.17494833469391
1.19698667526245
1.25465095043182
1.24344539642334
1.24081110954285
1.25654470920563
1.05131387710571
1.16836309432983
1.39389503002167
1.64506030082703
2.42998671531677
2.46506857872009
2.52559089660645
1.926229596138
1.92882442474365
2.15424728393555
1.99952280521393
1.84615397453308
1.42220044136047
1.30400109291077
1.22536027431488
1.20493197441101
1.26623427867889
1.18900203704834
1.30899226665497
1.50804698467255
1.76750922203064
2.10116505622864
2.08985996246338
3.95452928543091
3.8639030456543
[truncated: 998,000+ more rows]
