# Supplementary material for: Metabolic profiling of steatotic liver disease by fluorescence lifetime imaging microscopy
Source: Commun Med (Lond). 2026 Apr 25;6:369. doi: 10.1038/s43856-026-01605-7 (PMC13324169; doi:10.1038/s43856-026-01605-7)
Supplement: Supplementary file 7 — Supplementary Data 4 [file 43856_2026_1605_MOESM7_ESM.csv]

1.11684143543243
1.16661548614502
1.75539183616638
1.97948205471039
1.19641721248627
2.10511803627014
1.91295087337494
13.6351585388184
158.341232299805
8.59630489349365
4.47932481765747
3.00744128227234
2.28813481330872
2.03153920173645
2.31121277809143
2.49412703514099
2.63823294639587
2.8585216999054
2.60140442848206
2.52842140197754
2.44525218009949
2.3731791973114
2.38167214393616
2.24625611305237
2.20209312438965
1.95635080337524
1.94578444957733
2.33376789093018
2.98541808128357
3.64294862747192
5.02638864517212
5.21663618087769
4.91153192520142
5.47384548187256
5.00020313262939
4.31980514526367
4.13559150695801
3.21358752250671
2.98066997528076
3.25628876686096
3.08394765853882
3.70353055000305
4.11848640441895
4.13916397094727
5.22610664367676
6.81242561340332
6.44827222824097
6.28491067886353
6.24723291397095
5.5237832069397
5.92350912094116
5.56253242492676
5.56947803497314
6.27741050720215
4.86317586898804
5.54737854003906
5.36392307281494
4.13993215560913
5.28411197662354
5.27555322647095
5.31497430801392
7.19215726852417
6.27991390228271
7.04105710983276
6.7823543548584
5.60322666168213
5.74843215942383
4.11427021026611
4.981614112854
6.85414743423462
6.7379355430603
9.34158039093018
5.08545589447021
4.8787579536438
5.78683614730835
7.24992513656616
11.388256072998
19.6593475341797
15.1341552734375
14.5239820480347
31.2804412841797
14.9060668945312
31.8162422180176
10.6646718978882
5.45716428756714
4.76976013183594
3.81125068664551
3.88658308982849
4.09299612045288
4.32547760009766
4.81801891326904
5.36163473129272
5.667396068573
4.28373670578003
3.52570295333862
3.61244535446167
2.84699082374573
3.09958839416504
3.60961532592773
4.31921672821045
5.47848176956177
11.9008092880249
24.4219570159912
0
0
0
0
0
0
0
0
9.4590425491333
4.06155681610107
2.82714366912842
2.35755372047424
2.96723341941833
3.99301505088806
3.61601853370667
3.91418838500977
4.48643732070923
4.87447786331177
5.97730350494385
4.86509561538696
3.638432264328
4.25614929199219
3.1462550163269
3.97694706916809
4.55570554733276
4.37366247177124
5.77736806869507
5.17185258865356
4.89506912231445
4.39390468597412
3.30986094474792
2.5452778339386
1.464883685112
1.49227464199066
1.08614146709442
4.15959024429321
5.43371105194092
0
0
18.3921928405762
17.0020275115967
12.5270099639893
2.62437295913696
1.83337545394897
1.69560480117798
1.33346140384674
1.28138470649719
1.46973478794098
1.41661858558655
1.47067773342133
2.09134888648987
1.74529600143433
1.95184552669525
1.40589928627014
1.6178777217865
2.36495447158813
1.99202084541321
2.69903135299683
2.98492431640625
3.93579602241516
4.1917142868042
2.23345518112183
1.07702577114105
0.676435112953186
0.567234218120575
0.830315589904785
1.25446808338165
1.42711865901947
2.60945224761963
3.6263484954834
3.37581062316895
2.97083020210266
2.9922661781311
2.68740129470825
3.37372422218323
3.29314088821411
3.48266172409058
4.15626907348633
3.41054940223694
3.32123947143555
3.29882621765137
3.57635998725891
3.43642282485962
2.66865062713623
2.26946187019348
2.04595947265625
2.10953283309937
2.4878249168396
2.55718040466309
3.0025053024292
3.26798820495605
4.38323640823364
3.83227038383484
3.55287051200867
2.81478500366211
1.26401698589325
2.59505391120911
5.14365005493164
19.0608062744141
0
0
12.2923707962036
6.61068344116211
1.90778696537018
3.39836478233337
2.75139975547791
26.088249206543
694.216430664062
47.8813133239746
0
4.54777336120605
2.95414876937866
1.56686007976532
1.44542670249939
1.12608444690704
1.67773354053497
6.86664342880249
5.55393266677856
18.0514869689941
19.6921329498291
6.3136625289917
6.2293701171875
4.03393507003784
3.83539438247681
3.37098813056946
2.86173176765442
4.30087232589722
3.3003351688385
4.95631170272827
5.44496059417725
5.66006851196289
5.05495405197144
4.65390110015869
5.20130300521851
7.29714918136597
8.79793167114258
7.44913530349731
5.19928455352783
2.19424986839294
2.2544105052948
1.90229272842407
1.80530142784119
2.40610074996948
1.99603962898254
1.83337831497192
2.99624705314636
2.88273930549622
2.47947430610657
2.47454690933228
1.50634109973907
1.17415297031403
1.22992753982544
1.15400815010071
1.16597080230713
1.19561791419983
1.06258869171143
1.16957581043243
1.23447167873383
1.50634455680847
1.54487252235413
1.43317782878876
1.62105941772461
2.05067229270935
2.69600605964661
2.73475003242493
3.43700385093689
3.21958088874817
3.54740905761719
3.66147112846375
2.9747622013092
2.77725338935852
2.23964262008667
2.18528437614441
2.34817004203796
2.56268048286438
3.63864278793335
6.15105581283569
13.0758018493652
4.67063665390015
3.74857687950134
1.81725776195526
3.21225547790527
8.67373657226562
5.89458131790161
1.84120488166809
1.28846776485443
1.46816945075989
2.26268529891968
4.4137978553772
4.67701864242554
2.21789765357971
1.36923611164093
3.45018100738525
2.98973846435547
2.64612364768982
8.17208766937256
4.00426721572876
3.19182777404785
8.56523609161377
3.15474724769592
7.05928564071655
5.20007848739624
8.2338924407959
0
0
0
7.58794021606445
1.84994423389435
3.34531259536743
5.47132396697998
3.7013087272644
4.85947132110596
5.64569854736328
1.69161117076874
1.72103643417358
1.46051347255707
1.63594853878021
1.56955742835999
1.38621187210083
1.65370285511017
1.48187410831451
1.60539531707764
2.18901681900024
3.27859950065613
2.33276319503784
3.79710364341736
3.58994102478027
2.28791904449463
1.89570331573486
1.96928930282593
1.36811208724976
2.50321650505066
3.15996956825256
2.72028541564941
6.28427696228027
5.85366725921631
0
67.7118377685547
16.8458003997803
20.1620826721191
6.44798469543457
2.04887127876282
2.16154909133911
1.18979477882385
0.876970291137695
1.65387392044067
1.64802241325378
6.74107694625854
8.9019718170166
7.03222274780273
5.34741640090942
3.15121960639954
3.01440477371216
2.42231154441833
2.32886910438538
2.30262160301208
2.71787619590759
2.95122694969177
3.70290541648865
8.82903385162354
7.02078056335449
11.6145839691162
9.1538143157959
4.29376220703125
4.94192981719971
4.54059410095215
5.89928150177002
4.87476062774658
4.00399112701416
5.21096801757812
3.2860848903656
3.58244705200195
2.75022602081299
2.93672943115234
3.76811027526855
1.80392420291901
2.40095591545105
1.50582718849182
1.85395109653473
2.18663573265076
1.41444540023804
1.85175180435181
1.27703619003296
2.53536105155945
10.2755727767944
5.88478231430054
10.5919666290283
792.612731933594
0
0
0
17.0642375946045
8.63412857055664
2.23824167251587
2.24809503555298
2.89393663406372
1.80356287956238
2.48219728469849
1.98833572864532
2.07196092605591
5.30678510665894
3.40874695777893
3.78899693489075
31.9946327209473
4.77360248565674
0
0
0
6.61717081069946
1.31586444377899
1.53730440139771
0.987438201904297
1.13492357730865
1.46603035926819
1.31339430809021
1.94937908649445
1.80662357807159
1.77567672729492
2.63461136817932
2.05426430702209
1.77008211612701
1.77672410011292
1.31828939914703
1.42691004276276
1.73348677158356
2.4429931640625
6.52786493301392
3.44433164596558
11.0780906677246
0
17.8428630828857
4.98032855987549
2.89120101928711
2.10238003730774
4.00797939300537
7.07314920425415
5.37832546234131
13.7988176345825
9.48182582855225
23.281400680542
0
26.3004550933838
10.3806743621826
7.20892906188965
2.26970267295837
3.02404284477234
4.8156042098999
4.23772382736206
2.30107975006104
1.25523269176483
1.70034754276276
2.14780282974243
3.91064310073853
4.75623464584351
2.14839553833008
1.61839401721954
1.19936156272888
1.72961175441742
2.41040706634521
1.04569840431213
2.93622636795044
1.58385002613068
2.04744362831116
107.31665802002
19.0500011444092
16.2263126373291
0
5.93031930923462
17.5721282958984
5.8641300201416
3.48290586471558
37.3070106506348
6.36518049240112
0
45.8914642333984
7.61422109603882
4.29819869995117
3.26886892318726
2.18013954162598
2.49293684959412
5.98212432861328
4.67754602432251
7.67501831054688
21.8898601531982
3.28730988502502
2.71310424804688
2.52029037475586
1.75847899913788
2.11270356178284
2.57087969779968
2.46095323562622
2.86409592628479
3.40681862831116
2.46404242515564
3.6276273727417
2.5440731048584
3.37879824638367
5.56417751312256
4.51065874099731
4.75172519683838
3.47012782096863
6.8191990852356
8.47970294952393
0
0
0
1.0966215133667
1.16612148284912
1.48997533321381
1.32803642749786
1.25238144397736
2.2655942440033
1.72575902938843
6.21361446380615
6.97509145736694
3.31831860542297
2.75552153587341
2.22645115852356
1.73139083385468
1.68952620029449
1.88067841529846
1.96315491199493
2.18116354942322
2.2539758682251
2.07196998596191
2.0363552570343
2.0495810508728
1.97019422054291
1.83352053165436
1.75943422317505
1.66267645359039
1.51079189777374
1.6615127325058
1.9564483165741
2.37437081336975
2.85661363601685
3.44954586029053
3.82600831985474
3.73211693763733
3.83684206008911
3.93957924842834
3.54179310798645
3.38940811157227
2.88318681716919
2.71984958648682
2.79472041130066
2.65183258056641
3.0279688835144
2.93765163421631
3.07017040252686
3.47526693344116
4.41470623016357
4.93676042556763
4.10799884796143
3.93098759651184
3.49449348449707
3.1190505027771
3.51923966407776
3.23038268089294
3.3788948059082
3.702956199646
4.75071287155151
5.22727489471436
5.07591533660889
5.70397806167603
4.9184947013855
4.91928148269653
5.78011560440063
5.57154369354248
6.34961938858032
7.62547636032104
5.58514499664307
4.83408164978027
3.50253081321716
2.98073554039001
3.56344938278198
3.76434421539307
5.73450469970703
4.16053199768066
4.30418586730957
3.96358489990234
4.43758058547974
6.01956987380981
8.17261981964111
11.002124786377
14.7792329788208
38.1070938110352
12.0498914718628
13.5818128585815
6.65101385116577
5.37046480178833
5.84055709838867
3.93089532852173
3.06211113929749
2.62733793258667
2.33913040161133
2.60500764846802
3.30155301094055
3.44571208953857
2.98456931114197
2.64510369300842
3.07485198974609
3.0760509967804
3.15026450157166
3.12884497642517
3.39663696289062
3.6203818321228
6.49232053756714
9.55870056152344
14.9941711425781
78.5566253662109
77.1944961547852
0
0
0
0
18.6874485015869
5.52049207687378
2.94319128990173
1.97191751003265
1.61463868618011
2.0891969203949
2.57132744789124
2.46364259719849
3.30724835395813
3.83427596092224
4.40582275390625
5.29393720626831
4.78388929367065
3.46625828742981
3.44091153144836
2.73878908157349
3.22440671920776
3.61204314231873
3.99225807189941
4.46972894668579
3.23763513565063
3.42912840843201
3.68688130378723
2.26750087738037
2.30593204498291
1.71379840373993
1.03802216053009
1.05528032779694
2.12716150283813
4.02702188491821
6.67987155914307
132.405426025391
4.06166458129883
5.63114213943481
10.2050142288208
3.67998576164246
4.5976676940918
3.0802857875824
1.64540529251099
1.3691713809967
1.10483336448669
1.18026256561279
1.37755310535431
1.86388576030731
2.05319881439209
1.890749335289
2.3748984336853
4.09626913070679
4.53888750076294
3.18264722824097
3.1565887928009
2.33329367637634
5.20019626617432
3.27482151985168
2.2218337059021
1.293208360672
0.779816567897797
0.789759457111359
0.921031773090363
1.90848696231842
2.38773488998413
3.67166066169739
4.26567220687866
2.96019315719604
2.39975953102112
2.40444135665894
2.22666645050049
2.50686407089233
2.69466662406921
2.65753960609436
2.76876783370972
2.58215379714966
2.3366174697876
2.27907037734985
2.46464514732361
2.40718674659729
1.92835533618927
1.63987517356873
1.44067275524139
1.44828796386719
1.6533499956131
1.76175463199615
2.01034951210022
2.23105192184448
2.81281113624573
2.8761146068573
2.62257933616638
1.96673083305359
1.38519740104675
3.44809556007385
5.83973932266235
12.7208528518677
0
8.73373603820801
3.79434490203857
2.96634459495544
1.46736931800842
2.16208410263062
2.53433084487915
7.75936365127563
4.9719672203064
3.567218542099
3.44379854202271
2.3828399181366
3.1226863861084
1.64556193351746
1.2284859418869
0.865513503551483
0.866919934749603
1.54900288581848
1.82434546947479
2.99746346473694
3.38549780845642
2.60647892951965
2.26848435401917
2.29506373405457
1.73255968093872
2.07607626914978
2.60636401176453
2.33031725883484
2.42080688476562
2.87070226669312
2.49068641662598
2.57968330383301
2.80552363395691
2.66738510131836
3.27015042304993
5.16476440429688
4.07810544967651
4.32217407226562
2.9850914478302
1.52926754951477
1.48428452014923
1.3205738067627
1.43390762805939
2.02849125862122
2.0791187286377
1.81578230857849
3.07531213760376
2.78423953056335
2.45688891410828
2.61363887786865
1.39467120170593
0.873738050460815
0.796022772789001
0.626293659210205
0.633194267749786
0.816716253757477
0.801152765750885
0.920224368572235
1.05814075469971
1.31015038490295
1.71407902240753
1.80523729324341
1.98555469512939
2.1507875919342
2.51052021980286
3.08448553085327
3.6408474445343
3.6824586391449
3.54851770401001
3.06168746948242
2.66453957557678
2.44036650657654
2.08020710945129
2.07802367210388
2.04453039169312
2.50916695594788
2.8834023475647
3.49284362792969
5.69279527664185
3.29368424415588
4.16040325164795
2.76503300666809
3.22266626358032
6.6981348991394
5.54579162597656
4.38942670822144
2.08812880516052
2.36888933181763
3.45627951622009
3.1820375919342
2.36249589920044
1.6034961938858
1.35419833660126
9.70355129241943
14.1371574401855
5.09237098693848
7.06150674819946
2.51291918754578
1.7163565158844
3.9702570438385
3.14762187004089
3.01906752586365
2.60473728179932
2.44083738327026
6.9218692779541
9.15894985198975
5.22031831741333
2.0163893699646
1.05610942840576
1.62913596630096
2.85944247245789
3.53379106521606
2.13609528541565
1.69201576709747
1.19932794570923
1.20199310779572
1.05929577350616
1.40881657600403
1.56592869758606
1.47953855991364
1.71789455413818
1.86989462375641
2.03979873657227
2.34199070930481
2.22885060310364
1.74761188030243
1.99941563606262
1.84110510349274
1.3297746181488
0.804042518138885
0.973074436187744
0.849740087985992
1.38725554943085
2.95232510566711
11.3290710449219
20.9954032897949
18.9577445983887
0
0
0
31.5016822814941
6.5363826751709
2.80812001228333
3.50461053848267
2.41610145568848
2.07378149032593
6.13186264038086
2.66615152359009
3.45046997070312
4.99994993209839
3.74837923049927
2.69933605194092
2.07332134246826
2.01996946334839
1.75749170780182
1.68761420249939
1.95170748233795
2.26810908317566
2.30391454696655
3.35194969177246
4.9797887802124
4.06102705001831
6.18229961395264
4.40668201446533
3.64588785171509
3.21732521057129
3.06821250915527
3.93588590621948
3.53317189216614
3.70666241645813
3.83927345275879
2.7321662902832
2.88660883903503
2.75051736831665
3.68017840385437
4.70616388320923
2.12604761123657
2.74036860466003
1.98300313949585
2.69620966911316
4.07033205032349
1.90617036819458
1.80718553066254
1.54828822612762
4.29509162902832
4.74416017532349
6.3502836227417
3.35232329368591
3.1930832862854
0
0
0
0
7.04796743392944
3.2017662525177
3.01322102546692
6.11465644836426
2.66783976554871
3.41935253143311
2.41608858108521
1.78804802894592
4.98701477050781
2.02008295059204
2.13327312469482
2.18459248542786
2.47941780090332
10.5863370895386
5.68467283248901
7.99596643447876
3.76260280609131
1.16223168373108
1.05718743801117
0.791157245635986
0.756568491458893
0.96164858341217
0.868575274944305
1.18544900417328
1.37648737430573
1.52290093898773
2.70251822471619
1.96368479728699
1.680988073349
1.37766122817993
1.01382112503052
1.20238375663757
1.48977100849152
2.89226150512695
21.5129814147949
5.2026629447937
31.2184944152832
16.1585273742676
6.64434909820557
5.03322744369507
3.22576808929443
3.2866804599762
2.18567299842834
2.05870413780212
1.75415205955505
2.15166831016541
2.50548791885376
4.45127820968628
37.4014930725098
58.1705169677734
0
19.1376609802246
8.60554122924805
4.39688301086426
3.88123059272766
4.45791673660278
1.59183824062347
1.34194755554199
1.5864189863205
1.61463093757629
1.90093088150024
2.58187985420227
2.05107688903809
1.34140872955322
1.58942401409149
2.28800344467163
3.14745736122131
1.58961081504822
4.57007312774658
1.38518977165222
1.31351745128632
5.13520383834839
4.60232257843018
8.14900588989258
12.5998573303223
4.63352012634277
4.06470394134521
3.28766393661499
3.18974232673645
5.91200542449951
7.21861886978149
11.5443115234375
8.66684055328369
3.62097311019897
1.8847371339798
1.61916446685791
1.35994553565979
1.80559086799622
3.73984837532043
3.15712141990662
3.52915668487549
3.99284291267395
2.2763614654541
1.38265323638916
1.29790163040161
1.48047053813934
1.94819188117981
5.21269464492798
4.00495386123657
4.57111501693726
3.12729907035828
1.6486691236496
2.72474336624146
2.21941590309143
2.77212691307068
5.22937965393066
6.44380235671997
3.96147966384888
2.68842077255249
3.87585783004761
3.9681978225708
0
0
0
1.50918185710907
2.09109687805176
2.63760375976562
2.94907522201538
1.67138063907623
2.01482081413269
1.51585936546326
3.07482385635376
4.32690620422363
2.80859589576721
2.95657753944397
2.30546092987061
1.73935163021088
1.59267663955688
1.58295059204102
1.49874150753021
1.57875180244446
1.67911946773529
1.56123733520508
1.73276793956757
1.76989245414734
1.65304565429688
1.53735899925232
1.37015843391418
1.45621716976166
1.4689108133316
1.7216933965683
2.13650488853455
2.39586806297302
2.77636528015137
2.97805047035217
3.05146455764771
3.07818388938904
3.0898585319519
3.61598992347717
3.57532525062561
3.27087569236755
2.89496850967407
2.61891436576843
2.60204720497131
2.49628067016602
2.83219456672668
2.59760928153992
2.71877694129944
3.05097460746765
3.53911137580872
4.35870790481567
3.45637559890747
3.15122103691101
2.6686532497406
2.2565279006958
2.54070258140564
2.28534150123596
2.43626713752747
2.86828279495239
3.34713768959045
3.9089469909668
4.02586650848389
4.16440010070801
4.2058367729187
4.3971791267395
4.64039516448975
4.68041515350342
5.05703830718994
5.95881462097168
5.24462270736694
4.5785961151123
3.52467107772827
2.75036644935608
3.18746829032898
3.47342848777771
3.89718723297119
3.10292959213257
3.25736093521118
3.17676067352295
4.5276927947998
6.19077396392822
6.63882207870483
10.2340707778931
8.54599380493164
34.7185287475586
38.1395721435547
20.2246990203857
7.26659822463989
4.75641059875488
3.26552128791809
3.51881527900696
3.64469885826111
2.8683135509491
2.70203852653503
2.3945894241333
2.5483341217041
2.92776322364807
2.98641204833984
2.75876522064209
3.61537528038025
3.98806118965149
3.04734992980957
3.04441976547241
2.86296081542969
2.87923049926758
4.58038091659546
5.85849142074585
7.79779815673828
17.4524173736572
28.7116565704346
1778.21264648438
0
140.176864624023
48.1078147888184
11.3206272125244
4.91400194168091
2.70180225372314
1.82089745998383
1.57254779338837
2.14673161506653
2.5097541809082
2.26131010055542
2.52097034454346
2.4700243473053
3.07132506370544
3.6428644657135
3.67370510101318
2.83697438240051
2.94921159744263
2.82498168945312
2.96765971183777
3.36564373970032
3.20577549934387
3.46752500534058
2.5312032699585
2.73818206787109
7.26528167724609
3.03618574142456
4.48310613632202
2.07064986228943
0.736001551151276
0.682162702083588
1.0664496421814
2.02674627304077
5.85258054733276
34.5807991027832
4.98381996154785
5.80901765823364
4.54627847671509
2.87982416152954
2.04660487174988
1.22404110431671
0.938723146915436
0.815955340862274
0.672216296195984
1.18622779846191
1.05991113185883
1.49253034591675
2.85598421096802
1.14450061321259
1.65866959095001
2.55859804153442
1.78395557403564
1.93123042583466
3.10325002670288
2.4582154750824
5.04947566986084
3.99808120727539
3.24229979515076
2.19173526763916
1.74359083175659
1.69885087013245
1.07568895816803
2.20102262496948
2.63167190551758
2.8588650226593
3.32054018974304
2.11189246177673
1.8029351234436
1.80697131156921
1.70803308486938
1.98259449005127
2.5021231174469
2.43310642242432
2.61522674560547
2.49017572402954
1.90154135227203
1.96844756603241
2.07733273506165
1.99523746967316
1.68572211265564
1.46736812591553
1.24900949001312
1.31843936443329
1.45132541656494
1.54005742073059
1.89890146255493
2.0361111164093
2.40841698646545
2.45943570137024
2.0130729675293
1.75962495803833
1.56363534927368
3.09771728515625
3.54433441162109
3.34912371635437
5.74553871154785
3.30102443695068
2.37393999099731
2.17083501815796
1.50718140602112
2.04482769966125
2.06094741821289
2.49561476707458
2.32895588874817
1.66025757789612
1.63525378704071
2.36568427085876
2.70893478393555
2.13103055953979
2.44117712974548
1.62683403491974
1.56795382499695
1.9963264465332
2.1003212928772
2.36376905441284
2.10926246643066
1.90906000137329
1.46126997470856
1.63123846054077
1.72384059429169
1.72367739677429
2.01875138282776
1.98056674003601
1.8995726108551
1.97760438919067
1.66363346576691
1.8464902639389
1.84478604793549
2.36752700805664
3.17333555221558
3.90635800361633
3.69258117675781
3.3057267665863
2.04806852340698
1.21185123920441
1.1581883430481
1.11685788631439
1.34216701984406
1.8334413766861
1.81301736831665
1.42129933834076
1.5206595659256
1.35075390338898
1.84518527984619
1.86670994758606
1.64432978630066
1.10134315490723
0.750662505626678
0.606646776199341
0.483842313289642
0.530286133289337
0.57019579410553
0.730950176715851
0.940384805202484
1.32915771007538
1.57108533382416
1.41586685180664
1.55005323886871
1.62871193885803
1.87955367565155
2.55166363716125
2.72341346740723
3.11851477622986
3.31766772270203
2.90443301200867
2.63935947418213
2.36447715759277
1.95913791656494
2.05722808837891
2.12393712997437
2.56444597244263
3.26087927818298
3.85005331039429
6.11132526397705
5.11543560028076
5.45308685302734
6.77863740921021
6.57550716400146
16.3436908721924
114.356292724609
17.0047016143799
6.1943302154541
6.41492509841919
8.70421695709229
3.61181950569153
2.40619683265686
2.25699424743652
2.04969644546509
261.218780517578
0
6.554274559021
10.5120906829834
4.41249084472656
2.46364092826843
4.78201913833618
5.5115270614624
2.32388067245483
1.87071752548218
1.65630710124969
1.62783205509186
2.95174884796143
3.59569001197815
2.59629583358765
1.65887045860291
1.39329791069031
1.84622991085052
1.59227001667023
1.15709388256073
1.20219302177429
0.870990455150604
1.09649860858917
0.8308065533638
0.840271413326263
1.18325138092041
1.14406776428223
1.93183279037476
2.22739148139954
2.50898170471191
2.12602972984314
0.876834094524384
0.834096610546112
1.17059445381165
1.66383063793182
2.41541600227356
1.29238963127136
1.05854725837708
1.15882289409637
1.6767383813858
4.30938577651978
9.8461971282959
5.34828186035156
4.22347831726074
300.651885986328
16.9657306671143
16.2260303497314
4.78027868270874
2.35597825050354
1.80777823925018
1.96497976779938
2.54143166542053
4.45495748519897
6.26128625869751
4.46560859680176
4.09342575073242
2.9714891910553
2.54885625839233
2.16697955131531
1.87075746059418
1.83150005340576
1.75780189037323
1.54034280776978
1.6960756778717
1.8624587059021
2.04649710655212
2.689377784729
3.5391321182251
3.2494843006134
3.51468825340271
2.61977815628052
2.63634037971497
2.28422498703003
2.09490871429443
2.94496893882751
2.48328423500061
2.65518760681152
2.51224446296692
1.86534607410431
1.94282603263855
2.09562540054321
3.44001865386963
4.08579063415527
2.66906523704529
2.62719058990479
1.77261817455292
2.21553802490234
2.54864454269409
1.95671689510345
2.93548607826233
1.44495797157288
3.60475707054138
2.73176789283752
2.83980846405029
3.48507809638977
3.09330940246582
0
0
0
56.7048034667969
5.28952693939209
3.41433668136597
1.91103887557983
2.92189025878906
1.57867693901062
2.00954627990723
3.83478736877441
3.70487332344055
6.21853256225586
1.86569941043854
1.28102874755859
1.14214086532593
1.15831673145294
5.58282804489136
4.21476173400879
3.13937854766846
2.55768370628357
1.19845426082611
1.04822611808777
0.777425169944763
0.815769910812378
0.898224830627441
0.844972968101501
1.24058425426483
1.18845057487488
1.62028658390045
2.30405163764954
2.05752801895142
2.09063386917114
1.18388986587524
1.02300345897675
1.02781236171722
1.17598009109497
2.52937412261963
4.33997678756714
2.186448097229
3.67384552955627
3.80038118362427
5.16406297683716
4.44406318664551
2.64003086090088
1.97774887084961
1.32639491558075
1.17625689506531
1.99617195129395
2.90977931022644
2.03318238258362
2.65752959251404
3.41398954391479
4.56574726104736
16.0205631256104
0
0
12.9471845626831
4.50722646713257
3.44189238548279
1.27607154846191
1.43353176116943
1.86305677890778
1.77308130264282
2.09641361236572
1.87945568561554
2.26626515388489
1.33744096755981
1.1966016292572
1.95824158191681
2.06661415100098
1.76083159446716
3.93357872962952
1.77701020240784
1.58904099464417
1.91896021366119
2.40724635124207
3.48701071739197
3.80688619613647
3.63099837303162
2.10927486419678
1.5407612323761
1.49696612358093
1.72097933292389
2.05075263977051
7.00084543228149
9.71840858459473
4.43127775192261
2.5809109210968
2.33149027824402
1.65386259555817
1.7031843662262
3.17516922950745
2.27620339393616
2.42208218574524
3.20014476776123
2.04655623435974
1.13341438770294
1.66541230678558
1.7702796459198
1.79773926734924
3.37226033210754
2.22259497642517
3.02416944503784
5.89853620529175
3.10886001586914
4.92518901824951
3.15018105506897
2.56374192237854
5.0004186630249
5.25214052200317
3.22934484481812
2.28755855560303
2.90224289894104
4.82804012298584
0
0
0
1.74401521682739
2.14074635505676
2.8544454574585
4.03596782684326
2.68293738365173
4.45735502243042
2.19375801086426
2.28883457183838
2.99154615402222
2.16293740272522
2.42350172996521
1.94164979457855
1.53580737113953
1.34314203262329
1.33859133720398
1.18475925922394
1.26737070083618
1.36577367782593
1.29249095916748
1.44056534767151
1.42606556415558
1.3619396686554
1.2658017873764
1.18830716609955
1.29916393756866
1.32228720188141
1.71425521373749
2.22056317329407
2.40965676307678
2.77054119110107
2.46208024024963
2.8397114276886
3.14905047416687
3.23198747634888
3.46124982833862
3.29396414756775
2.94989609718323
2.53687953948975
2.50303912162781
2.23591756820679
2.09767556190491
2.38364768028259
2.00540661811829
2.09907627105713
2.46312618255615
2.75956654548645
3.64208054542542
3.37484908103943
3.00500869750977
2.58382248878479
2.0294816493988
2.24616479873657
2.09771800041199
2.12248468399048
2.58406019210815
2.86341118812561
3.25492000579834
3.60715293884277
3.91719794273376
3.75022602081299
3.94339060783386
4.01639223098755
3.9230010509491
4.17887830734253
4.41696882247925
3.97799968719482
3.23244452476501
2.66426801681519
2.07506656646729
2.00593733787537
2.11187648773193
2.21027326583862
2.0755455493927
2.62699842453003
2.93336486816406
3.97030520439148
5.94413805007935
4.87489652633667
7.42510223388672
6.78819274902344
10.1413059234619
24.7462978363037
10.8816032409668
5.38568925857544
4.52855110168457
2.94055986404419
3.74664711952209
3.6270751953125
2.64014720916748
2.60387635231018
2.11137747764587
2.26408863067627
2.2937319278717
2.54853129386902
2.49550819396973
3.04449319839478
3.65315794944763
3.10626769065857
2.64680624008179
2.55452084541321
2.42355990409851
3.05392336845398
3.79273200035095
4.68869781494141
7.76793479919434
12.2027177810669
16.1305904388428
20.4980640411377
17.8049392700195
16.9950084686279
10.2318601608276
5.03045463562012
2.87781715393066
1.86145210266113
1.55039525032043
1.91393315792084
1.89036214351654
1.80433297157288
1.87147641181946
2.00132274627686
2.38384032249451
2.83961343765259
3.15404152870178
2.33345890045166
2.38812947273254
2.11649417877197
2.47521662712097
2.70856809616089
2.63529491424561
2.80425262451172
2.24811339378357
2.41434097290039
3.76066589355469
4.25665140151978
3.93771767616272
1.91437172889709
0.892391979694366
1.01563012599945
1.62453675270081
2.07979917526245
2.13067722320557
2.39190864562988
2.36775755882263
3.48251128196716
4.14183568954468
4.12482976913452
2.34889149665833
1.36880004405975
1.12308955192566
1.07078790664673
0.981213927268982
2.10027623176575
1.5146906375885
1.93413960933685
2.79174065589905
1.4285808801651
1.93328034877777
1.8795108795166
1.5968986749649
1.24360466003418
2.01738476753235
1.47961461544037
1.68264472484589
1.18796110153198
1.02150499820709
0.978531777858734
1.41983592510223
2.20792746543884
1.13347315788269
2.68366265296936
3.0360004901886
2.87622976303101
3.649817943573
2.1453652381897
1.59608137607574
1.60475325584412
1.52676784992218
1.7313038110733
2.29694151878357
2.02030086517334
1.89433705806732
1.80489039421082
1.44446158409119
1.61767196655273
1.82399690151215
1.947425365448
1.98180282115936
1.75367105007172
1.51208233833313
1.4521576166153
1.48040783405304
1.58925700187683
1.94656240940094
2.42629671096802
2.95049357414246
3.1086802482605
2.55589699745178
1.99721801280975
1.44514834880829
1.83397352695465
1.96898508071899
2.23320078849792
2.79797172546387
2.47307300567627
2.43506765365601
1.81552863121033
1.64845633506775
1.82822513580322
1.88202142715454
1.99956524372101
1.96779942512512
1.82288146018982
1.65913736820221
2.39051294326782
2.49198770523071
2.61503481864929
3.55545878410339
2.37285161018372
2.50925540924072
1.90462684631348
1.86209905147552
1.6320868730545
1.37176835536957
1.53033041954041
1.11690175533295
1.23779571056366
1.56255865097046
1.36670196056366
1.66479957103729
1.47968077659607
1.31658458709717
1.42929315567017
1.33121073246002
1.47837698459625
1.42260098457336
1.94127643108368
2.42011761665344
2.49086999893188
2.39255595207214
2.07411074638367
1.36530232429504
1.12190341949463
1.21570146083832
1.22799742221832
1.64347302913666
1.90225422382355
1.91183793544769
1.62979435920715
1.66002678871155
1.64876735210419
2.18434262275696
2.69260358810425
2.9032416343689
1.51602804660797
0.831685900688171
0.611692309379578
0.4224653840065
0.454222410917282
0.50824099779129
0.576899707317352
0.709149718284607
1.08267652988434
1.13386404514313
1.08142924308777
1.2430202960968
1.28601622581482
1.79196333885193
2.4092698097229
2.44311380386353
2.61541843414307
2.45106339454651
2.40888571739197
2.84578537940979
2.47083640098572
2.17848610877991
2.07885599136353
1.95213341712952
2.29631567001343
2.76630973815918
3.52766966819763
4.68240594863892
4.49022674560547
4.78920650482178
4.69948625564575
5.2313404083252
5.63099431991577
4.85558986663818
2.70523905754089
2.00088739395142
2.05337262153625
2.22154450416565
2.32157731056213
2.03867650032043
2.99622416496277
3.79745888710022
11.6343040466309
23.9316101074219
13.1560859680176
14.8087501525879
5.91447114944458
3.60529947280884
4.24565601348877
4.60374927520752
2.16226100921631
1.70930087566376
1.23381912708282
1.10773801803589
1.6969918012619
2.70115542411804
1.68028974533081
1.7898668050766
1.42698419094086
1.40930449962616
1.49474310874939
1.23805439472198
1.33744502067566
0.816089630126953
0.98334276676178
1.01035630702972
0.799585700035095
1.57855415344238
1.25956356525421
1.66016471385956
1.9271479845047
1.63403391838074
1.3401962518692
0.579898953437805
0.680974900722504
0.785811424255371
1.07229363918304
1.77322256565094
1.175297498703
1.37482964992523
2.04226493835449
1.55667591094971
2.18462634086609
2.73698616027832
1.69841432571411
2.60785245895386
4.85100126266479
3.84061551094055
5.35372877120972
2.8497109413147
2.41134738922119
2.97753405570984
3.96662521362305
5.10887384414673
4.67783546447754
3.26902461051941
2.91919732093811
2.76813626289368
2.32108211517334
2.09408855438232
1.90470397472382
1.75184762477875
1.79089295864105
1.86626482009888
1.6694370508194
1.75544571876526
1.83213400840759
1.80801355838776
1.98541045188904
2.07396078109741
2.07764506340027
2.59633183479309
2.42707991600037
2.59211182594299
2.44572854042053
2.3316638469696
2.91015625
3.02720975875854
3.31553292274475
2.88158535957336
1.77210748195648
2.1616632938385
3.64511156082153
7.3962574005127
14.3748931884766
4.59103536605835
2.63400197029114
1.7481392621994
2.00082039833069
2.25597643852234
1.87566328048706
2.18650722503662
1.75831520557404
1.9729118347168
2.06955981254578
1.82483696937561
1.91149115562439
2.4509105682373
3.59249639511108
4.0782995223999
6.6151762008667
3.41879367828369
2.42524218559265
1.95543301105499
1.24871814250946
1.46425151824951
1.2024359703064
1.28137290477753
3.5549693107605
5.21423721313477
4.20431184768677
2.28257083892822
1.14173674583435
0.748371660709381
0.714334905147552
1.42027688026428
1.4390207529068
1.74894833564758
2.09773874282837
1.19657754898071
1.11005294322968
0.974989831447601
0.925758004188538
0.988039374351501
0.837423801422119
1.06429278850555
1.20843279361725
1.72107946872711
3.01074934005737
2.54369401931763
2.61705088615417
1.41267776489258
1.17645967006683
1.20096337795258
1.13704013824463
1.94103312492371
2.23422288894653
1.47140574455261
1.93360245227814
1.86717629432678
3.24268984794617
4.72409582138062
2.57650852203369
1.98488032817841
1.15215623378754
0.914384603500366
1.5644063949585
2.64741492271423
1.90683329105377
2.36226463317871
2.09176826477051
3.23905658721924
30.3683338165283
0
0
0
2.88783311843872
2.31621742248535
0.873436868190765
1.03228902816772
1.53839516639709
1.67922103404999
1.80681431293488
1.49296295642853
1.94564843177795
1.36339569091797
1.96705460548401
3.66927862167358
4.01720762252808
12.4130725860596
8.88942623138428
2.14713978767395
1.21890664100647
1.45450186729431
1.85627436637878
2.95797348022461
5.14944934844971
4.55517816543579
2.8240532875061
2.85874819755554
[truncated: 998,000+ more rows]
