# Supplementary material for: Metabolic profiling of steatotic liver disease by fluorescence lifetime imaging microscopy
Source: Commun Med (Lond). 2026 Apr 25;6:369. doi: 10.1038/s43856-026-01605-7 (PMC13324169; doi:10.1038/s43856-026-01605-7)
Supplement: Supplementary file 8 — Supplementary Data 5 [file 43856_2026_1605_MOESM8_ESM.csv]

3.076226
3.138997
3.132614
3.147515
3.073674
3.008833
2.883836
3.035345
3.083752
3.082334
3.14298
3.043909
2.997205
2.926943
2.869855
2.873993
2.732025
2.656633
2.667975
2.629186
2.738237
2.804029
2.661657
2.568589
2.479642
2.45104
2.576016
2.622461
2.742153
2.68602
2.663779
2.713779
2.699784
2.718016
2.782861
2.657274
2.640872
2.609247
2.576324
2.545991
2.478536
2.431337
2.433311
2.424695
2.228292
2.089591
2.082828
2.16481
2.463856
2.411072
2.4363
2.485077
2.694577
2.923177
3.026111
2.824922
2.540444
2.494071
2.544604
2.492182
2.461986
2.477206
2.466779
2.515621
2.587168
2.698852
2.749324
2.730516
2.696374
2.613629
2.737909
2.821729
2.810884
2.986369
2.909535
2.780352
2.541859
2.454337
2.46173
2.444875
2.538155
2.593111
2.683292
2.714299
2.679075
2.515619
2.335122
2.165728
2.155183
2.289879
2.234463
2.227776
2.212215
2.223813
2.263827
2.283367
2.361799
2.447968
2.474783
2.415196
2.322242
2.216486
2.248444
2.485567
3.285344
3.214808
3.198239
3.14978
3.212169
3.256546
3.224506
3.306813
3.28036
2.851305
2.827033
2.644439
2.495458
2.468996
2.454952
2.535414
2.596924
2.663898
2.750985
2.760243
2.772299
2.758366
2.623961
2.621317
2.443691
2.317116
2.283904
2.182866
2.42186
2.362477
2.4934
2.710547
2.616289
3.021904
2.953945
2.9521
2.949637
3.100471
3.139788
3.093958
3.12598
3.02067
2.92863
2.894363
2.808633
2.774713
2.721219
2.765412
2.716969
2.688455
2.785356
2.720726
2.773549
2.83096
2.797373
2.790478
2.801854
2.774991
2.799409
2.82752
2.840212
2.87087
2.851116
2.659773
2.6587
2.83271
2.905258
2.923375
2.915876
2.840149
2.82072
2.773673
2.758052
2.793687
2.743922
2.762573
2.889843
2.880305
2.876745
2.872227
2.847785
2.864138
2.938292
2.924047
2.981269
2.958989
2.884372
2.896234
2.801783
2.855849
2.945444
2.904892
2.868082
2.904287
2.926006
2.939386
2.945018
2.941462
2.899956
2.938743
3.71161
3.686789
3.598452
3.524838
3.488895
3.431662
3.401634
3.318315
3.174766
3.069242
3.054665
3.181123
3.30186
3.326531
3.384363
3.326676
3.212043
3.123021
3.054766
3.016252
2.990795
3.014973
3.192663
3.218509
3.337594
3.467661
3.349331
3.275363
3.108662
2.86587
2.874559
2.789537
2.865275
2.987281
2.903064
2.920172
2.957582
2.961821
3.049926
3.152866
3.240023
3.385318
3.479463
3.496428
3.524635
3.480271
3.446454
3.441473
3.442237
3.5098
2.777894
2.679253
2.588792
2.518405
2.620634
2.621963
2.675314
2.695715
2.684506
2.580405
2.618334
2.634437
2.609746
2.605761
2.514217
2.558268
2.600273
2.667659
2.79683
2.930782
2.897727
2.873419
3.039793
3.066462
3.296608
3.507695
3.575233
3.726068
3.753488
3.697144
3.669599
3.027887
3.02083
3.096195
3.116556
3.134231
3.130511
3.055562
2.989338
3.035752
3.069263
3.143455
3.12308
2.987931
2.972174
2.853845
2.861357
2.90944
2.774587
2.753873
2.76301
2.716166
2.784927
2.770164
2.651364
2.569803
2.515591
2.507948
2.591759
2.658594
2.752997
2.659212
2.624459
2.657015
2.665492
2.641826
2.671676
2.486106
2.45179
2.452979
2.38191
2.455182
2.383158
2.396949
2.337096
2.344068
2.389762
2.370407
2.212287
2.118658
2.098042
2.404984
2.405889
2.432405
2.660129
2.665944
2.772738
2.817517
2.738557
2.664854
2.486171
2.395822
2.435432
2.416646
2.395126
2.452734
2.485559
2.552523
2.585201
2.637263
2.663224
2.63966
2.696914
2.69336
2.706491
2.79555
2.812962
2.880638
2.844848
2.655894
2.427428
2.377617
2.376052
2.355644
2.432762
2.455864
2.499513
2.509099
2.461845
2.352441
2.212042
2.168483
2.187526
2.21254
2.175238
2.181954
2.164988
2.154455
2.165953
2.187734
2.203022
2.209789
2.175975
2.157166
2.099916
2.074561
2.168
2.404566
3.325567
3.240152
3.217195
3.200453
3.241448
3.259002
3.239445
3.221487
2.726602
2.720738
2.644992
2.541149
2.455365
2.477253
2.533134
2.580306
2.651517
2.679268
2.739825
2.724725
2.691056
2.691413
2.563096
2.554796
2.30962
2.293078
2.24678
2.120232
2.321989
2.163881
2.275345
2.407417
2.313799
2.530422
2.880258
3.090811
3.076956
2.990793
3.055396
3.032834
3.002367
3.060036
2.996508
2.962711
2.943709
2.858951
2.833472
2.75841
2.778891
2.707759
2.682824
2.783585
2.703534
2.763702
2.79921
2.742211
2.765099
2.807205
2.785427
2.817861
2.847629
2.865092
2.916178
2.874476
2.785055
2.830197
2.882195
2.885006
2.889785
2.898887
2.807937
2.79063
2.807047
2.799537
2.844391
2.828443
2.849801
2.84401
2.833827
2.807551
2.794277
2.770476
2.78526
2.876526
2.882773
2.915644
2.879148
2.813245
2.793117
2.692382
2.778014
2.825524
2.812439
2.933064
2.96988
2.863339
2.807385
2.825985
2.793435
2.825952
2.843745
2.896495
2.898568
2.898049
3.643344
3.643681
3.58309
3.579325
3.523412
3.503472
3.422564
3.27945
3.165136
3.034102
3.095699
3.10974
3.126347
3.240622
3.266312
3.334397
3.348387
3.173006
3.085751
3.021086
2.981954
3.030491
3.090393
3.196662
3.177136
3.212905
3.254819
3.106182
3.03511
2.936914
2.796726
2.813913
2.884267
2.968019
2.953626
2.937974
2.939333
2.923146
2.956073
3.02163
3.15142
3.250021
3.420606
3.507679
3.525449
3.591864
3.511961
3.499267
3.491575
3.490582
3.538577
2.896762
2.748534
2.61878
2.578168
2.539301
2.590833
2.64337
2.591965
2.720514
2.708922
2.731351
2.712639
2.639827
2.649365
2.601635
2.556253
2.550979
2.57059
2.573165
2.618602
2.668876
2.826226
2.855448
2.88348
3.025727
3.100444
3.306085
3.497135
3.59034
3.700076
3.742928
3.667491
3.560897
2.999436
2.961647
3.041246
3.057284
3.049587
2.97507
3.036711
3.102968
3.11329
3.119677
2.998478
2.983139
2.90284
2.920946
2.953541
2.888862
2.879116
2.919898
2.857861
2.807077
2.785008
2.676095
2.622133
2.612728
2.586567
2.652131
2.707359
2.699607
2.597557
2.572599
2.608622
2.599622
2.597912
2.585005
2.455456
2.405848
2.397336
2.315275
2.29502
2.238994
2.398911
2.384072
2.391009
2.417432
2.402564
2.356388
2.178546
2.233404
2.381582
2.373687
2.602462
2.624442
2.705417
2.761447
2.747879
2.774683
2.898552
2.497179
2.343723
2.225919
2.314898
2.287651
2.302266
2.378304
2.45326
2.551798
2.597197
2.628881
2.626115
2.579031
2.641787
2.643678
2.660283
2.695379
2.645399
2.653741
2.655467
2.542527
2.36952
2.349124
2.334025
2.345299
2.450726
2.491975
2.571419
2.558449
2.438069
2.340572
2.149302
2.237188
2.228863
2.192811
2.191457
2.124214
2.109373
2.08032
2.05738
2.113833
2.102236
2.05265
2.003697
1.980601
1.982507
2.012359
2.161619
2.41917
3.284807
3.256051
3.303591
3.288046
3.329173
3.31593
3.179585
2.734244
2.669765
2.658462
2.689891
2.654284
2.615406
2.586497
2.598458
2.598222
2.632755
2.698856
2.708064
2.752226
2.694021
2.584612
2.514468
2.371652
2.354159
2.140427
2.24106
2.18656
2.280097
2.290277
2.203167
2.214595
2.217243
2.120743
2.351762
2.692544
2.699421
2.821713
2.906548
3.156337
3.079019
3.014807
2.985647
3.000538
2.945026
2.895514
2.84855
2.805498
2.795266
2.804573
2.823194
2.728207
2.755034
2.826646
2.783344
2.844218
2.861428
2.821343
2.857171
2.831547
2.782502
2.807846
2.79873
2.814502
2.862108
2.791141
2.746289
2.757163
2.876776
2.869892
2.901375
2.906121
2.798223
2.77415
2.779252
2.829992
2.84899
2.858794
2.834327
2.757472
2.756348
2.712367
2.72486
2.753544
2.777279
2.859152
2.852385
2.871086
2.871074
2.823105
2.819184
2.741753
2.790207
2.805677
2.760916
2.83683
2.701327
2.723655
2.889009
2.837458
2.804861
2.804409
2.769669
2.774999
2.782962
2.862452
2.855963
2.850529
3.617454
3.586882
3.490734
3.532841
3.498874
3.477358
3.399829
3.213391
3.104456
2.961543
3.015535
3.02452
3.017155
3.160294
3.15625
3.263487
3.348355
3.197301
3.139095
3.075274
3.052318
3.061495
3.118241
3.204279
3.132206
3.091077
3.043848
2.82277
2.732565
2.723341
2.636392
2.658804
2.790517
2.905187
2.986884
3.058359
3.055202
3.05025
3.08097
3.119483
3.256224
3.304728
3.419571
3.482077
3.457069
3.592598
3.57469
3.565703
3.560792
3.514188
3.588434
3.62554
2.840137
2.714575
2.627724
2.587344
2.552112
2.58864
2.573486
2.595102
2.603433
2.707728
2.717577
2.642798
2.653483
2.686576
2.643876
2.615355
2.599766
2.610393
2.75782
2.771768
2.832336
2.942457
3.066248
3.2793
3.4768
3.592357
3.709551
3.717434
3.633297
3.519458
3.139812
2.97039
2.88194
2.964473
2.973539
2.983377
3.035741
3.028128
3.024702
3.041354
2.975596
2.927146
2.86879
2.976732
3.030143
3.065907
3.02132
2.997716
2.965559
2.859058
2.819967
2.780962
2.806954
2.787037
2.770898
2.781633
2.746896
2.821075
2.644243
2.612069
2.520085
2.545735
2.604079
2.630112
2.639236
2.55863
2.386205
2.357604
2.410918
2.399137
2.383665
2.193042
2.291089
2.297848
2.299287
2.342762
2.31042
2.334832
2.267656
2.341089
2.391016
2.574278
2.611189
2.674061
2.649345
2.639053
2.663661
2.832929
2.305948
2.177224
2.139729
2.191383
2.195832
2.228252
2.327554
2.385748
2.463682
2.522552
2.462173
2.43711
2.420695
2.481534
2.506249
2.540539
2.553601
2.485638
2.555192
2.628491
2.507355
2.419046
2.393176
2.360983
2.417282
2.539181
2.569207
2.621676
2.584947
2.446287
2.309898
2.142657
2.153782
2.166205
2.140779
2.145888
2.075799
2.100093
2.103956
2.061105
1.925526
1.763861
1.735978
1.833459
1.973637
1.999595
2.051197
2.190877
2.368892
3.337263
3.211552
3.296131
3.243691
3.249634
3.181603
2.972493
2.908794
2.845925
2.977209
3.018213
3.051791
2.814085
2.723619
2.652236
2.614259
2.542331
2.553941
2.562526
2.57119
2.598667
2.611664
2.655947
2.676164
2.679056
2.718232
2.685417
2.680784
2.585496
2.456121
2.266496
2.156186
2.199121
2.200785
2.341678
2.379373
2.315925
2.267123
2.292654
2.243936
2.213985
2.136703
2.292574
2.560003
2.611008
2.705832
2.786637
2.802902
2.850294
2.947387
3.195486
3.024998
2.942359
2.912789
2.85481
2.831298
2.852502
2.796554
2.826539
2.79219
2.757761
2.788406
2.70964
2.790003
2.810037
2.78239
2.818558
2.81579
2.785209
2.85029
2.834855
2.773784
2.808685
2.760696
2.78307
2.786832
2.745731
2.836279
2.834983
2.864657
2.870069
2.869151
2.891084
2.819733
2.81897
2.833608
2.835977
2.864342
2.885344
2.842016
2.742943
2.71319
2.663524
2.620389
2.589079
2.697627
2.704952
2.836833
2.866824
2.786485
2.832884
2.820156
2.762005
2.827997
2.824147
2.794212
2.857486
2.773753
2.769965
2.766441
2.687994
2.736368
2.75174
2.776555
2.785594
2.806169
2.775453
2.742379
2.726938
2.723651
2.79311
2.804196
2.829645
3.588408
3.554602
3.478561
3.536846
3.473204
3.428306
3.355705
3.197826
3.076561
3.088052
3.118842
3.012196
3.130324
3.103888
3.191308
3.249898
3.140329
3.085432
3.032765
3.021747
3.044333
3.094344
3.127347
3.063395
2.946671
2.818564
2.614889
2.528202
2.544088
2.52562
2.511239
2.668155
2.835738
2.938935
3.070029
3.066652
3.08804
3.156347
3.217242
3.31972
3.369003
3.432304
3.471612
3.465564
3.548563
3.542181
3.536612
3.546491
3.551067
3.585344
3.590097
2.988661
2.869361
2.763757
2.693086
2.598772
2.618393
2.608425
2.560892
2.466512
2.474579
2.705484
2.740185
2.703155
2.674846
2.679202
2.619446
2.620311
2.74789
2.786815
2.83851
2.967928
3.075899
3.239326
3.419528
3.496944
3.623143
3.62517
3.544935
3.395969
3.215177
2.982448
2.896619
2.886669
3.043584
3.03326
3.036682
2.949272
2.960433
2.977281
2.987164
3.087862
3.04999
3.026494
2.984294
2.91566
2.810264
2.752359
2.7622
2.845764
2.93224
2.983155
2.989729
2.883928
2.890618
2.865014
2.79123
2.700861
2.56479
2.534269
2.523396
2.592686
2.594409
2.557907
2.478082
2.352681
2.341369
2.363224
2.37624
2.344383
2.2097
2.375691
2.332552
2.341614
2.340111
2.30332
2.370017
2.292835
2.337816
2.316583
2.497997
2.563331
2.480963
2.425
2.437488
2.546593
2.66547
2.729369
2.36506
2.180468
2.041114
1.999081
2.12047
2.156324
2.204284
2.319528
2.355797
2.352849
2.388201
2.292382
2.26455
2.276703
2.327937
2.344193
2.392624
2.431941
2.450269
2.507724
2.645246
2.551488
2.363768
2.411736
2.406568
2.48695
2.629117
2.660979
2.664755
2.617437
2.461097
2.249352
2.196085
2.154485
2.11412
2.16891
2.188684
2.112954
2.169809
2.097942
1.890648
1.746185
1.693328
1.805126
2.025717
2.006218
1.965847
2.013158
2.117854
2.3147
3.200538
3.272311
3.19326
3.196146
3.070344
2.822282
2.811793
2.780117
2.882766
2.896056
2.861846
2.818403
2.660619
2.637099
2.597177
2.54483
2.54446
2.483024
2.488522
2.495596
2.512001
2.552955
2.580382
2.651995
2.655553
2.678349
2.695937
2.637589
2.623032
2.534051
2.423301
2.162984
2.212204
2.252865
2.352
2.308408
2.362189
2.358769
2.31263
2.341084
2.338309
2.353338
2.316272
2.387796
2.531972
2.583739
2.619604
2.651209
2.707515
2.719749
2.819963
3.017284
2.979931
2.80383
2.666124
2.674094
2.650291
2.684664
2.786754
2.754864
2.790415
2.782999
2.755176
2.763585
2.739853
2.811872
2.848896
2.862792
2.864455
2.85075
2.818811
2.873213
2.885465
2.833241
2.865422
2.787093
2.777206
2.822493
2.788939
2.817872
2.829893
2.880095
2.857346
2.893984
2.888325
2.852085
2.871241
2.848486
2.894338
2.882219
2.8953
2.842538
2.711359
2.686313
2.526555
2.521844
2.810451
2.766778
2.661257
2.710563
2.852967
2.817086
2.828349
2.837283
2.841841
2.844905
2.796384
2.803307
2.722451
2.702254
2.696109
2.727195
2.833266
2.895579
2.910619
2.835365
2.732115
2.706479
2.707708
2.783991
2.855664
2.879592
3.526563
3.479331
3.483163
3.448869
3.369438
3.234731
3.087551
3.033105
3.0592
3.069633
3.001272
3.03404
2.979998
3.029801
3.037508
3.030645
3.006919
3.024793
3.055423
3.030698
3.039499
2.982247
2.865174
2.79007
2.65284
2.559033
2.514174
2.469089
2.456326
2.435754
2.603102
2.82818
2.971511
3.161833
3.064409
3.090179
3.282806
3.303211
3.390255
3.377328
3.439014
3.546834
3.5744
3.65404
3.639862
3.567686
3.560482
3.560543
3.581358
3.617707
2.871977
2.859028
2.8798
2.707918
2.59485
2.804802
2.698932
2.669917
2.764713
2.773675
2.688044
2.674721
2.64411
2.583529
2.708351
2.776561
2.830193
2.95842
3.085494
3.184986
3.289855
3.405301
3.436292
3.432221
3.389224
3.181683
3.265363
3.184282
2.92126
2.93497
2.869956
3.075448
3.009162
3.041024
2.939998
2.895473
2.823994
2.757183
2.832732
2.906101
3.000912
3.086552
3.095869
2.996473
2.971335
2.86942
2.772453
2.73043
2.624047
2.591626
2.522009
2.562595
2.495504
2.449791
2.410438
2.292432
2.330958
2.366553
2.39038
2.243938
2.192356
2.272023
2.338805
2.366567
2.361707
2.343139
2.377422
2.322651
2.365787
2.478809
2.612895
2.618208
2.629039
2.639606
2.617501
2.657343
2.695065
2.804896
2.436082
2.246274
2.085527
2.010849
1.980453
2.073288
2.098623
2.165493
2.286935
2.338671
2.344257
2.34405
2.25875
2.2421
2.250278
2.302265
2.351985
2.346073
2.391573
2.409401
2.449244
2.570517
2.53676
2.487095
2.476958
2.505245
2.615352
2.753051
2.77666
2.726827
2.642555
2.41009
2.251436
2.174351
2.064965
2.048732
2.064376
2.070142
2.006353
2.075345
1.900766
1.614651
1.464345
1.490094
1.741884
1.926223
2.005191
1.990822
2.00007
2.152472
2.357115
3.294651
3.101844
3.020443
2.800824
2.624416
2.624027
2.620166
2.731601
2.736058
2.685854
2.689155
2.533581
2.542117
2.603121
2.586716
2.594621
2.530835
2.505042
2.513406
2.531797
2.568917
2.599782
2.599972
2.532436
2.556182
2.377484
2.41508
2.336759
2.279633
2.30377
2.109547
2.306391
2.328491
2.357123
2.298455
2.333825
2.344339
2.303919
2.352126
2.329606
2.344414
2.345288
2.391906
2.453452
2.547576
2.592165
2.619156
2.665614
2.653636
2.741802
2.836394
2.877571
2.988619
2.962021
2.834847
2.726294
2.552215
2.552108
2.535791
2.586403
2.704084
2.718628
2.779054
2.737436
2.741394
2.76137
2.756706
2.829292
2.855731
2.88527
2.907156
2.896637
2.862423
2.910689
2.898679
2.840573
2.865187
2.75941
2.738568
2.75563
2.731826
2.765991
2.795815
2.842474
2.832362
2.88774
2.82774
2.822643
2.782446
2.640242
2.679451
2.857597
2.815227
2.833004
2.815892
2.855026
2.821955
2.790558
2.809277
2.673723
2.669802
2.664614
2.703207
2.835539
2.872384
2.926068
2.831112
2.746976
2.699508
2.683143
2.748969
2.83434
2.89155
3.48736
3.452109
3.446891
3.397879
3.243638
3.113012
3.044934
2.967471
2.903835
2.922554
2.922126
2.919716
2.853387
2.948168
2.983113
3.131677
3.179687
3.11312
3.038093
2.880892
2.7225
2.731081
2.715404
2.664509
2.63598
2.493055
2.452692
2.417264
2.673158
2.962116
3.081999
3.349082
3.199368
3.147912
3.349393
3.363488
3.351619
3.359064
3.430622
3.52737
3.533071
3.628065
3.499038
3.499063
3.516245
3.472879
3.526346
2.881721
2.81796
2.824215
2.770143
2.613963
2.506682
2.718461
2.761286
2.689212
2.731731
2.685845
2.65601
2.664784
2.657026
2.743277
2.816722
2.852725
2.914063
2.990088
3.092998
3.177881
3.296518
3.346442
3.289805
3.241607
3.285001
3.214228
3.201905
2.739069
2.674989
2.746096
2.958056
2.88654
2.88017
2.85453
2.844715
2.915244
3.015461
3.117191
3.136442
3.115836
2.980298
2.911829
2.803029
2.699269
2.642927
2.55782
2.537454
2.45907
2.51616
2.456075
2.404777
2.367846
2.262085
2.298536
2.28495
2.319251
2.238932
2.266949
2.361544
2.303174
2.335262
2.350717
2.336765
2.414407
2.37735
2.363765
2.467205
2.562654
2.561742
2.553229
2.579597
2.576825
2.582092
2.620167
2.688815
2.541632
2.313799
2.184637
2.112115
2.104774
2.126467
2.126749
2.132445
2.152418
2.26469
2.319482
2.354851
2.346112
2.290391
2.271917
2.264259
2.360966
2.381437
2.363706
2.41773
2.423957
2.462969
2.578625
2.553774
2.492829
2.450497
2.504052
2.58568
2.733304
2.756523
2.679499
2.586578
2.298731
2.11992
2.05657
1.93187
1.953699
2.010923
2.009874
2.015301
2.056611
2.059741
1.953795
1.637148
1.59107
1.690421
1.862758
2.058467
2.014748
2.025104
2.141562
2.341217
2.960148
2.746807
2.522708
2.404865
2.475785
2.577489
2.676037
2.677414
2.655597
2.643392
2.499187
2.504245
2.584889
2.557068
2.604111
2.55174
2.477362
2.486751
2.448195
2.44872
2.467832
2.496315
2.520345
2.398393
2.319854
2.349566
2.179474
2.3262
2.315399
2.106249
2.339577
2.328038
2.34091
2.284824
2.338962
2.332612
2.348872
2.406791
2.372408
2.363596
2.309819
2.330397
2.3759
2.526487
2.629682
2.649582
2.686218
2.662146
2.665924
2.718235
2.697618
2.791584
2.809708
2.71988
2.685748
2.517523
2.516218
2.518678
2.554975
2.654614
2.676947
2.717556
2.676646
2.700539
2.747953
2.756655
2.864187
2.905879
2.929741
2.943453
2.898959
2.836316
2.853277
2.855662
2.809023
2.834569
2.741654
2.660596
2.75526
2.723608
2.743262
2.783229
2.802331
2.826849
2.902795
2.793823
2.790419
2.795959
2.78262
2.854164
2.837009
2.844166
2.848825
2.69211
2.67834
2.664427
2.685299
2.78385
2.831055
2.859846
2.817677
2.729711
2.714601
2.72819
2.765271
2.85461
2.911154
2.684121
2.622122
2.44024
2.39187
2.425021
2.391289
2.458586
2.453436
2.348488
2.435394
[truncated: 998,000+ more rows]
