# Supplementary material for: Metabolic profiling of steatotic liver disease by fluorescence lifetime imaging microscopy
Source: Commun Med (Lond). 2026 Apr 25;6:369. doi: 10.1038/s43856-026-01605-7 (PMC13324169; doi:10.1038/s43856-026-01605-7)
Supplement: Supplementary file 9 — Supplementary Data 6 [file 43856_2026_1605_MOESM9_ESM.csv]

3.64148
3.585067
3.592141
3.583313
3.559606
3.528759
3.403725
3.289088
3.206321
3.17723
3.15974
3.038215
3.007421
2.915559
2.898471
2.917398
2.858443
2.830257
2.783465
2.736507
2.757423
2.750023
2.735452
2.704005
2.627132
2.57901
2.49685
2.490112
2.4055
2.35511
2.374068
2.351608
2.412205
2.486582
2.487595
2.448497
2.50971
2.452599
2.433347
2.435814
2.348561
2.35663
2.336205
2.27747
2.278084
2.310124
2.309081
2.295975
2.298248
2.262306
2.188419
2.342553
2.265136
2.282293
2.322398
2.323463
2.332113
2.316561
2.324443
2.31831
2.345994
2.400212
2.38805
2.426073
2.485936
2.455625
2.574884
2.638631
2.66467
2.615858
2.636449
2.708377
2.763053
2.88413
2.945382
2.911564
2.970882
2.973905
3.077444
3.111394
3.251864
3.242625
3.228334
3.177673
3.255684
3.36473
3.404414
3.326794
3.256802
3.252076
3.180634
3.211125
3.185957
3.169327
3.149218
3.096016
2.982307
2.913671
2.832802
2.732858
2.709595
2.693436
2.739356
2.763743
2.74402
2.708185
2.691586
2.621049
2.618353
2.628623
2.58029
2.669887
2.757914
2.716028
2.695099
2.670687
2.623217
2.640766
2.680965
2.675907
2.669722
2.66938
2.668169
2.656752
2.645174
2.668887
2.661604
2.684447
2.66748
2.642587
2.612359
2.563171
2.533014
2.523885
2.522232
2.561029
2.583905
2.54908
2.567274
2.536325
2.516311
2.53103
2.56507
2.582967
2.62763
2.671069
2.702452
2.729924
2.802765
2.867426
2.914569
2.930036
2.988111
3.057705
3.128667
3.296702
3.305168
3.23019
3.153813
2.912297
2.83588
2.813034
2.798416
2.827043
2.759583
2.674162
2.566866
2.424761
2.353508
2.314099
2.302451
2.457317
2.593947
2.6817
2.741661
2.734585
2.736832
2.755627
2.761142
2.784138
2.733653
2.661379
2.569111
2.443541
2.510099
2.681127
2.943022
3.162788
3.053362
2.83821
2.662328
2.630395
2.648945
2.683187
2.709171
2.687315
2.651972
2.617491
2.561465
2.560302
2.562261
2.574182
2.58608
2.5601
2.555721
2.49827
2.471919
2.511539
2.561393
2.603354
2.595881
2.564359
2.458497
2.4051
2.412474
2.36123
2.40362
2.398287
2.311942
2.323411
2.31029
2.280048
2.333718
2.297944
2.267985
2.308016
2.277686
2.318941
2.353675
2.389701
2.370878
2.33867
2.32271
2.315892
2.322224
2.361707
2.343252
2.333951
2.419616
2.448436
2.438689
2.388301
2.344829
2.3151
2.373132
2.445675
2.519859
2.585771
2.651258
2.638211
2.593686
2.510011
2.401799
2.391523
2.394258
2.386207
2.37097
2.331914
2.365494
2.430741
2.452064
2.494541
2.451137
2.433546
2.397221
2.364588
2.304665
2.216215
2.192736
2.390498
2.34145
2.348466
2.306491
2.193386
2.260053
2.356437
2.402128
2.430845
2.366775
2.2933
2.27669
2.285626
2.324769
2.382695
2.389271
2.384513
2.338555
2.22052
2.188795
2.188096
2.198348
2.31301
2.50299
2.738813
3.111415
2.995719
2.977231
2.948003
2.913887
2.984616
2.928627
2.859024
2.848939
2.760185
2.709453
2.698053
2.62679
2.60507
2.589361
2.565336
2.530153
2.500343
2.449133
2.458158
2.453508
2.494645
2.487172
2.486257
2.41042
2.365518
2.349493
2.395202
2.457737
2.52936
2.4416
2.440458
2.446831
2.442837
2.317676
2.382615
2.422001
2.432689
2.504664
2.520044
2.492007
2.489808
2.448324
2.403576
2.425587
2.425309
2.479186
2.547654
2.549357
2.626241
2.688476
2.726414
2.790275
2.83385
2.673167
2.823691
2.820517
2.79328
2.739505
2.695935
2.577059
2.487669
2.508323
2.507132
2.561283
2.616296
2.648571
2.701207
2.682196
2.624619
2.323145
2.280675
2.35112
2.374317
2.443954
2.445263
2.452622
2.42536
2.438058
2.437328
2.476492
2.52583
2.532305
2.5293
2.419975
2.375218
2.35158
2.360753
2.26549
2.148854
2.329666
2.463944
2.426711
2.500325
2.437779
2.403557
2.38671
2.339332
2.390409
2.513975
2.573691
2.522036
2.480811
2.391627
2.387618
2.399484
2.439129
2.488972
2.49585
2.521167
2.556281
2.558741
2.538235
2.514675
2.481168
2.505484
2.567195
2.557894
2.560914
2.56574
2.534169
2.551923
2.509154
2.505753
2.503578
2.499346
2.567641
2.558441
2.538363
2.521196
2.502754
2.515163
2.489043
2.483539
2.450429
2.428854
2.416603
2.468652
2.49503
2.485333
2.537318
2.430218
2.378771
2.404984
2.341253
2.436879
2.514407
2.515215
2.651937
2.526165
2.403709
2.366122
2.356979
2.550506
2.609082
2.580755
2.533112
2.449497
2.454784
2.396083
2.401934
2.34873
2.357007
2.410924
2.45469
2.571136
2.614701
2.63477
2.580387
2.58065
2.579208
2.239426
2.297899
2.295724
2.419311
2.426494
2.470438
2.527029
2.555895
2.547648
2.513766
2.473909
2.501877
2.536779
2.619404
2.688878
2.726027
3.705874
3.412046
3.502807
3.080445
3.179935
3.163823
3.160118
3.087657
3.019473
2.924216
2.96398
2.961837
2.921744
2.866343
2.782774
2.740396
2.763509
2.754088
2.742191
2.685994
2.597458
2.57585
2.483647
2.470943
2.392464
2.328812
2.362797
2.369084
2.447766
2.535679
2.524203
2.510467
2.493963
2.421171
2.405718
2.363636
2.296546
2.308025
2.333811
2.318097
2.285402
2.25487
2.217568
2.228855
2.340994
2.347712
2.222541
2.349602
2.256935
2.278862
2.243129
2.143144
2.085283
2.133097
2.287148
2.320093
2.326817
2.367693
2.342548
2.351439
2.445583
2.480375
2.559777
2.607644
2.613134
2.614855
2.64508
2.74248
2.80977
2.856943
2.90279
2.863955
2.906894
2.950302
2.999966
3.063352
3.154605
3.168269
3.102877
3.075429
3.216543
3.33318
3.38512
3.39129
3.294095
3.179681
3.129114
3.110939
3.133622
3.172229
3.148954
3.131565
2.999542
2.963504
2.861449
2.770884
2.765684
2.693599
2.744262
2.720207
2.671666
2.650816
2.611326
2.578139
2.586468
2.602671
2.57295
2.621788
2.685115
2.649738
2.656615
2.641517
2.617231
2.64343
2.675818
2.683755
2.656993
2.64851
2.628281
2.58793
2.567356
2.57596
2.595608
2.635006
2.660832
2.640271
2.580794
2.546775
2.497396
2.514315
2.542127
2.531832
2.549151
2.486145
2.501355
2.503776
2.4891
2.534836
2.596591
2.648198
2.681298
2.690321
2.713623
2.724329
2.787475
2.864783
2.880951
2.941952
2.970048
3.021793
3.116966
3.194136
3.219616
3.180503
3.066522
2.955644
2.854279
2.789293
2.770752
2.785158
2.701124
2.629048
2.529965
2.386677
2.360317
2.334004
2.382115
2.498891
2.608169
2.675031
2.714906
2.711275
2.709176
2.753084
2.758994
2.784864
2.737845
2.653879
2.584146
2.461886
2.492744
2.574639
2.723931
3.000028
3.073858
2.880496
2.657492
2.639965
2.655219
2.678686
2.704317
2.678606
2.626575
2.588373
2.525744
2.49972
2.507995
2.520061
2.5322
2.523995
2.522114
2.485254
2.501862
2.543301
2.602407
2.611045
2.578964
2.557247
2.480944
2.469828
2.495473
2.468858
2.456604
2.37647
2.266569
2.280987
2.259804
2.278957
2.35587
2.321972
2.371847
2.416264
2.381804
2.416313
2.393299
2.398772
2.367942
2.317916
2.308499
2.276251
2.301563
2.374363
2.381145
2.381614
2.430492
2.449082
2.429496
2.374018
2.304636
2.210635
2.2553
2.362012
2.472669
2.570966
2.64214
2.633278
2.573633
2.504793
2.398902
2.394921
2.389664
2.370114
2.355612
2.30571
2.331686
2.362852
2.384418
2.41398
2.423933
2.413209
2.310003
2.296564
2.351472
2.319003
2.269826
2.328015
2.296808
2.27914
2.279588
2.215657
2.281565
2.353919
2.393797
2.392999
2.339503
2.257963
2.223166
2.254151
2.290289
2.337874
2.350733
2.30339
2.242921
2.158653
2.144132
2.157747
2.185143
2.309192
2.468717
2.737112
3.041529
3.019289
2.879462
2.913498
2.91769
2.910275
2.956877
2.854564
2.773519
2.765926
2.697025
2.664983
2.658274
2.581573
2.59447
2.562425
2.548249
2.523655
2.47813
2.457832
2.432681
2.452302
2.368442
2.345701
2.388504
2.363011
2.355787
2.402624
2.386745
2.404714
2.512181
2.495646
2.481182
2.541047
2.543231
2.471317
2.455693
2.393991
2.407036
2.489205
2.488737
2.518484
2.522506
2.485327
2.483705
2.455894
2.413902
2.436718
2.427086
2.472775
2.559443
2.582322
2.665633
2.738027
2.767274
2.831278
2.918899
2.917054
2.891358
2.889961
2.826551
2.742639
2.685408
2.535446
2.478047
2.454288
2.427977
2.456693
2.494615
2.517893
2.587085
2.59697
2.574856
2.461565
2.380057
2.435927
2.443037
2.518482
2.488706
2.528835
2.484582
2.466504
2.47544
2.468216
2.470392
2.464206
2.438622
2.35306
2.354577
2.345433
2.363032
2.277055
2.244714
2.437762
2.455755
2.480767
2.484499
2.393033
2.357242
2.369434
2.375247
2.399697
2.507597
2.584481
2.538098
2.510587
2.41927
2.407757
2.42941
2.427561
2.46607
2.489181
2.510179
2.5674
2.557627
2.528184
2.506107
2.452385
2.49891
2.541295
2.515591
2.501716
2.480501
2.459721
2.476048
2.467407
2.48457
2.493536
2.518134
2.562654
2.538877
2.521259
2.493985
2.494388
2.511658
2.476131
2.478624
2.441479
2.432036
2.373301
2.405815
2.396337
2.361429
2.414571
2.419226
2.516068
2.531608
2.505365
2.57939
2.538954
2.540257
2.482893
2.342176
2.239291
2.253927
2.391489
2.630744
2.672983
2.62688
2.585023
2.527017
2.558379
2.513908
2.457588
2.351807
2.3412
2.423819
2.482052
2.643399
2.61293
2.615745
2.566239
2.557303
2.570362
2.438628
2.452899
2.329659
2.409909
2.451118
2.471182
2.519395
2.523484
2.532225
2.49055
2.445402
2.531646
2.589342
2.619583
2.696023
2.713752
3.428279
3.556871
3.53744
3.048846
3.136726
3.189898
3.224123
3.196712
3.110496
3.035997
3.032957
2.986418
2.963863
2.915016
2.813815
2.766151
2.735581
2.729326
2.713072
2.693526
2.630594
2.581089
2.494764
2.449942
2.380734
2.328247
2.352903
2.364208
2.442517
2.495635
2.485567
2.487537
2.441298
2.380839
2.359141
2.312851
2.286177
2.298399
2.320244
2.340863
2.345281
2.326956
2.295995
2.232765
2.306604
2.319947
2.291192
2.315964
2.217631
2.248472
2.282881
2.247133
2.163778
2.283124
2.325451
2.333345
2.359277
2.381804
2.380342
2.424748
2.484924
2.521612
2.556127
2.558211
2.557125
2.581777
2.630101
2.633735
2.739251
2.790648
2.810673
2.830905
2.854117
2.925016
2.935904
3.066825
3.155014
3.099303
3.101148
3.180972
3.188177
3.338341
3.391162
3.361384
3.336036
3.223235
3.217592
3.199831
3.166217
3.231597
3.124015
3.101524
3.042018
2.993837
2.919472
2.832397
2.768755
2.694355
2.729601
2.676354
2.649529
2.628612
2.591815
2.585606
2.597703
2.615968
2.609141
2.641165
2.680719
2.652213
2.655097
2.647823
2.630669
2.657726
2.668554
2.680071
2.655317
2.652658
2.644972
2.586508
2.56324
2.549233
2.565966
2.623902
2.622236
2.604264
2.550277
2.484445
2.506542
2.522355
2.51567
2.521595
2.495857
2.464908
2.477328
2.483023
2.478563
2.498376
2.547994
2.637559
2.655649
2.688003
2.698441
2.718318
2.780052
2.817052
2.865041
2.941482
2.996036
3.029723
3.091236
3.086302
3.08693
3.116088
3.025602
2.912721
2.794784
2.736857
2.700606
2.728969
2.683857
2.617352
2.523046
2.424139
2.435402
2.438424
2.532941
2.604266
2.642293
2.672327
2.680542
2.682106
2.703781
2.742279
2.757637
2.784778
2.754469
2.70434
2.632177
2.526217
2.504416
2.525996
2.621867
2.805777
3.284939
3.014362
2.729885
2.669265
2.65757
2.681877
2.682888
2.655559
2.603268
2.557254
2.51535
2.487858
2.47642
2.475861
2.466804
2.444706
2.437566
2.416422
2.46978
2.513848
2.601245
2.642655
2.634619
2.635602
2.593573
2.582469
2.568931
2.519724
2.450199
2.278871
2.161317
2.193107
2.190377
2.244028
2.348398
2.358264
2.423182
2.47084
2.44
2.448176
2.430313
2.430882
2.405924
2.335541
2.330317
2.28469
2.33843
2.366299
2.385754
2.389786
2.398017
2.399381
2.375074
2.325959
2.270642
2.186009
2.21387
2.305379
2.412519
2.523019
2.592236
2.598645
2.542803
2.502049
2.426877
2.434265
2.426597
2.39972
2.389438
2.331652
2.372133
2.391612
2.410419
2.439596
2.453958
2.41931
2.377558
2.357222
2.289079
2.308421
2.283265
2.296739
2.288455
2.294453
2.314137
2.297737
2.3052
2.34821
2.358235
2.385024
2.354158
2.274269
2.25846
2.263789
2.298771
2.35957
2.377279
2.299062
2.245691
2.136234
2.096187
2.138835
2.157234
2.292152
2.455532
2.695646
2.938218
3.050353
2.960997
2.934562
2.853117
2.906422
2.920092
2.912777
2.917094
2.760285
2.699582
2.71258
2.638557
2.650424
2.673076
2.606688
2.655273
2.616767
2.532863
2.470037
2.375423
2.330864
2.274878
2.346286
2.336881
2.380906
2.485904
2.433405
2.376882
2.400569
2.411949
2.432416
2.58402
2.549737
2.557595
2.615546
2.550293
2.496883
2.463931
2.423396
2.425985
2.461064
2.483297
2.500617
2.509589
2.499671
2.492118
2.464689
2.448103
2.486887
2.464528
2.514143
2.588954
2.589146
2.665298
2.708607
2.715034
2.802039
2.913413
2.960522
2.953731
2.935718
2.866148
2.739078
2.689677
2.546541
2.477574
2.454448
2.39394
2.412615
2.430165
2.44135
2.480716
2.44024
2.492071
2.415991
2.410339
2.473961
2.452241
2.516449
2.493565
2.504275
2.477295
2.477888
2.504239
2.480008
2.509719
2.506161
2.450711
2.430696
2.403327
2.356895
2.388372
2.34284
2.291362
2.403309
2.406444
2.48326
2.457089
2.323232
2.319645
2.336793
2.482642
2.267428
2.397426
2.44528
2.492994
2.502203
2.515695
2.488484
2.485714
2.497339
2.482836
2.491213
2.503038
2.538197
2.586876
2.568374
2.549459
2.507908
2.440592
2.481166
2.532677
2.509724
2.508308
2.480792
2.457857
2.477862
2.47535
2.504428
2.521554
2.527019
2.542877
2.514752
2.478786
2.461056
2.456757
2.464588
2.459035
2.457679
2.418479
2.449922
2.355663
2.410591
2.369879
2.346177
2.361135
2.324663
2.398311
2.415284
2.4761
2.52679
2.529435
2.495012
2.266819
2.278597
2.140316
2.231635
2.43411
2.465136
2.556582
2.593398
2.591516
2.571197
2.533765
2.500355
2.406583
2.275828
2.304435
2.450571
2.551787
2.690213
2.600616
2.592475
2.552889
2.520355
2.580561
2.540032
2.540961
2.555513
2.466064
2.498407
2.486168
2.495727
2.48977
2.467629
2.434737
2.372255
2.461597
2.538633
2.538417
2.642157
2.63655
3.45952
3.477282
3.576654
3.55626
3.174948
3.118825
3.259773
3.306349
3.306471
3.22109
3.09791
3.019845
3.085195
3.063122
3.047738
2.962047
2.913966
2.870375
2.823592
2.826636
2.745573
2.701998
2.651458
2.583308
2.542127
2.502746
2.446995
2.429624
2.425446
2.4684
2.530224
2.536129
2.532814
2.484694
2.432357
2.396106
2.372464
2.331401
2.288797
2.301482
2.310413
2.333797
2.319991
2.303812
2.296525
2.23316
2.267971
2.333356
2.307572
2.341803
2.292994
2.273855
2.285125
2.299572
2.25954
2.315785
2.341273
2.33531
2.352884
2.388782
2.436451
2.462422
2.523367
2.543062
2.539372
2.562374
2.583914
2.628024
2.62586
2.679404
2.796984
2.819287
2.834948
2.840336
2.869464
2.9301
2.906417
3.024408
3.147723
3.14205
3.229289
3.375984
3.375434
3.499397
3.561836
3.437696
3.362876
3.233528
3.20491
3.257996
3.30175
3.248503
3.273323
3.124816
3.041727
2.972511
2.778834
2.772067
2.677298
2.704378
2.671338
2.651702
2.66152
2.605832
2.575212
2.581182
2.595883
2.601952
2.639113
2.675532
2.663358
2.673117
2.671201
2.66999
2.657299
2.681381
2.693712
2.675393
2.667581
2.642992
2.598169
2.565264
2.582175
2.591146
2.622287
2.615862
2.597132
2.550768
2.503611
2.537524
2.548181
2.508428
2.522597
2.487438
2.438344
2.455959
2.454762
2.475451
2.526533
2.626818
2.665535
2.646434
2.708873
2.727323
2.770201
2.858329
2.836278
2.877571
2.90798
2.937931
3.002073
3.057753
3.073781
3.056697
3.058613
2.976644
2.827945
2.729328
2.697096
2.688051
2.720799
2.683205
2.590592
2.520161
2.474582
2.506459
2.521744
2.594755
2.63291
2.645369
2.652364
2.631882
2.619565
2.641661
2.691252
2.720782
2.763941
2.752514
2.726843
2.667829
2.589106
2.523598
2.477521
2.513154
2.595689
2.847407
3.114556
2.79995
2.705077
2.660473
2.641806
2.63853
2.606069
2.568584
2.537511
2.506114
2.474391
2.439456
2.407423
2.385379
2.364878
2.366121
2.385752
2.444819
2.49161
2.562344
2.650651
2.705231
2.727896
2.733668
2.70375
2.63964
2.564296
2.442495
2.246125
2.187969
2.237737
2.291318
2.35853
2.425633
2.432713
2.480118
2.511354
2.468845
2.469618
2.432176
2.415226
2.390789
2.384641
2.374908
2.361467
2.414123
2.424999
2.4488
2.47459
2.45997
2.428394
2.37805
2.297457
2.263544
2.205703
2.198629
2.231985
2.259964
2.339437
2.400673
2.412369
2.420853
2.441207
2.383726
2.438475
2.427247
2.413036
2.444999
2.383778
2.391006
2.381685
2.341619
2.355574
2.402223
2.338532
2.364117
2.332911
2.280829
2.324167
2.31886
2.362577
2.371757
2.381229
2.405827
2.382062
2.371876
2.381988
2.384566
2.379011
2.340326
2.257839
2.210194
2.233095
2.25406
2.332946
2.393107
2.290949
2.26815
2.167253
2.104749
2.157656
2.162468
2.275321
2.442779
2.637402
2.849766
2.882841
2.912016
2.880503
2.867709
2.82708
2.871165
2.86058
2.903667
2.881342
2.753718
2.705043
2.704071
2.634169
2.633542
2.668806
2.625421
2.685312
2.648069
2.533368
2.460841
2.360687
2.329856
2.277585
2.320714
2.290973
2.317933
2.423765
2.38354
2.365849
2.382621
2.343129
2.421279
2.499256
2.467549
2.469421
2.459288
2.419147
2.34718
2.398304
2.392653
2.395337
2.444416
2.467902
2.469699
2.492861
2.479215
2.452461
2.446409
2.467049
2.532471
2.578017
2.598656
2.664506
2.662937
2.678856
2.775277
2.757957
2.825717
2.931054
2.929691
2.960068
2.969703
2.890623
2.803356
2.739816
2.579413
2.499871
2.44859
2.360613
2.352775
2.381955
2.423112
2.442795
2.437455
2.465331
2.357795
2.375903
2.416334
2.435843
2.508705
2.504531
2.54076
2.490232
2.517548
2.500536
2.468581
2.485622
2.456187
2.464113
2.462821
2.426572
2.411187
2.386945
2.341547
2.308084
2.394153
2.428766
2.479207
2.480424
2.362393
2.361022
2.379636
2.495048
2.384558
2.463659
2.458037
2.52907
2.533493
2.547621
2.515402
2.493904
2.501892
2.450893
2.462134
2.487299
2.537189
2.625661
2.624489
2.598844
2.524523
2.427379
2.46396
2.514293
2.523964
2.528101
2.473368
2.434793
2.448642
2.452615
2.469025
2.507784
2.522414
2.507155
2.514176
2.47665
2.447587
2.484266
2.476782
2.464999
2.441983
2.377213
2.390358
2.407769
2.417711
2.357346
2.336502
2.323299
2.28737
2.336958
2.331007
2.375052
2.42923
2.472711
2.447995
2.236079
2.265647
2.17073
2.182552
2.345249
2.366196
2.513447
2.535793
2.616545
2.590519
2.482914
2.492796
2.419337
2.305828
2.323716
2.454537
2.567498
2.65224
2.521331
2.521235
2.532417
2.514194
2.60381
2.557458
2.603089
2.590032
2.551313
2.56775
2.538868
2.501571
2.487671
2.453671
2.428181
2.43278
2.503292
2.540676
2.56003
2.666262
2.666193
3.360494
3.416151
3.445018
3.524311
3.535298
3.28443
3.265987
3.23772
3.324217
3.303725
3.218533
2.951258
2.857584
3.086262
3.074001
3.064429
3.013217
2.930659
2.888522
2.828126
2.829749
2.76441
2.727564
2.710649
2.648285
2.597532
2.53018
2.510791
2.498622
2.495088
2.533785
2.534593
2.520382
2.515042
2.459995
2.412813
2.404119
2.371525
2.361754
2.348628
2.356668
2.364813
2.392543
2.362018
2.296454
2.265684
2.17813
2.294018
2.342209
2.339935
2.33205
2.274578
2.239208
2.264688
2.292112
2.309644
2.3734
2.404107
2.400606
2.412124
2.413086
2.440863
2.45699
2.494488
2.497438
2.518839
2.55004
2.559368
2.696305
2.620255
2.686223
[truncated: 998,000+ more rows]
