# Supplementary material for: Metabolic profiling of steatotic liver disease by fluorescence lifetime imaging microscopy
Source: Commun Med (Lond). 2026 Apr 25;6:369. doi: 10.1038/s43856-026-01605-7 (PMC13324169; doi:10.1038/s43856-026-01605-7)
Supplement: Supplementary file 10 — Supplementary Data 7 [file 43856_2026_1605_MOESM10_ESM.csv]

2.983461
2.564197
2.333337
2.210101
2.15805
2.135611
2.181162
2.159414
2.200787
2.239105
2.226093
2.232713
2.175038
2.133377
2.146117
2.180907
2.216963
2.235428
2.213058
2.15639
2.13856
2.102324
2.06846
2.042677
2.037072
2.044587
2.03539
2.073761
2.073693
2.076999
2.082856
2.046404
1.992208
1.991514
1.998245
2.039506
2.102313
2.073808
2.032737
1.94443
1.899894
1.923023
1.969416
1.964151
2.002562
2.017597
1.960383
2.031728
2.081141
2.123941
2.182755
2.171047
2.195839
2.22528
2.18686
2.188953
2.16656
2.129737
2.180376
2.193212
2.259537
2.330675
2.304283
2.315133
2.250194
2.212163
2.23002
2.205161
2.223691
2.248216
2.228882
2.220295
2.181093
2.182329
2.21485
2.183541
2.161977
2.135011
2.153191
2.248754
2.27259
2.306712
2.302108
2.412105
2.479931
2.472434
2.495432
2.510452
2.381082
2.489879
2.525779
2.38225
2.247073
2.230132
2.235383
2.28882
2.350122
2.401922
2.423666
2.413803
2.410735
2.410579
2.460626
2.48044
2.473412
2.488247
2.442404
2.407161
2.411171
2.335242
2.310876
2.241754
2.196297
2.252734
2.173562
2.120241
2.169266
2.010439
2.055802
2.127196
2.157153
2.3392
2.638336
2.786455
2.516801
2.26008
2.106006
2.064569
2.156315
2.321565
2.443426
2.502855
2.489082
2.400776
2.270811
2.15979
2.111412
2.126747
2.187025
2.22767
2.204537
2.170953
2.078799
2.040321
2.003209
2.015676
2.087004
2.327756
2.685281
3.052511
2.993425
2.988268
2.920636
2.858972
2.850622
2.824854
2.79479
2.784635
2.823673
2.810821
2.849368
2.844227
2.756605
2.764054
2.793274
2.891743
3.017484
3.273399
3.363784
3.443457
3.515719
3.441255
3.398818
3.3433
3.247724
3.232931
3.198741
3.148417
3.114426
3.115805
3.207479
3.313834
3.33188
3.249803
3.095001
2.979368
2.888894
2.833763
2.767494
2.727082
2.74917
2.82931
2.899919
2.843412
2.777222
2.641435
2.495921
2.526588
2.582008
2.770332
3.088835
2.882244
2.718696
2.602935
2.545416
2.474893
2.484482
2.517765
2.544458
2.604357
2.612554
2.697292
2.74898
2.800911
2.848905
2.835538
2.876828
2.969275
3.030408
3.025103
3.10259
3.147678
3.237427
3.223425
2.979813
3.171225
3.162688
3.250062
3.239879
3.170719
3.180899
3.072254
2.918109
2.949351
2.971245
3.034289
3.154878
3.151471
3.240723
3.289273
3.398281
3.054368
2.575674
2.295034
2.221178
2.161005
2.142014
2.194607
2.17472
2.198633
2.216432
2.200455
2.202128
2.159213
2.124528
2.125544
2.153814
2.205082
2.21758
2.188657
2.118567
2.063729
2.013747
1.987151
1.977188
1.970964
1.974885
1.977221
2.014174
2.012733
2.043401
2.056725
2.020321
1.968972
1.954629
1.95769
2.013004
2.091765
2.066765
2.009239
1.957583
1.86835
1.897279
1.966838
1.971652
2.009216
2.000267
1.996251
2.058897
2.067541
2.147597
2.201209
2.195214
2.244483
2.28242
2.268344
2.286012
2.275091
2.199733
2.186508
2.149502
2.150181
2.192575
2.132261
2.23397
2.215068
2.23412
2.20277
2.205034
2.193788
2.193955
2.198473
2.156857
2.114461
2.100365
2.145384
2.12781
2.192244
2.177805
2.137178
2.181304
2.215885
2.217242
2.223973
2.40531
2.461046
2.438895
2.469574
2.510693
2.448827
2.555413
2.538516
2.421224
2.266065
2.252641
2.256665
2.289314
2.369064
2.405307
2.417895
2.409697
2.40492
2.404644
2.430883
2.450012
2.444058
2.458719
2.428619
2.413699
2.425056
2.331673
2.306839
2.227334
2.165985
2.214353
2.2129
2.20523
2.231035
2.109845
2.094089
2.090609
2.122221
2.260818
2.517572
2.977253
2.554655
2.364116
2.151948
2.077969
2.059111
2.046161
2.158725
2.280524
2.34123
2.399363
2.391835
2.290091
2.199419
2.121696
2.099859
2.16182
2.196036
2.199967
2.182478
2.106363
2.060098
2.008427
2.008838
2.07574
2.281203
2.644759
2.887394
2.903602
2.907033
2.818372
2.820666
2.751682
2.742221
2.722922
2.704414
2.686902
2.624031
2.704934
2.788762
2.825797
2.833776
2.761474
2.671287
2.672163
2.732805
2.847903
3.137938
3.29423
3.454745
3.543009
3.484077
3.429849
3.378902
3.339442
3.315391
3.278987
3.204936
3.129321
3.069188
3.068897
3.161111
3.137419
3.065914
2.97789
2.899604
2.854892
2.766902
2.628339
2.507182
2.493754
2.648545
2.793244
2.784547
2.751287
2.602588
2.444811
2.34402
2.277234
2.334155
2.496734
2.840244
2.927835
2.866269
2.757621
2.636325
2.56503
2.515373
2.443089
2.396022
2.422356
2.424885
2.430669
2.47169
2.550692
2.532013
2.613741
2.66976
2.721363
2.783756
2.923902
2.95368
2.955878
3.022051
3.069959
3.16175
3.258907
3.075449
3.088504
3.051776
3.138881
3.155173
3.150651
3.155576
3.01202
2.847178
2.827282
2.851024
2.942425
3.068099
3.089828
3.159644
3.220505
3.300449
3.196778
3.231135
3.359316
3.355906
2.730136
2.394675
2.262476
2.208148
2.179073
2.209471
2.204989
2.196804
2.207915
2.196684
2.20067
2.177247
2.159665
2.167304
2.188967
2.240465
2.231494
2.17199
2.107406
2.025366
1.959815
1.935043
1.898761
1.882606
1.894055
1.908761
1.959605
1.968264
2.005776
2.011464
1.974772
1.952167
1.930753
1.969223
2.030018
2.07515
2.053517
1.990955
1.928413
1.876658
1.890694
1.938586
1.957232
1.994318
1.985325
1.963514
2.002126
1.992049
2.085111
2.161862
2.191091
2.266006
2.300706
2.297741
2.308381
2.288601
2.216144
2.17684
2.134712
2.137549
2.220498
2.228527
2.282905
2.28188
2.267516
2.253985
2.264996
2.219351
2.187963
2.175917
2.110364
2.087864
2.101341
2.144789
2.141746
2.197911
2.082896
2.170452
2.249043
2.262592
2.29608
2.213983
2.419416
2.457178
2.458109
2.486845
2.508923
2.554382
2.561299
2.569935
2.500369
2.334971
2.298743
2.296022
2.30608
2.372692
2.410056
2.424183
2.410217
2.401077
2.403533
2.424045
2.450786
2.457528
2.467422
2.440275
2.441941
2.442627
2.374768
2.361163
2.278833
2.21988
2.241408
2.210125
2.250751
2.283306
2.225653
2.161335
2.085862
2.050013
2.172609
2.386765
2.817066
2.444018
2.268612
2.190377
2.090287
2.077909
2.112411
2.05789
2.075659
2.146783
2.20928
2.302011
2.365783
2.332276
2.237957
2.167872
2.119417
2.156538
2.184332
2.194032
2.169547
2.097447
2.052775
1.978998
1.968868
2.026424
2.20131
2.633931
2.791361
2.732213
2.791747
2.721502
2.779028
2.742782
2.68841
2.678076
2.666091
2.670486
2.655517
2.652678
2.654389
2.653345
2.792259
2.872649
2.892692
2.875588
2.756538
2.609654
2.541827
2.553405
2.633453
2.891867
3.113034
3.398965
3.531331
3.556223
3.503194
3.418189
3.378323
3.321871
3.296583
3.279159
3.224626
3.160357
3.11409
3.171966
3.124429
3.076194
3.005024
2.907748
2.876606
2.782246
2.65047
2.479291
2.371242
2.465775
2.619396
2.65012
2.659421
2.56535
2.397246
2.280312
2.171416
2.126327
2.183867
2.318837
2.593633
2.943855
3.002073
2.792088
2.663465
2.62128
2.55188
2.485083
2.425247
2.353665
2.294405
2.294925
2.303504
2.361454
2.33498
2.440886
2.433868
2.464335
2.498026
2.670769
2.737847
2.880976
2.90182
2.855187
2.912241
2.963821
3.095247
3.233512
3.121609
3.077937
3.030459
3.181332
3.13772
3.136985
3.111466
2.904047
2.795571
2.738785
2.774058
2.910247
3.034387
3.10069
3.167048
3.1978
3.224318
3.324948
3.314556
3.319155
3.294889
3.353358
3.341295
2.769162
2.416334
2.283559
2.238057
2.211923
2.244279
2.245015
2.224389
2.242249
2.233858
2.227302
2.204592
2.199161
2.190201
2.20851
2.260844
2.205319
2.143839
2.065394
1.940222
1.863255
1.779105
1.809058
1.843144
1.86622
1.886397
1.899859
1.904413
1.942492
1.959229
1.942484
1.920603
1.888472
1.924408
2.006186
2.068358
2.062822
2.020536
1.934576
1.882401
1.917876
1.927775
1.943646
1.983665
1.94891
1.928272
1.936105
1.920049
2.023396
2.113972
2.133358
2.212622
2.259035
2.262653
2.306613
2.285241
2.211121
2.172564
2.114085
2.120256
2.185117
2.213045
2.238247
2.261834
2.295224
2.296348
2.290944
2.233737
2.177179
2.160796
2.100927
2.081697
2.10466
2.11926
2.106264
2.161358
2.095963
2.232169
2.304629
2.254616
2.303625
2.222482
2.413377
2.458927
2.490103
2.489621
2.483514
2.532448
2.572887
2.577208
2.55757
2.391975
2.312332
2.298375
2.299992
2.361644
2.412145
2.415786
2.414435
2.390998
2.396121
2.422243
2.439725
2.454971
2.443219
2.400781
2.387806
2.387868
2.353995
2.377288
2.342041
2.296783
2.292422
2.249692
2.276735
2.301149
2.210087
2.168437
2.069044
2.003887
2.098983
2.287691
2.618234
2.522731
2.222195
2.108941
2.125642
2.075441
2.07578
2.147538
2.078967
2.057946
2.100499
2.091744
2.181632
2.279874
2.275727
2.237846
2.171074
2.129585
2.139834
2.163081
2.180656
2.147773
2.087327
2.054613
1.993155
1.968135
2.04757
2.223805
2.659688
2.800993
2.767428
2.694103
2.701262
2.659566
2.64024
2.633395
2.605031
2.624429
2.583871
2.576939
2.593086
2.60469
2.622915
2.64221
2.69246
2.800787
2.901643
2.929106
2.88969
2.767016
2.581756
2.458149
2.431258
2.469913
2.665442
2.873292
3.248019
3.519155
3.615113
3.600067
3.496249
3.427699
3.358546
3.304366
3.311468
3.257623
3.217926
3.224535
3.220437
3.187244
3.111754
3.001477
2.896464
2.832369
2.754771
2.588948
2.427132
2.249008
2.26655
2.40894
2.455437
2.518029
2.470181
2.349771
2.245273
2.144839
2.083342
2.056214
2.127361
2.174957
2.363854
2.575786
2.646608
2.697826
2.813866
2.666073
2.574697
2.490601
2.490564
2.488488
2.451562
2.428376
2.370378
2.314214
2.28055
2.287108
2.260163
2.173684
2.231377
2.282486
2.448549
2.436594
2.601422
2.724785
2.813784
2.852414
2.87757
2.908593
2.96425
3.059909
3.193254
3.261525
3.167067
3.066847
3.028402
3.149076
3.108873
3.063661
3.02809
2.838383
2.779932
2.747751
2.720462
2.851722
2.967461
3.053718
3.150234
3.160639
3.149641
3.208268
3.169419
3.531152
3.438284
3.346336
3.379473
3.424721
3.367197
2.968341
2.530721
2.34688
2.250164
2.215181
2.213784
2.213444
2.202764
2.214422
2.222303
2.208127
2.207766
2.211249
2.195338
2.213603
2.254944
2.163156
2.097319
2.00412
1.860095
1.829012
1.800147
1.81823
1.820398
1.841577
1.849359
1.851837
1.836127
1.862123
1.880691
1.881627
1.872484
1.866347
1.906215
1.978265
2.037779
2.036661
1.999567
1.931239
1.858587
1.882632
1.886139
1.889877
1.932315
1.886514
1.883609
1.908989
1.886003
1.970291
2.024964
2.032163
2.131741
2.187964
2.234581
2.296315
2.271137
2.213683
2.151562
2.072281
2.092965
2.170555
2.229589
2.300194
2.310308
2.314127
2.302283
2.281962
2.221878
2.182044
2.118654
2.059215
2.063073
2.068346
2.120793
2.131221
2.170259
2.220865
2.2762
2.32854
2.310338
2.303205
2.280004
2.398568
2.454098
2.494099
2.481855
2.430748
2.529581
2.463003
2.506463
2.526377
2.412875
2.352703
2.327936
2.304267
2.336612
2.350185
2.362884
2.368043
2.34391
2.350314
2.338421
2.353854
2.375053
2.366508
2.340475
2.320422
2.341239
2.333147
2.371756
2.397861
2.363151
2.33019
2.278041
2.285407
2.276468
2.249896
2.199667
2.07721
2.001802
2.048806
2.203898
2.600703
2.646377
2.287325
2.054031
2.036507
2.114371
2.118321
2.133248
2.185698
2.117149
2.109572
2.134994
2.133707
2.185494
2.262126
2.258153
2.19216
2.129068
2.066285
2.072487
2.095198
2.127573
2.097108
2.024092
1.998656
1.913897
1.894706
1.959602
2.143126
2.577169
2.751285
2.690763
2.624157
2.767205
2.808096
2.755679
2.754975
2.626446
2.59433
2.540885
2.543634
2.589953
2.544911
2.537668
2.535324
2.531255
2.440763
2.562695
2.633284
2.761071
2.893011
2.916979
2.874303
2.745475
2.535885
2.435259
2.448723
2.487158
2.609645
2.764937
3.022132
3.285243
3.547302
3.57238
3.503056
3.427607
3.409625
3.396212
3.389028
3.421683
3.368457
3.331441
3.31928
3.2243
3.172337
3.058331
2.925447
2.854407
2.73648
2.574394
2.419013
2.221045
2.117275
2.184016
2.257498
2.39577
2.421296
2.358543
2.255646
2.109211
2.032489
1.981614
1.998533
2.060696
2.089837
2.17133
2.158926
2.142534
2.185625
2.280641
2.464482
2.628191
2.735665
2.768558
2.785156
2.770876
2.797856
2.881104
3.04743
2.830673
2.635965
2.543711
2.450713
2.357943
2.376107
2.405892
2.377542
2.367475
2.325488
2.297463
2.304384
2.330891
2.331621
2.271011
2.264456
2.365741
2.390606
2.315775
2.550742
2.669631
2.759168
2.789958
2.81475
2.785158
2.872378
2.972247
3.079257
3.148947
3.098527
3.095017
3.159609
3.124641
3.019325
2.951489
2.760055
2.681737
2.653304
2.65059
2.756536
2.897463
2.998622
3.079954
3.095955
3.055329
3.080308
3.058979
3.206813
3.276225
3.434944
3.467606
3.489149
3.454053
3.3289
3.294269
3.520643
3.452584
3.434447
3.46063
3.558842
3.470513
2.794062
2.459867
2.314024
2.235165
2.220128
2.221405
2.216584
2.236683
2.246528
2.223076
2.196887
2.195753
2.159783
2.156084
2.168389
2.045301
1.981185
1.900269
1.806364
1.807011
1.774177
1.775069
1.750919
1.773865
1.790809
1.789618
1.798858
1.820527
1.814517
1.83949
1.835992
1.83191
1.8866
1.962622
2.015429
2.028235
2.024801
1.949577
1.878569
1.890348
1.840913
1.809207
1.823705
1.777199
1.761562
1.798806
1.782703
1.821795
1.888345
1.891079
1.988336
2.057439
2.113806
2.176211
2.14966
2.121469
2.092895
2.075162
2.12764
2.200781
2.263308
2.317883
2.34268
2.361867
2.335672
2.291217
2.246136
2.174336
2.149018
2.091212
2.102306
2.13646
2.150694
2.161826
2.232237
2.275108
2.344117
2.388186
2.331928
2.294451
2.285771
2.361206
2.435533
2.486642
2.441219
2.420897
2.443013
2.413133
2.492357
2.473666
2.414183
2.351971
2.331988
2.325494
2.34836
2.351154
2.36276
2.353641
2.313659
2.333957
2.322352
2.355998
2.392969
2.405707
2.362101
2.330295
2.356652
2.330925
2.372708
2.398607
2.400187
2.366573
2.141352
2.12336
2.120061
2.167427
2.211834
2.12196
2.023565
2.039459
2.181049
2.505044
2.46093
2.172906
2.025461
2.050029
2.144525
2.171162
2.181046
2.221062
2.174985
2.187946
2.217371
2.23377
2.259271
2.293402
2.300334
2.218546
2.160303
2.100105
2.066705
2.064189
2.068919
2.020926
1.940049
1.936284
1.855012
1.851717
1.980055
2.114405
2.551235
2.902766
2.92956
2.887027
2.91289
2.942169
2.835192
2.914404
2.906885
2.806145
2.770381
2.71738
2.663952
2.747535
2.715048
2.741184
2.844239
2.776187
2.770373
2.635955
2.500245
2.458527
2.450487
2.530401
2.52048
2.500503
2.479668
2.452097
2.422231
2.48568
2.686161
2.778324
2.881466
2.894696
2.820067
2.677108
2.481794
2.357971
2.368591
2.440957
2.466931
2.4802
2.646413
2.877163
3.306563
3.484167
3.523174
3.449629
3.427788
3.406429
3.441325
3.503467
3.475339
3.476848
3.391118
3.30453
3.237874
3.060515
2.935214
2.831489
2.725569
2.568811
2.435266
2.242672
2.064427
2.065616
2.108287
2.249005
2.339193
2.316741
2.268197
2.16274
2.082847
2.023654
1.988955
1.962987
1.911176
1.935394
1.89751
1.893645
1.938979
2.016996
2.128964
2.229073
2.315104
2.338845
2.389962
2.38208
2.429018
2.536815
2.597367
2.777706
2.884797
3.018021
2.825042
2.656909
2.618023
2.533845
2.461619
2.405217
2.294034
2.279586
2.312434
2.314422
2.313175
2.293076
2.295658
2.282408
2.262138
2.274364
2.265224
2.293108
2.422807
2.374946
2.345855
2.476772
2.54574
2.604541
2.701453
2.742922
2.72748
2.781215
2.838912
2.886161
3.034621
3.167759
3.112665
3.0889
3.154257
3.032657
2.857212
2.755148
2.552585
2.541008
2.581564
2.607076
2.710252
2.825951
2.930666
3.021471
3.034544
3.014749
3.002106
3.00699
3.133758
3.239582
3.380608
3.39514
3.455779
3.42271
3.40011
3.373923
3.332926
3.525546
3.505299
3.483284
3.450622
3.541171
3.510684
2.956018
2.598877
2.36453
2.226423
2.196058
2.177475
2.212672
2.244147
2.262225
2.236077
2.16732
2.136561
2.074015
2.052587
2.031753
1.910014
1.844369
1.758674
1.7524
1.767519
1.708632
1.703329
1.724587
1.75145
1.772764
1.741836
1.608297
1.639536
1.74614
1.807932
1.780291
1.788804
1.8148
1.912771
1.984111
2.011265
2.027785
1.948584
1.881977
1.854592
1.766929
1.711586
1.707602
1.67722
1.686982
1.713523
1.698335
1.702595
1.75393
1.732734
1.812424
1.901385
1.966494
2.046648
2.062116
2.06426
2.084554
2.105671
2.136023
2.186636
2.216578
2.252898
2.299578
2.348201
2.347416
2.308564
2.270502
2.171804
2.135098
2.124255
2.093303
2.129947
2.154708
2.167392
2.288783
2.385002
2.392959
2.436796
2.319563
2.237956
2.280689
2.313066
2.418588
2.458345
2.402662
2.450862
2.402782
2.356251
2.405382
2.369097
2.331881
2.303778
2.283951
2.279837
2.307313
2.305898
2.322534
2.327723
2.28521
2.305359
2.281537
2.326154
2.3913
2.414534
2.376533
2.315696
2.320379
2.268146
2.347111
2.31117
2.331452
2.323219
2.147958
2.043541
2.088409
2.101814
2.178327
2.142558
2.089093
2.090378
2.240915
2.435897
2.710065
2.326513
2.080127
2.020266
2.085418
2.165968
2.204739
2.20172
2.195764
2.163587
2.18926
2.227375
2.275361
2.306281
2.325029
2.328735
2.24975
2.191038
2.122209
2.050817
2.009723
2.00569
1.973034
1.910031
1.867372
1.811049
1.823446
1.98233
2.169804
2.558325
2.840033
2.900932
2.811522
2.746416
2.905748
2.847697
2.948664
2.978095
2.965578
3.001058
2.972783
2.900168
2.84208
2.816139
2.746382
2.699719
2.687815
2.712097
2.763626
2.739879
2.707051
2.612658
2.522696
2.548759
2.533915
2.662367
2.764608
2.719535
2.72058
2.577932
2.470648
2.428304
2.426541
2.482252
2.455351
2.442466
2.372964
2.380815
2.48878
2.538806
2.665632
2.733517
2.84112
2.884378
2.803652
2.704674
2.52135
2.342508
2.367131
2.400712
2.405784
2.40154
2.507725
2.7382
3.020062
3.267621
3.381948
3.343783
3.368023
3.397323
3.457801
3.542968
3.535768
3.525696
3.411576
3.291397
3.216597
3.04632
2.958695
2.848519
2.735794
2.560629
2.406528
2.258282
2.090758
2.055942
2.101075
2.225992
2.305342
2.298905
2.286023
2.20714
2.155481
2.123511
2.032595
1.946099
1.803143
1.798895
1.757855
1.729978
1.76034
1.81823
1.900068
1.999877
2.065888
2.092577
2.132188
2.105472
2.155071
2.254019
2.35033
2.485053
2.526901
2.569891
2.602662
2.70452
2.871171
2.887738
2.746919
2.594298
2.46838
2.449177
2.388887
2.348615
2.330835
2.275144
2.272239
2.276725
2.260928
2.254707
2.264285
2.289683
2.306592
2.289211
2.245531
2.254212
2.270655
2.296635
2.36052
2.416808
2.475197
2.532709
2.625245
2.683985
2.758128
2.771931
2.792843
2.841236
2.886897
3.047157
3.161222
3.08023
3.078769
3.012354
2.915739
2.724304
2.613228
2.514164
2.456067
2.578477
2.598294
2.688066
2.817757
2.89106
2.976743
2.972765
2.968451
2.902235
2.921825
3.068718
3.1877
3.306197
3.357668
3.408262
3.346595
3.308181
3.259843
3.172062
3.186089
3.239307
3.37627
3.408693
3.425083
3.346916
3.37299
3.371304
3.341563
3.330754
3.307311
3.446342
3.476887
2.774469
2.413957
2.207619
2.120156
2.112556
2.17674
2.214946
2.240177
2.207389
2.116561
2.056166
1.975829
1.939661
1.891286
1.773371
1.714497
1.697979
1.702785
1.751598
1.743256
1.744331
1.733836
1.705549
1.741741
1.696414
1.573899
1.73882
1.756307
1.82428
1.854047
1.844293
1.874273
1.94441
1.984712
2.001164
1.9919
1.919752
1.857666
1.822075
1.749059
1.684141
1.633534
1.623071
1.59468
1.615739
1.629426
[truncated: 998,000+ more rows]
