# Supplementary material for: Metabolic profiling of steatotic liver disease by fluorescence lifetime imaging microscopy
Source: Commun Med (Lond). 2026 Apr 25;6:369. doi: 10.1038/s43856-026-01605-7 (PMC13324169; doi:10.1038/s43856-026-01605-7)
Supplement: Supplementary file 11 — Supplementary Data 8 [file 43856_2026_1605_MOESM11_ESM.csv]

2.72585153579712
6.02256631851196
12.2493028640747
9.59403800964355
9.37535095214844
4.25426483154297
2.56646728515625
2.64204144477844
1.51957440376282
1.54819858074188
1.36041963100433
1.00639390945435
1.02853143215179
0.96650904417038
1.057981133461
0.914214432239532
0.743153750896454
0.805521070957184
0.794789493083954
0.849732458591461
1.12714421749115
1.52791774272919
3.53467845916748
15.5954103469849
131.551330566406
0
0
311.448486328125
34.6899871826172
16.3929538726807
11.8583116531372
15.7243347167969
25.5762939453125
38.0004348754883
107.305282592773
44.6222763061523
11.2599821090698
4.10620975494385
1.95166325569153
1.3603458404541
1.15710949897766
0.987435281276703
0.813776552677155
0.70823472738266
0.771495997905731
0.779758751392365
0.758356332778931
1.10372865200043
1.60331642627716
2.28979516029358
3.13086199760437
3.50767350196838
2.84463882446289
2.21003437042236
2.13232135772705
2.09842753410339
2.00262808799744
1.79657542705536
1.63686680793762
1.31751036643982
1.41364407539368
2.52681255340576
2.93161296844482
2.35836315155029
2.02375507354736
1.60567688941956
1.76898777484894
1.99057984352112
2.58751130104065
2.16331672668457
1.70057702064514
1.70849525928497
1.42199242115021
1.2599892616272
1.10409700870514
0.873188734054565
0.71372389793396
0.674350380897522
0.6670743227005
0.698961317539215
0.711296796798706
0.780113697052002
0.809333145618439
0.802854716777802
0.817816853523254
0.762238681316376
0.733672499656677
0.790991365909576
0.875230371952057
1.09914100170135
1.58469247817993
1.8371559381485
1.74782919883728
1.44284212589264
0.983509540557861
0.762161374092102
0.786352753639221
0.835206568241119
0.702985167503357
0.647482991218567
0.640501320362091
0.600742936134338
0.694879055023193
0.804969787597656
0.898160219192505
0.978715717792511
1.02663254737854
1.02718496322632
1.15427434444427
1.62546277046204
1.93658924102783
3.35769128799438
4.86349248886108
3.90191912651062
4.67837142944336
4.33406686782837
5.29493856430054
11.492057800293
8.30665874481201
4.50876045227051
2.70897507667542
1.24988520145416
0.804932773113251
0.855308771133423
0.856005370616913
0.794058918952942
0.834213256835938
0.841668009757996
1.00591623783112
1.94311547279358
3.92720794677734
6.23690557479858
9.39709854125977
11.3274745941162
8.77411079406738
7.12628746032715
4.12366104125977
2.62989139556885
1.89000988006592
1.17568624019623
0.85294497013092
0.856535732746124
0.832401752471924
0.819656670093536
0.935450613498688
0.973768949508667
0.947818517684937
1.06187891960144
0.960970997810364
0.807850420475006
0.701920747756958
0.682030916213989
0.732944309711456
0.873042643070221
1.34782123565674
1.32169771194458
1.16341137886047
1.01671767234802
0.710307955741882
0.68245393037796
0.814017236232758
0.77532160282135
0.664184093475342
0.664790391921997
0.578652799129486
0.600915849208832
0.67944073677063
0.697321534156799
0.754156589508057
0.74702525138855
0.695068359375
0.7257319688797
0.615426599979401
0.703288078308105
0.674149215221405
0.596091449260712
0.533401787281036
0.44144269824028
0.501245081424713
0.58097368478775
0.685604333877563
0.71124804019928
0.873712480068207
1.11290919780731
1.41995370388031
1.56167364120483
1.58093464374542
1.31780433654785
0.994457423686981
0.844315886497498
0.739594995975494
0.778412103652954
0.78273743391037
0.784451961517334
0.752167046070099
0.723701596260071
0.684703767299652
0.892266511917114
1.01854109764099
1.22032964229584
1.39315378665924
1.2126442193985
1.05004668235779
0.923483490943909
0.834824740886688
0.72659957408905
0.720058560371399
0.705366551876068
0.786802530288696
0.849013209342957
0.900034785270691
0.937376379966736
0.858656823635101
0.730839192867279
0.788978219032288
0.799901306629181
0.904353022575378
1.10530269145966
1.15260577201843
1.23514866828918
1.22608661651611
1.15809798240662
1.23742663860321
1.30297136306763
1.26207304000854
1.25386500358582
1.00696754455566
0.814962983131409
0.710821211338043
0.668949365615845
0.748796343803406
0.7940793633461
1.03252899646759
1.07393431663513
1.2135716676712
1.41019034385681
1.39837419986725
1.23087358474731
0.955899596214294
0.846383690834045
0.670020043849945
1.07152307033539
1.91048920154572
2.48957872390747
2.97529935836792
2.84865522384644
2.45633268356323
1.97684693336487
1.53076481819153
1.45019173622131
1.50437200069427
1.40451431274414
1.19421887397766
1.04288613796234
0.888881623744965
0.879430413246155
0.959157824516296
0.956564128398895
0.961040914058685
0.906732261180878
0.901707708835602
0.872409224510193
0.85299289226532
0.957781136035919
1.075359582901
1.1056193113327
1.31488978862762
1.3454737663269
0.917422592639923
1.14523661136627
1.07867300510406
0.788312315940857
0.870284497737885
0.817749619483948
0.78575611114502
0.846058249473572
0.837499916553497
0.920265436172485
0.954166412353516
1.12409663200378
1.2452300786972
1.2301572561264
1.25864326953888
1.12704575061798
0.934766948223114
0.894767343997955
0.91532826423645
0.918753862380981
1.08549427986145
1.19097137451172
1.10197162628174
1.01138877868652
0.841401398181915
0.616986036300659
0.625015437602997
0.587304353713989
0.602133691310883
0.655948102474213
0.68799877166748
0.851628541946411
0.80387556552887
0.958306968212128
0.940036773681641
0.900965094566345
0.93456357717514
1.15817368030548
1.53283548355103
2.53543090820312
2.81731104850769
2.46750926971436
2.3147337436676
1.49880170822144
1.46227848529816
1.20041537284851
0.905105650424957
0.769503593444824
0.639495670795441
0.759872913360596
0.747744560241699
0.848474264144897
0.874089658260345
0.739483654499054
1.20154750347137
1.37563455104828
1.81204044818878
2.4477424621582
2.69153237342834
3.12270164489746
3.10455894470215
2.76017332077026
1.87791466712952
1.37499690055847
0.835442066192627
0.640695154666901
0.652764678001404
0.756078124046326
0.917663276195526
1.34104990959167
1.56466853618622
1.58050119876862
1.24942147731781
1.04990887641907
0.796671986579895
0.703724265098572
0.773636043071747
0.787784278392792
0.877369999885559
0.893120467662811
0.935062825679779
0.912261784076691
0.746321856975555
0.807394802570343
0.814594209194183
0.74193274974823
0.856875777244568
0.749145925045013
0.775297820568085
0.682541847229004
0.622964143753052
0.686698317527771
0.659522354602814
0.798298478126526
1.07921457290649
1.31497371196747
1.79497194290161
1.63936197757721
1.34010827541351
0.931948184967041
0.712670266628265
0.720188736915588
0.676170885562897
0.734420120716095
0.725146114826202
0.782595634460449
0.803265511989594
0.880499303340912
1.02059507369995
0.889524221420288
0.862335979938507
0.833470702171326
0.937308549880981
1.26363599300385
1.1180020570755
0.979969561100006
0.915144681930542
0.899888098239899
1.1191873550415
1.44569134712219
1.59792065620422
1.70828342437744
1.42556989192963
1.10946559906006
0.877377986907959
0.724444270133972
0.740588307380676
0.816668808460236
0.706365287303925
0.641571044921875
0.596313714981079
0.591900944709778
0.77186781167984
0.763785064220428
0.83027583360672
0.730744957923889
0.670906007289886
0.718884348869324
0.700046181678772
0.782605111598969
0.98802638053894
1.14715301990509
1.64336812496185
1.92288827896118
1.76023840904236
2.15608024597168
1.91297912597656
2.36445689201355
3.54407024383545
5.63147258758545
9.01258945465088
5.91636323928833
3.86121773719788
2.37936162948608
1.55865657329559
1.32432496547699
0.99696010351181
0.801610291004181
0.770056068897247
0.71923953294754
0.695374131202698
0.706064760684967
0.66158926486969
0.602647960186005
0.729566752910614
0.82958596944809
0.966899991035461
1.5483250617981
1.35563230514526
1.11987543106079
1.11426734924316
0.827368795871735
0.960234522819519
0.717637240886688
0.737486124038696
0.825341165065765
0.934356868267059
1.13509929180145
1.18495309352875
1.29106903076172
1.41704952716827
1.25829195976257
1.15271198749542
1.05059373378754
0.901383697986603
0.841852128505707
0.868180990219116
0.836675405502319
0.801331579685211
0.939962327480316
0.721867084503174
0.70141988992691
0.73951268196106
0.709685802459717
0.943130314350128
0.993446469306946
1.04983341693878
1.14326763153076
1.14471840858459
1.1090099811554
1.01649010181427
1.00860834121704
0.999369323253632
1.00220680236816
1.12520492076874
1.21880209445953
1.27862548828125
1.37574315071106
1.55823266506195
1.41270387172699
1.54211568832397
2.55135345458984
1.8211236000061
1.67146515846252
1.41778695583344
0.799351334571838
0.93913859128952
0.709771692752838
0.668140470981598
0.739981889724731
0.673280417919159
0.963432252407074
1.38114202022552
1.64913332462311
1.13505184650421
1.73175549507141
1.37644529342651
1.446821808815
1.59587788581848
1.33715844154358
1.39034378528595
1.18633675575256
1.11280167102814
0.958304405212402
0.946920275688171
0.935954451560974
0.959028959274292
1.24593305587769
1.4809136390686
2.27419781684875
3.32200074195862
3.74504160881042
11.7266273498535
42.0379981994629
21.7630863189697
14.4116945266724
5.34274959564209
2.57820415496826
2.33847761154175
1.3255478143692
1.33130252361298
1.27361595630646
0.996936142444611
1.02226364612579
0.861943125724792
0.884193599224091
0.847203075885773
0.729367613792419
0.773219883441925
0.769755005836487
0.791170537471771
1.03253281116486
1.41667819023132
2.98622679710388
13.3578624725342
320.470520019531
0
0
92.6167755126953
23.1078433990479
12.2856426239014
8.57061100006104
10.3158941268921
13.3881683349609
18.8252639770508
46.8385047912598
31.6337451934814
12.535138130188
4.87756156921387
2.72306442260742
2.11930823326111
1.723179936409
1.36969482898712
0.916031420230865
0.645044565200806
0.73757928609848
0.758890688419342
0.77825516462326
1.12987577915192
1.29781579971313
1.53892636299133
1.81332468986511
2.04085111618042
1.88572824001312
1.80795526504517
1.64561283588409
1.55872845649719
1.58451354503632
1.44409346580505
1.59940075874329
1.38679444789886
1.46503508090973
2.84209370613098
3.5311233997345
3.00479674339294
2.45548796653748
1.77382266521454
1.88463890552521
1.86497414112091
2.5207896232605
2.10516762733459
1.57227063179016
1.54792058467865
1.00530827045441
0.898567795753479
0.841536521911621
0.69994705915451
0.687309682369232
0.669097065925598
0.659738898277283
0.73637455701828
0.700091183185577
0.749726295471191
0.779143154621124
0.780411660671234
0.825818359851837
0.811620950698853
0.809570372104645
0.810299634933472
0.895558893680573
1.18004786968231
2.17170834541321
2.74180436134338
2.84316325187683
2.28484797477722
1.28104770183563
0.828494787216187
0.802659034729004
0.849212646484375
0.700016975402832
0.68698924779892
0.631192743778229
0.603515148162842
0.66942697763443
0.746436059474945
0.849175155162811
0.882470548152924
0.873948216438293
0.886934697628021
1.02545547485352
1.38358867168427
1.89384841918945
2.81823873519897
4.35297966003418
4.34070205688477
4.88125801086426
5.81207418441772
6.76084327697754
11.2424831390381
7.68832206726074
4.30324745178223
2.31701183319092
1.24400019645691
1.0518012046814
1.40812277793884
1.48498129844666
1.24272775650024
1.1175000667572
1.0060601234436
1.19265043735504
2.16669750213623
5.21260929107666
8.48354053497314
10.9459161758423
9.44343662261963
6.80771160125732
5.99517250061035
4.55956172943115
3.63126516342163
2.37918519973755
1.28638017177582
0.855233728885651
0.809236705303192
0.748898327350616
0.688715994358063
0.742558777332306
0.772407710552216
0.846724212169647
0.966771245002747
0.962886333465576
0.802355229854584
0.680874288082123
0.712202847003937
0.751410305500031
0.873538315296173
1.24050414562225
1.19760704040527
1.10313594341278
1.00057721138
0.753056108951569
0.726523220539093
0.789370596408844
0.764838993549347
0.684659242630005
0.7026526927948
0.626561760902405
0.578122437000275
0.606556475162506
0.630466520786285
0.698112726211548
0.72648823261261
0.726435899734497
0.678697228431702
0.582933783531189
0.628021121025085
0.624340653419495
0.575987219810486
0.519399166107178
0.503868281841278
0.530374825000763
0.57586258649826
0.665857195854187
0.67838317155838
0.723528027534485
0.870374619960785
0.90254408121109
0.925988256931305
0.905258417129517
0.769458651542664
0.726343393325806
0.694207549095154
0.695125341415405
0.720350623130798
0.67359459400177
0.645981788635254
0.597548365592957
0.645647346973419
0.672780811786652
0.829394221305847
1.03234314918518
1.10869884490967
1.20706844329834
1.19114673137665
1.01427698135376
0.931651890277863
0.840356171131134
0.688089668750763
0.666377604007721
0.649857342243195
0.755521833896637
0.844677567481995
0.938297212123871
0.992778837680817
0.934992611408234
0.962383687496185
0.962299525737762
0.870333611965179
0.832986652851105
0.863351464271545
0.890418350696564
0.976723790168762
1.05554091930389
1.10709309577942
1.26464927196503
1.48781001567841
1.50118482112885
1.36624157428741
1.1316077709198
0.809494912624359
0.687284886837006
0.657806575298309
0.688072383403778
0.724322974681854
0.861844599246979
0.933336436748505
1.06691932678223
1.18900287151337
1.2691251039505
1.08370423316956
0.815902590751648
0.745294690132141
0.587943434715271
1.04738712310791
1.94443774223328
2.48404622077942
3.04899835586548
3.06619381904602
2.69221448898315
2.22834324836731
1.73225045204163
1.64004552364349
1.69143271446228
1.53127634525299
1.27653634548187
1.08286702632904
0.859537184238434
0.822240710258484
0.896374225616455
0.941379368305206
0.998401641845703
0.925971627235413
0.87833708524704
0.874299764633179
0.906035363674164
1.09068548679352
1.30519366264343
1.51257252693176
1.42310464382172
1.34032022953033
1.01916265487671
0.919972240924835
0.921650171279907
0.736484885215759
0.817898154258728
0.847155928611755
0.837535381317139
0.897194445133209
0.844290852546692
0.903330624103546
0.988282382488251
1.02917146682739
1.08939111232758
1.07190537452698
0.91025048494339
0.887960195541382
0.835027754306793
0.766486406326294
0.780139625072479
0.720834851264954
0.744633793830872
0.753437936306
0.784910500049591
0.734789371490479
0.715882241725922
0.642679512500763
0.631419122219086
0.632651925086975
0.592763066291809
0.626203536987305
0.661271512508392
0.771401464939117
0.80250483751297
0.93912947177887
0.83216804265976
0.752763152122498
0.814502000808716
0.943324446678162
1.1188737154007
1.85572338104248
1.92679858207703
1.7373571395874
2.10907864570618
1.58062958717346
1.5011430978775
1.29535973072052
0.860064744949341
0.681791126728058
0.588464975357056
0.673399150371552
0.728636860847473
0.80893748998642
0.812774419784546
0.70058286190033
1.00741147994995
1.12674844264984
1.4121789932251
2.00994777679443
2.25811100006104
2.96894192695618
3.51473116874695
2.89031362533569
2.29772782325745
1.67489683628082
1.04838287830353
0.855113983154297
0.708939135074615
0.785798132419586
0.723540723323822
0.820635080337524
0.876362502574921
0.81111204624176
0.721143782138824
0.683056056499481
0.596354126930237
0.670563101768494
0.752789556980133
0.768666684627533
0.819007515907288
0.715672791004181
0.799058318138123
0.834656059741974
0.731122493743896
0.815875887870789
0.775148749351501
0.736159086227417
0.853506326675415
0.715973019599915
0.717482566833496
0.628700852394104
0.565848588943481
0.652176678180695
0.6995450258255
0.875122606754303
1.18172633647919
1.41297054290771
1.55444860458374
1.44555401802063
1.24390625953674
0.890536665916443
0.818449735641479
0.856635570526123
0.807284712791443
0.842633485794067
0.730856835842133
0.696807980537415
0.669796049594879
0.662977337837219
0.750448107719421
0.689347565174103
0.721975922584534
0.85015869140625
1.07842016220093
1.44803762435913
1.03107047080994
0.962754905223846
0.876666903495789
0.922301650047302
1.37505424022675
1.78464269638062
2.07986736297607
2.19071412086487
1.63144207000732
1.27556562423706
1.01276111602783
0.764889180660248
0.798919916152954
0.844954907894135
0.650709927082062
0.658980011940002
0.602700293064117
0.561255753040314
0.816984891891479
0.754834592342377
0.848852157592773
0.725279629230499
0.630120754241943
0.656426250934601
0.612088263034821
0.695022881031036
0.774129748344421
0.938745319843292
1.21721994876862
1.35936689376831
1.37664473056793
1.54703521728516
1.4924863576889
1.64610993862152
2.3268723487854
3.19276714324951
4.25457382202148
4.28620672225952
3.51821804046631
2.64246559143066
1.93710505962372
1.71383476257324
1.32041394710541
1.15708839893341
1.09773349761963
1.05436170101166
1.00072240829468
0.853543519973755
0.777426362037659
0.629286587238312
0.71270340681076
0.865083634853363
0.955844759941101
1.4043653011322
1.24760782718658
0.997191369533539
1.14659249782562
0.915761590003967
1.08834326267242
0.835531771183014
0.803637742996216
1.01314032077789
1.02136659622192
1.26972961425781
1.31116652488708
1.26864051818848
1.39684689044952
1.39965105056763
1.32224929332733
1.27813160419464
1.15137469768524
0.922264516353607
0.849218606948853
0.791711807250977
0.718425095081329
0.78382796049118
0.646146774291992
0.641279518604279
0.751938581466675
0.855593323707581
1.20212721824646
1.28428769111633
1.42645978927612
1.4762214422226
1.59833669662476
1.66398870944977
1.45665800571442
1.63932633399963
1.49163389205933
1.33841145038605
1.44269347190857
1.16058897972107
1.08377623558044
1.2854129076004
1.45799291133881
1.46581101417542
1.56582987308502
2.61374855041504
2.12857341766357
2.07151031494141
1.70472943782806
0.979988574981689
0.949819564819336
0.71869558095932
0.658778786659241
0.664557933807373
0.585602283477783
0.968578517436981
1.72925412654877
1.67843651771545
1.82951676845551
2.01004862785339
1.47284698486328
1.67436718940735
1.38085615634918
1.14614009857178
1.17097055912018
0.964526116847992
0.80788654088974
0.752239048480988
0.741177916526794
0.732203185558319
0.834946095943451
0.982581198215485
1.42970824241638
2.28829860687256
4.28522348403931
4.35844039916992
14.1336488723755
48.7925682067871
35.8157920837402
17.8321914672852
5.34851694107056
2.22303128242493
1.59333193302155
1.06170177459717
0.976005554199219
0.97908890247345
0.906268835067749
0.940826058387756
0.807713270187378
0.831192195415497
0.717678725719452
0.654612720012665
0.788138628005981
0.750531315803528
0.863110423088074
0.94131988286972
1.13492298126221
2.27072405815125
8.21379280090332
284.554138183594
0
0
39.0344657897949
9.80565357208252
6.03334045410156
4.17677783966064
3.9379448890686
5.84692716598511
8.30678939819336
15.1636552810669
17.6005821228027
9.00443363189697
4.97567987442017
3.27077269554138
2.77695202827454
2.53294062614441
1.93601620197296
1.20805311203003
0.72664338350296
0.806912481784821
0.86013925075531
0.878030836582184
1.17253172397614
1.23323166370392
1.31233727931976
1.36811280250549
1.40265500545502
1.33371829986572
1.33681917190552
1.27026641368866
1.11997950077057
1.12233376502991
1.09021067619324
1.19997644424438
1.23166453838348
1.3325160741806
2.09763813018799
3.95000767707825
5.00252199172974
4.11963891983032
1.67076194286346
1.68562602996826
1.40342652797699
1.63695132732391
1.62213778495789
1.16820287704468
1.14647507667542
0.742007970809937
0.660038411617279
0.680440723896027
0.637969076633453
0.671645939350128
0.649361073970795
0.62919670343399
0.701582551002502
0.653357148170471
0.726991593837738
0.776970684528351
0.772658050060272
0.890443980693817
0.815599739551544
0.740473449230194
0.739129960536957
0.846812188625336
1.19522213935852
2.63443827629089
4.00504207611084
3.93993926048279
3.2695050239563
1.58328282833099
0.829980373382568
0.794856667518616
0.836819648742676
0.76992130279541
0.735490679740906
0.711239516735077
0.656683623790741
0.691521227359772
0.692643642425537
0.744846343994141
0.807962834835052
0.716416239738464
0.740670502185822
0.733262181282043
0.956920444965363
1.38357758522034
2.05382418632507
3.58304142951965
4.30368900299072
5.95527982711792
8.05375671386719
7.79874229431152
12.5657043457031
7.55610227584839
4.39244794845581
2.56335067749023
1.37015509605408
1.34485805034637
1.86943113803864
2.1954984664917
1.70306777954102
1.28336608409882
1.00987541675568
1.09725832939148
2.29862451553345
6.16987180709839
9.42423057556152
11.6014623641968
7.62376308441162
5.22549247741699
4.417236328125
4.44828319549561
3.84450125694275
2.58645701408386
1.36193704605103
0.813476264476776
0.750777363777161
0.711750209331512
0.713063299655914
0.776549816131592
0.762241303920746
0.764056026935577
0.859901010990143
0.80187052488327
0.751962721347809
0.682526171207428
0.680360376834869
0.684879958629608
0.705157399177551
0.919112086296082
0.873893439769745
0.87133651971817
0.862340092658997
0.726805746555328
0.673948645591736
0.670376658439636
0.640365481376648
0.575793266296387
0.648920953273773
0.634542405605316
0.606339693069458
0.602950811386108
0.563926577568054
0.631256103515625
0.660888075828552
0.653077363967896
0.716140687465668
0.66506552696228
0.702175855636597
0.748155117034912
0.681068181991577
0.624277830123901
0.619017899036407
0.63775098323822
0.619892299175262
0.713314354419708
0.761684954166412
0.713099181652069
0.770143032073975
0.677559792995453
0.652491748332977
0.634704887866974
0.586870551109314
0.638811826705933
0.642016708850861
0.695599675178528
0.734561622142792
0.644716203212738
0.600798487663269
0.571096241474152
0.608974397182465
0.688964068889618
0.795067489147186
0.892227709293365
0.985754907131195
1.08340466022491
1.03608155250549
0.948144495487213
0.817918539047241
0.722247719764709
0.632282733917236
0.625578880310059
0.637585341930389
0.72845470905304
0.840050756931305
0.914192795753479
0.929909229278564
1.03609585762024
1.18007826805115
1.21852016448975
1.0355122089386
0.804434657096863
0.660049736499786
0.678665995597839
0.767319142818451
0.914076864719391
1.01620411872864
1.18878424167633
1.50639593601227
1.51150047779083
1.4569810628891
1.1544543504715
0.728504359722137
0.622489750385284
0.614435791969299
0.6496901512146
0.710783183574677
0.821668267250061
0.844256103038788
0.963235437870026
1.00293707847595
1.00165617465973
0.929921567440033
0.716601431369781
0.674927234649658
0.643700122833252
1.05957019329071
1.89038264751434
2.40853452682495
2.56324672698975
2.56577086448669
2.09558439254761
1.7164865732193
1.59775459766388
1.47573363780975
1.60521304607391
1.39547789096832
1.04556429386139
0.927781522274017
0.766835331916809
0.699641406536102
0.787847816944122
0.81942480802536
0.831874012947083
0.775993764400482
0.733558237552643
0.775983929634094
0.888685882091522
1.15629661083221
1.36375570297241
1.7337611913681
1.59622669219971
1.37804532051086
1.23287653923035
0.951336801052094
0.869518458843231
0.750089645385742
0.747852683067322
0.789153099060059
0.814440488815308
0.841629981994629
0.790309250354767
0.81067818403244
0.848772525787354
0.902521371841431
0.939058363437653
0.924095809459686
0.776869177818298
0.747939765453339
0.719080567359924
0.65863960981369
0.692720532417297
0.639449000358582
0.622384667396545
0.62831836938858
0.666493058204651
0.632306754589081
0.696469247341156
0.639530181884766
0.643983066082001
0.692845344543457
0.616595983505249
0.732165277004242
0.729970633983612
0.808299481868744
0.920897006988525
0.993494212627411
0.912129163742065
0.782972097396851
0.858602821826935
0.889587581157684
0.944390833377838
1.41477680206299
1.45217764377594
1.3766280412674
1.71630764007568
1.41140568256378
1.27432298660278
1.1156622171402
0.775575578212738
0.612180709838867
0.581743597984314
0.687484741210938
0.747640311717987
0.831074953079224
0.814834237098694
0.711987912654877
0.934999227523804
0.985360562801361
1.15914177894592
1.48938751220703
1.68851745128632
2.54844236373901
3.61736726760864
3.64576053619385
3.30966401100159
2.48341846466064
1.51876831054688
1.14590620994568
0.822343587875366
0.756322860717773
0.643352270126343
0.645705103874207
0.711508393287659
0.649491667747498
0.614558458328247
0.587032377719879
0.531567931175232
0.700684010982513
0.811939775943756
0.793334782123566
0.883970379829407
0.736372351646423
0.799870848655701
0.846308827400208
0.756818890571594
0.785709261894226
0.743324458599091
0.71324759721756
0.745907843112946
0.691334068775177
0.70600414276123
0.69751113653183
0.699201166629791
0.737842082977295
0.695927083492279
0.842315495014191
1.06642258167267
1.19220733642578
1.215092420578
1.0764274597168
0.975627422332764
0.882469773292542
1.05276596546173
1.24372482299805
1.32912528514862
1.29372501373291
0.92639696598053
0.786742746829987
0.636832237243652
0.582907021045685
0.676617681980133
0.646226167678833
0.690083384513855
0.909697294235229
1.41052567958832
1.76441419124603
1.07362020015717
0.906716823577881
0.725777387619019
0.790145397186279
1.21762156486511
1.51589417457581
1.86687827110291
1.88926792144775
1.42658233642578
1.25898969173431
1.00698685646057
0.759369730949402
0.828937232494354
0.749739468097687
0.566511750221252
0.599963963031769
0.560032367706299
0.569459974765778
1.00827062129974
0.892416954040527
0.915277481079102
0.768340706825256
0.628335058689117
0.674619078636169
0.667282164096832
0.724134743213654
0.77365905046463
0.81919914484024
0.861326396465302
0.929519236087799
0.919875383377075
1.12925088405609
1.12993764877319
1.18925189971924
1.53483951091766
1.81513631343842
2.55050802230835
3.05647230148315
3.56520843505859
3.13554906845093
2.2410786151886
1.97733223438263
1.64205408096313
1.58085179328918
1.56685829162598
1.62551331520081
1.43402814865112
1.14413642883301
1.03961074352264
0.8856281042099
1.00122511386871
1.1310065984726
1.13922512531281
1.28339147567749
1.00025463104248
0.842002153396606
0.983301937580109
0.922337055206299
1.11361396312714
0.898008167743683
0.833486974239349
1.03573358058929
1.00010871887207
1.44205057621002
1.63306903839111
1.42308461666107
1.53492474555969
1.81284034252167
1.74596619606018
1.58127844333649
1.52038109302521
1.15216648578644
1.01365506649017
0.964854598045349
0.788893818855286
0.754791796207428
0.614028215408325
0.628244519233704
0.766930878162384
0.85059380531311
1.2011467218399
1.45607483386993
1.63360118865967
2.01294136047363
2.88485670089722
3.16041421890259
2.72194719314575
2.71687126159668
1.93552052974701
1.55256760120392
1.54614424705505
1.22500121593475
1.17234587669373
1.27260112762451
1.43262887001038
1.60731911659241
1.67623603343964
2.73975944519043
2.43554735183716
2.246901512146
1.88128876686096
1.16959953308105
1.05947303771973
0.775020956993103
0.703116834163666
0.65888112783432
0.575963973999023
0.906786620616913
1.34782016277313
1.14447402954102
1.3072007894516
1.43257117271423
1.03331673145294
1.43615961074829
1.18672788143158
0.882778704166412
0.950768887996674
0.74245411157608
0.636372983455658
0.609846472740173
0.53913539648056
0.541973114013672
0.56162017583847
0.665554165840149
1.31766283512115
2.36422491073608
4.27828454971313
6.38541460037231
15.2730054855347
117.940086364746
0
116.329429626465
9.20320415496826
2.92993998527527
1.3759902715683
0.762520492076874
0.777134120464325
0.766023695468903
0.770554482936859
0.899593591690063
0.723441958427429
0.787832498550415
0.67727392911911
0.618637442588806
0.803473234176636
0.748475253582001
0.868499934673309
0.876709759235382
0.942573606967926
1.46777832508087
4.04663419723511
14.1984758377075
58.729866027832
544.197204589844
27.03733253479
6.76254510879517
4.11361217498779
2.57751441001892
2.07108545303345
3.23205304145813
4.74321508407593
8.24536991119385
10.8815011978149
8.08275604248047
5.34069967269897
4.93348932266235
5.10206747055054
4.9161524772644
3.64718103408813
2.12236976623535
1.32024443149567
1.15830981731415
1.11718285083771
1.08487808704376
1.10545718669891
1.13932812213898
1.15529346466064
1.14109802246094
1.11897075176239
1.01407635211945
1.04600477218628
1.02228188514709
0.912909686565399
0.971059560775757
0.950677931308746
0.97161453962326
1.11170411109924
1.11394584178925
1.03076064586639
1.25217413902283
1.64581596851349
1.69576215744019
1.30651593208313
1.30118381977081
1.08642542362213
1.09517884254456
1.11712765693665
0.917588531970978
0.883898854255676
0.681204438209534
0.591074645519257
0.597981750965118
0.571676075458527
0.614193201065063
0.637203872203827
0.656188011169434
0.725579559803009
0.715614140033722
0.757209658622742
0.824403941631317
0.825656235218048
0.946313679218292
0.895640075206757
0.725759088993073
0.797740399837494
0.806093037128448
1.21751499176025
2.8556866645813
3.6726438999176
4.11506414413452
3.46266674995422
1.68444442749023
0.900101065635681
0.791988968849182
0.823544979095459
0.73301100730896
0.729759871959686
0.732909142971039
0.655252754688263
0.692339181900024
0.663030982017517
0.732705771923065
0.744192063808441
0.665873944759369
0.664644658565521
0.557632684707642
0.665761888027191
0.987075209617615
1.41160333156586
2.5701699256897
3.29100322723389
4.16140937805176
6.08510112762451
6.53738689422607
9.82009506225586
6.21967172622681
3.519291639328
2.15171790122986
1.21959638595581
1.41052985191345
2.29449701309204
3.15855717658997
2.81582570075989
1.54864192008972
0.928219199180603
1.01972365379333
2.18480491638184
6.54466533660889
13.0705318450928
15.9788808822632
10.0991468429565
5.47611045837402
3.75452303886414
3.73048233985901
3.33933901786804
2.55699372291565
1.46323895454407
0.898265480995178
0.794010996818542
0.708178460597992
0.711680114269257
0.716050803661346
0.6839998960495
0.669645965099335
0.815319716930389
0.765020966529846
0.710625231266022
0.708691239356995
0.656942963600159
0.628855645656586
0.592151045799255
0.628049850463867
0.578513383865356
0.596387386322021
0.616814434528351
0.583302974700928
0.545623362064362
0.573805928230286
0.573888778686523
0.550853371620178
0.632288038730621
0.641133308410645
0.645179092884064
0.630982458591461
0.591543912887573
0.638863742351532
0.658919751644135
0.626358032226562
0.696759760379791
0.66574615240097
0.677337169647217
0.737223863601685
0.662831485271454
0.594257235527039
0.616066932678223
0.686051309108734
0.659022569656372
0.79692006111145
0.894420146942139
0.732483506202698
0.772903978824615
0.643124401569366
0.571045160293579
0.587535858154297
0.563962817192078
0.651678085327148
0.653537333011627
0.698201894760132
0.738640129566193
0.598670244216919
0.557594537734985
0.524075269699097
0.537214994430542
0.66591465473175
0.721243679523468
0.754036068916321
0.85570901632309
0.951462090015411
1.05073130130768
1.09915828704834
0.874836206436157
0.772231996059418
0.617901384830475
0.580252230167389
0.633393406867981
0.639308571815491
0.799051702022552
0.851675927639008
0.909096956253052
1.14929521083832
1.35866546630859
1.49016618728638
1.28753554821014
1.04098999500275
0.778958976268768
0.71775233745575
0.751514911651611
0.839043021202087
0.938613474369049
1.28578901290894
1.59691786766052
1.60558617115021
1.53182137012482
1.01711201667786
0.646143436431885
0.598630309104919
0.590448558330536
0.670131862163544
0.711079955101013
0.698753356933594
0.749544143676758
0.789964973926544
0.800234436988831
0.819000244140625
0.76015442609787
0.637620866298676
0.638320505619049
0.825881063938141
1.25251734256744
1.83315098285675
2.30027961730957
2.20739340782166
2.19004487991333
1.88888108730316
1.53221809864044
1.37597060203552
1.2978184223175
1.27422571182251
1.05293655395508
0.90128093957901
0.825372099876404
0.775051355361938
0.681095719337463
0.69456160068512
0.67694354057312
0.69176310300827
0.721565723419189
0.658107101917267
0.711744368076324
0.834920346736908
1.00806939601898
1.23085761070251
1.48257613182068
1.3393167257309
1.06136882305145
1.10404896736145
0.867627561092377
0.840747773647308
0.85955947637558
0.782196462154388
0.837393522262573
0.85729718208313
0.840413272380829
0.795523762702942
0.789632081985474
0.832178831100464
0.787514388561249
0.787622809410095
0.844115138053894
0.661223769187927
0.66269439458847
0.648463606834412
0.545217871665955
0.619378328323364
0.587340295314789
0.586746692657471
0.596464872360229
0.61014586687088
0.60359114408493
0.629622995853424
0.663236498832703
0.684565663337708
0.732008039951324
0.728352069854736
0.76379269361496
0.84373539686203
0.949221432209015
1.29002642631531
1.25144004821777
0.904465436935425
0.883696258068085
0.948117673397064
0.8741295337677
0.855387926101685
0.983326137065887
0.952588081359863
0.973973751068115
1.1270467042923
1.0622810125351
0.991847813129425
0.9249107837677
0.722576320171356
0.565795600414276
0.533528864383698
0.587537407875061
0.66744464635849
0.820373237133026
0.8135706782341
0.697693288326263
0.7398641705513
0.680617928504944
0.740891337394714
0.99650251865387
1.24417388439178
2.00884795188904
3.32311916351318
3.62981605529785
3.80488872528076
3.61684060096741
2.41490721702576
1.73342216014862
1.13715863227844
0.780667245388031
0.599612057209015
0.589543521404266
0.684891223907471
0.680197477340698
0.657078862190247
0.6271932721138
0.525917053222656
0.699337720870972
0.952696442604065
0.896715879440308
0.855198264122009
0.703951776027679
0.72357451915741
0.750843584537506
0.80254852771759
0.80490106344223
0.739603042602539
0.755519032478333
0.744392573833466
0.680689811706543
0.684877097606659
0.700645327568054
0.710113883018494
0.823266863822937
0.750268876552582
0.838245928287506
0.954711139202118
0.977886438369751
0.969561457633972
0.859079360961914
0.87623530626297
0.981046915054321
1.40330326557159
1.92198717594147
2.10775327682495
2.03817296028137
1.37374877929688
1.04212689399719
0.797087430953979
0.657430589199066
0.66305023431778
0.60119640827179
0.611837685108185
0.691919207572937
0.85506135225296
1.04685425758362
0.922983407974243
1.00261497497559
0.842877149581909
0.937686204910278
1.24203240871429
1.29370903968811
1.56483602523804
1.69601762294769
1.43717634677887
1.42420530319214
1.15443420410156
0.771407067775726
0.733282327651978
0.686301946640015
0.527928113937378
0.585383534431458
0.583587467670441
0.540943741798401
1.08238208293915
0.955432116985321
0.956809997558594
0.858738124370575
0.694784045219421
0.663930416107178
0.639979541301727
0.63352245092392
0.653786063194275
0.705183744430542
0.698297679424286
0.717842400074005
0.763408422470093
0.86803936958313
0.909119188785553
0.99677985906601
1.1742377281189
1.40112519264221
1.72029888629913
2.04539513587952
2.3920476436615
2.28109550476074
1.93632221221924
1.93682026863098
2.18839883804321
2.3550717830658
2.38722515106201
2.58821797370911
1.99918782711029
1.5391788482666
1.53058278560638
1.39616918563843
1.60078179836273
1.60746145248413
1.47904169559479
1.18218541145325
0.889616310596466
0.86262321472168
1.02122330665588
1.24814736843109
1.44958007335663
1.19808292388916
1.09040880203247
1.22810411453247
1.2136412858963
1.47526228427887
1.96453821659088
1.75367498397827
1.53277480602264
2.08754086494446
2.02980065345764
1.97838819026947
2.36652445793152
1.9181627035141
1.85026812553406
1.7151038646698
1.21938192844391
1.03091287612915
0.76124095916748
0.686253368854523
0.784557342529297
0.91147392988205
1.15517425537109
1.46858525276184
1.84855031967163
2.33014178276062
4.07878112792969
4.41309928894043
3.73615169525146
3.83309936523438
2.21497893333435
1.9132376909256
1.64759707450867
[truncated: 998,000+ more rows]
