# Supplementary material for: Metabolic profiling of steatotic liver disease by fluorescence lifetime imaging microscopy
Source: Commun Med (Lond). 2026 Apr 25;6:369. doi: 10.1038/s43856-026-01605-7 (PMC13324169; doi:10.1038/s43856-026-01605-7)
Supplement: Supplementary file 12 — Supplementary Data 9 [file 43856_2026_1605_MOESM12_ESM.csv]

1.42294061183929
1.29490602016449
1.28245627880096
1.34271848201752
1.27800869941711
1.21540832519531
1.2025340795517
1.13950264453888
1.07629382610321
1.12676107883453
1.25057983398438
1.48043847084045
2.23413848876953
3.50028657913208
4.26708555221558
5.85386896133423
5.0635085105896
3.18495154380798
2.45703458786011
1.55432713031769
1.41628038883209
1.31307590007782
1.2129408121109
1.25460660457611
1.17917764186859
1.68088459968567
2.74525547027588
2.8023726940155
2.75493383407593
2.52479791641235
1.86762189865112
1.25088691711426
1.01476812362671
0.963290989398956
1.00875735282898
1.4671196937561
2.01279377937317
2.86850094795227
4.05364179611206
4.42245149612427
5.41362571716309
5.58762741088867
4.87578964233398
3.99992990493774
2.91357564926147
2.07706713676453
1.66020381450653
1.59479784965515
1.49951994419098
1.34744572639465
1.36024439334869
1.36128199100494
1.2203540802002
1.20272135734558
1.09791886806488
1.04355597496033
1.11965572834015
1.15290892124176
1.22131204605103
1.16062998771667
1.0468567609787
1.06031394004822
1.04654633998871
1.0615040063858
1.13695991039276
1.08685052394867
1.1110372543335
1.06849086284637
1.10215759277344
1.04761600494385
1.06880462169647
1.18587684631348
1.12623763084412
1.21253502368927
1.32708156108856
1.65144634246826
2.13737797737122
2.81212711334229
3.1325364112854
3.08121180534363
2.62398362159729
2.05484628677368
1.72882664203644
1.35945403575897
1.24750077724457
1.15918457508087
1.04568457603455
1.07533025741577
1.13010048866272
1.19609367847443
1.32526993751526
1.31050217151642
1.22123992443085
1.10811126232147
1.06556367874146
1.0494704246521
1.06084990501404
1.20384705066681
1.17608189582825
1.15562331676483
1.18278956413269
1.11808395385742
1.06572020053864
1.06786358356476
0.973577320575714
0.97797292470932
0.99988067150116
1.11588263511658
1.26990842819214
1.2813982963562
1.33594715595245
1.17876636981964
1.12834739685059
1.14376795291901
1.09178495407104
1.15729677677155
1.1161642074585
1.03754687309265
1.08242785930634
1.04432380199432
1.19733142852783
1.29069745540619
1.22078824043274
1.19675612449646
1.13201832771301
1.09195840358734
1.15314280986786
1.14446103572845
1.07007431983948
1.06536781787872
1.03726124763489
1.09577369689941
1.16669225692749
1.18807339668274
1.20537900924683
1.17028534412384
1.09290707111359
1.04027104377747
1.0857321023941
1.04308879375458
1.08403468132019
1.07040536403656
0.937663078308105
1.0140792131424
0.949324011802673
1.05074203014374
1.15594327449799
1.06979537010193
1.24718582630157
1.24745213985443
1.31069779396057
1.5514919757843
1.68688762187958
1.7296130657196
1.68089926242828
1.4335640668869
1.27255082130432
1.11484038829803
1.08059275150299
1.13198268413544
1.08332371711731
1.12402045726776
1.1812299489975
1.2788382768631
1.24868810176849
1.08218026161194
1.09059810638428
0.972986400127411
0.95841383934021
1.04169368743896
0.965645909309387
0.964572548866272
0.949252903461456
0.977546215057373
1.02518951892853
1.44346761703491
2.30864882469177
3.67202854156494
4.86439800262451
4.32678699493408
3.61102151870728
2.23840975761414
1.46417391300201
1.24228489398956
1.25855314731598
1.31351792812347
1.27445507049561
1.14985501766205
1.00617241859436
0.926095008850098
0.972335159778595
0.976389169692993
1.15541672706604
1.51345598697662
1.66667902469635
1.85389006137848
1.75284790992737
1.51838433742523
1.46497130393982
1.53409051895142
1.45123338699341
1.37225770950317
1.27385497093201
1.20232093334198
1.1167151927948
1.11736333370209
1.12428641319275
1.0653862953186
1.11529493331909
1.08860719203949
1.16736197471619
1.14503264427185
1.12026333808899
1.12642931938171
1.06175196170807
1.07420146465302
1.05760157108307
1.07989490032196
1.09197783470154
1.03782188892365
1.05184483528137
0.915946662425995
0.825886249542236
0.921130895614624
0.965268194675446
1.08530354499817
1.25780975818634
1.22447443008423
1.45437240600586
2.39960646629333
2.53544855117798
2.76793694496155
2.6312689781189
1.96970808506012
1.76216876506805
1.72056603431702
1.57136559486389
1.37399137020111
1.3081066608429
1.0813227891922
1.01287686824799
1.01437735557556
1.02048790454865
1.25372159481049
1.45747697353363
1.59257411956787
1.7610490322113
1.70567572116852
1.5332442522049
1.52360868453979
1.34076774120331
1.13428628444672
1.17467522621155
1.07556068897247
1.10668563842773
1.30069482326508
1.27349412441254
1.34459900856018
1.40285873413086
1.26304125785828
1.26749277114868
1.19838297367096
1.10644507408142
1.05173993110657
1.00972580909729
1.02409899234772
1.02559578418732
1.06235706806183
1.06541335582733
1.10894381999969
1.11259996891022
1.10918462276459
1.17366874217987
1.11116671562195
1.05490350723267
1.06092429161072
1.00712645053864
1.03253173828125
1.22027242183685
1.07985234260559
1.01617777347565
1.01079046726227
1.01757490634918
1.0871262550354
1.22310018539429
1.31764686107635
1.28920412063599
1.24698495864868
1.13526785373688
1.13127171993256
1.06514060497284
1.08031117916107
1.14317286014557
1.03293073177338
1.13646733760834
1.08609163761139
0.980605006217957
1.07317423820496
1.0781729221344
1.06866574287415
1.06272375583649
0.955472528934479
0.904028713703156
0.889740943908691
0.857420980930328
0.879838526248932
0.91630893945694
1.02122664451599
1.04086673259735
1.08441162109375
1.04384791851044
0.98933470249176
1.04269766807556
0.994893670082092
1.02763187885284
1.06981527805328
1.0894900560379
1.18983459472656
1.15402972698212
1.14060497283936
1.13855624198914
1.16962325572968
1.21676301956177
1.29299807548523
1.27023804187775
1.38279640674591
1.96052670478821
2.46311712265015
2.95948100090027
3.77862882614136
4.08054828643799
3.73316621780396
3.67938470840454
3.487877368927
2.883620262146
2.75167322158813
2.43267178535461
1.66376447677612
1.34091103076935
1.20810437202454
1.10365700721741
1.05979025363922
0.942070484161377
0.886564970016479
0.876999139785767
0.868925273418427
0.945473790168762
1.04869747161865
1.02106547355652
1.10590553283691
1.13578259944916
1.14465880393982
1.21745550632477
1.14272880554199
1.07627463340759
1.02955889701843
1.02500665187836
0.99306857585907
0.916701316833496
0.975195944309235
1.0021721124649
1.04172205924988
1.1248916387558
1.04577100276947
0.980568468570709
1.04628264904022
1.06721603870392
1.0697580575943
1.01234209537506
0.984795153141022
1.00181925296783
1.08450651168823
1.25305140018463
1.22551715373993
1.20726215839386
1.20438551902771
1.20245170593262
1.17368495464325
1.12575137615204
1.04630553722382
0.987303733825684
1.0168354511261
0.997651636600494
0.957342207431793
0.943225264549255
0.90117359161377
0.91204160451889
0.911384701728821
0.916904389858246
0.9186772108078
0.937702417373657
0.966059267520905
0.954180479049683
1.03913354873657
1.0678049325943
1.13084232807159
1.12865471839905
1.06585144996643
1.07418942451477
1.03510105609894
1.07563292980194
1.14054000377655
1.15321588516235
1.28100156784058
1.33293545246124
1.31206166744232
1.26344347000122
1.14414942264557
1.06393563747406
1.01251661777496
0.991437911987305
0.996855497360229
1.04770469665527
1.08475279808044
1.17606163024902
1.21348333358765
1.1911655664444
1.218137383461
1.21503627300262
1.20035302639008
1.26532864570618
1.21508550643921
1.14925169944763
1.12104868888855
1.05554580688477
1.13353323936462
1.21779310703278
1.22378242015839
1.22216176986694
1.11798989772797
1.02033424377441
0.948155343532562
0.901808500289917
0.895990192890167
1.0127055644989
1.10212767124176
1.05609345436096
1.10666501522064
1.10642194747925
1.16986966133118
1.32035839557648
1.24876618385315
1.22524559497833
1.19497311115265
1.10429191589355
1.0420069694519
0.98207038640976
0.996961116790771
0.955830872058868
1.00483930110931
1.02991759777069
0.978963851928711
0.983737826347351
0.99316018819809
0.914478182792664
0.908559501171112
0.95949399471283
1.00559198856354
1.17925310134888
1.19041740894318
1.1999773979187
1.20092785358429
1.10045993328094
1.06812632083893
1.13535571098328
1.1041864156723
1.13538634777069
1.16262590885162
1.11875021457672
1.09641182422638
1.08796763420105
1.12789607048035
1.12154996395111
1.2306604385376
1.32787275314331
1.12304961681366
1.03777956962585
0.913249969482422
0.841139197349548
0.945800840854645
1.08420777320862
1.24972569942474
1.43656086921692
1.5944664478302
1.57227158546448
1.50797712802887
1.50227880477905
1.41984033584595
1.31989622116089
1.26440370082855
1.11919128894806
1.08469021320343
1.22637462615967
1.3112667798996
1.68723678588867
2.25988984107971
1.81152963638306
1.89495956897736
1.53544294834137
1.30198335647583
1.53823888301849
1.41774666309357
1.35378384590149
1.41535580158234
1.49823117256165
1.40689170360565
1.38550424575806
1.25451457500458
1.11183547973633
1.32919418811798
1.36776280403137
1.24573481082916
1.33198654651642
1.22062873840332
1.19543719291687
1.23201906681061
1.21439909934998
1.20106256008148
1.22120893001556
1.22913658618927
1.34745597839355
1.73332369327545
2.53866958618164
3.03608560562134
3.4960036277771
3.16734671592712
2.3094789981842
1.82564294338226
1.28466725349426
1.16820323467255
1.13277721405029
1.12091290950775
1.12815141677856
1.13858771324158
1.40165317058563
1.86800873279572
2.1827871799469
2.30810523033142
2.27526640892029
1.96745181083679
1.40160572528839
1.03115320205688
0.886992156505585
0.878558933734894
1.14483439922333
1.47254633903503
2.00113224983215
2.61681056022644
3.17623615264893
4.10144758224487
4.57324266433716
4.54816818237305
3.72807121276855
2.66443300247192
1.87865102291107
1.46107625961304
1.47338688373566
1.39273500442505
1.26913440227509
1.33092498779297
1.27779829502106
1.26741290092468
1.15441906452179
1.02386856079102
0.993200063705444
1.02456414699554
1.13563930988312
1.18551468849182
1.11470520496368
1.05273580551147
1.01077568531036
0.986446559429169
1.06410765647888
1.16510772705078
1.20242369174957
1.28336834907532
1.13711428642273
1.08173406124115
0.995679974555969
0.983598113059998
1.0844315290451
1.05109059810638
1.091512799263
1.1507979631424
1.32051122188568
1.61780846118927
2.0916051864624
2.32225489616394
2.46859812736511
2.27025771141052
1.89849829673767
1.64498424530029
1.34670531749725
1.20767080783844
1.19792020320892
1.10551381111145
1.15221774578094
1.19005763530731
1.10016369819641
1.24486148357391
1.19280111789703
1.07011222839355
1.03033065795898
0.982669413089752
0.985884070396423
1.02623307704926
1.10966241359711
1.14444661140442
1.1114776134491
1.19561803340912
1.17361807823181
1.08323836326599
1.07707607746124
0.943056523799896
0.975360631942749
1.04213833808899
1.2266594171524
1.40467512607574
1.38127171993256
1.40405869483948
1.15362703800201
1.04820466041565
1.0458197593689
1.0352166891098
1.08235383033752
1.12816965579987
1.06030035018921
0.975349068641663
0.973758280277252
1.11787128448486
1.25592243671417
1.21585249900818
1.19231009483337
1.11586558818817
1.00580561161041
1.06804895401001
1.08459293842316
0.969045221805573
0.972809731960297
0.985685169696808
0.986057162284851
1.06425869464874
1.12478542327881
1.14957582950592
1.21965110301971
1.17147564888
1.14439916610718
1.1493992805481
1.04799795150757
1.06707632541656
1.04721367359161
0.895801544189453
0.96654862165451
0.910210490226746
0.98285436630249
1.10940718650818
1.04640448093414
1.21594083309174
1.27650940418243
1.41975831985474
1.69761407375336
1.95218312740326
1.90077304840088
1.66355240345001
1.38502550125122
1.17973279953003
1.06935822963715
1.11026275157928
1.18820405006409
1.12930238246918
1.10933208465576
1.17459976673126
1.1980220079422
1.13742387294769
1.01308679580688
1.02204394340515
0.98378050327301
1.00544023513794
1.08207786083221
1.00351119041443
0.992576122283936
0.940472543239594
0.978495359420776
0.981725215911865
1.19248676300049
1.64565622806549
2.53255319595337
3.48115992546082
3.20605707168579
2.82626438140869
1.86527144908905
1.2401819229126
1.16318380832672
1.27433896064758
1.32246255874634
1.3016984462738
1.20414221286774
1.03509640693665
0.959212243556976
1.00045847892761
0.960162580013275
1.10236477851868
1.36798763275146
1.49915754795074
1.80187284946442
1.79657471179962
1.75539517402649
1.88621830940247
2.0126519203186
1.97449553012848
1.79394865036011
1.50612986087799
1.30500149726868
1.05812656879425
1.01364827156067
1.00227761268616
0.954438388347626
1.01912355422974
1.01533818244934
1.05536925792694
1.07857084274292
1.12457072734833
1.0600174665451
1.04347729682922
0.961180210113525
0.911563336849213
0.926463723182678
0.912061750888824
0.96217542886734
1.08250248432159
1.04823577404022
0.944845914840698
0.979895710945129
0.881466448307037
0.961072206497192
1.08455371856689
1.03914022445679
1.26601445674896
1.82019138336182
1.6425849199295
1.71802830696106
1.58901798725128
1.27480244636536
1.26197719573975
1.20152044296265
1.12253713607788
1.02141618728638
0.99730384349823
0.975916147232056
0.992131590843201
0.997996211051941
1.06026089191437
1.26451933383942
1.37248384952545
1.47457790374756
1.58934414386749
1.54532766342163
1.48879086971283
1.61738753318787
1.42764973640442
1.18919372558594
1.19641077518463
0.997696578502655
1.00669419765472
1.16929066181183
1.1841698884964
1.23444008827209
1.24240744113922
1.11583459377289
1.05652797222137
1.07111203670502
0.998364448547363
0.995040476322174
1.00791335105896
0.947818636894226
1.00022828578949
1.04867792129517
0.994320929050446
1.04309749603271
1.03274166584015
0.988936722278595
1.0626859664917
1.02815401554108
1.03799307346344
1.05014824867249
1.05546724796295
1.0527468919754
1.12507748603821
1.0581089258194
0.971284985542297
1.00294613838196
0.958009362220764
1.011305809021
1.22309982776642
1.39677929878235
1.46938216686249
1.36138224601746
1.15814077854156
1.08499193191528
0.998138606548309
1.03160607814789
1.05712258815765
0.993715763092041
1.12982249259949
1.11396467685699
1.03752636909485
1.0884747505188
1.07633054256439
1.04195630550385
1.03535616397858
0.944868564605713
0.876441419124603
0.887184679508209
0.880259931087494
0.925329029560089
1.02383995056152
1.06741333007812
1.07502782344818
1.03596270084381
0.969124019145966
0.953951239585876
0.972752749919891
0.995578050613403
1.01323401927948
1.04077899456024
1.08086347579956
1.10111117362976
1.13355755805969
1.14857792854309
1.1408965587616
1.18190562725067
1.16894280910492
1.1904411315918
1.24639010429382
1.48293519020081
2.32583212852478
3.15234756469727
3.52794551849365
4.36279296875
4.19703102111816
3.52273344993591
3.42058825492859
2.83763098716736
2.11787557601929
1.96040737628937
1.67671954631805
1.29910027980804
1.15175819396973
1.0767822265625
1.05164730548859
1.02438402175903
0.900876522064209
0.875432372093201
0.868398070335388
0.873730778694153
0.975447833538055
1.05388247966766
1.02246296405792
1.1660373210907
1.18310177326202
1.23632681369781
1.31079792976379
1.20985841751099
1.14197552204132
1.07367217540741
1.03516459465027
1.00254487991333
0.914730072021484
0.954539239406586
1.018714427948
1.04314827919006
1.09446310997009
1.04123651981354
0.998336493968964
1.01888418197632
1.03362357616425
1.01819467544556
0.918938398361206
0.886332392692566
0.921703994274139
1.00746667385101
1.17095243930817
1.17487871646881
1.18523967266083
1.17142641544342
1.1941727399826
1.18979740142822
1.1103492975235
1.00401926040649
0.969824731349945
0.987591445446014
1.00315082073212
1.03515136241913
1.0139753818512
0.933749794960022
0.95253187417984
0.920471847057343
0.89200496673584
0.924958825111389
0.94543719291687
0.969368457794189
0.986593723297119
1.13793742656708
1.12649703025818
1.13550055027008
1.134974360466
1.01442420482635
1.02789831161499
1.0020946264267
1.03652429580688
1.13510978221893
1.13945603370667
1.27939820289612
1.4124356508255
1.44093859195709
1.40258681774139
1.32516694068909
1.20092689990997
1.09067964553833
1.05785262584686
1.02528786659241
1.01753795146942
1.05844295024872
1.13389217853546
1.21194696426392
1.15855360031128
1.11731374263763
1.12359583377838
1.05710506439209
1.1123560667038
1.16596508026123
1.11649215221405
1.10723984241486
1.05500304698944
1.0853054523468
1.12577092647552
1.16365444660187
1.14931762218475
1.0611971616745
0.956441938877106
0.915033221244812
0.895457923412323
0.886728882789612
1.0956768989563
1.08832085132599
1.04502022266388
1.08511054515839
1.02709889411926
1.01663959026337
1.17762303352356
1.13779306411743
1.17336475849152
1.21752178668976
1.1892648935318
1.15976452827454
1.11435759067535
1.06123864650726
0.923079669475555
0.921673059463501
0.893420398235321
0.885481894016266
0.940491139888763
0.916852653026581
0.875931918621063
0.915436208248138
0.873265445232391
0.957532286643982
1.04205060005188
1.11029064655304
1.21284866333008
1.23605251312256
1.2101194858551
1.14148044586182
1.11731791496277
1.06426167488098
1.06332874298096
1.08656775951385
1.11137235164642
1.09171414375305
1.08281409740448
1.07851684093475
0.998274207115173
1.09353244304657
1.1276969909668
1.01056659221649
0.968023955821991
0.887117087841034
0.839324772357941
0.934428811073303
1.12700819969177
1.35840713977814
1.53927314281464
1.61914837360382
1.68557989597321
1.57085585594177
1.48551225662231
1.44411015510559
1.1915328502655
1.09675562381744
0.995678424835205
0.971007287502289
1.36947631835938
1.50923681259155
2.02810192108154
2.77779245376587
1.80011224746704
1.73267436027527
1.42986786365509
1.17689180374146
1.21633946895599
1.23333775997162
1.26759278774261
1.42260468006134
1.62969493865967
1.63383746147156
1.56425976753235
1.42576599121094
1.29184865951538
1.42570912837982
1.45778024196625
1.26887881755829
1.22410082817078
1.15796375274658
1.11859285831451
1.13456976413727
1.13236665725708
1.12907099723816
1.28508615493774
1.28389537334442
1.22012162208557
1.18578064441681
1.50686979293823
1.7093802690506
1.94862031936646
1.91533994674683
1.53411555290222
1.43761718273163
1.23954582214355
1.22716116905212
1.26060771942139
1.22649562358856
1.25622701644897
1.3081066608429
1.59149765968323
1.88238406181335
1.97937607765198
2.11717963218689
2.0805504322052
1.8011349439621
1.51009392738342
1.13709247112274
0.927692711353302
0.948823630809784
1.05370402336121
1.21842348575592
1.52875864505768
1.81108856201172
2.22356104850769
2.90831327438354
3.20147848129272
3.22267985343933
2.88238048553467
2.15958285331726
1.70159220695496
1.4083104133606
1.33840119838715
1.28215718269348
1.11417841911316
1.13689851760864
1.1628680229187
1.15378308296204
1.08107578754425
1.01016104221344
0.939024209976196
1.06876659393311
1.21188569068909
1.2220584154129
1.21270942687988
1.03339600563049
0.940689742565155
0.921505808830261
1.04206442832947
1.26048052310944
1.51592206954956
1.66868817806244
1.45039343833923
1.25666224956512
1.00226390361786
0.946329116821289
0.997189879417419
0.955368459224701
0.980063676834106
1.05275499820709
1.12814259529114
1.33044421672821
1.59630954265594
1.6260085105896
1.72057020664215
1.59683132171631
1.45386910438538
1.36778461933136
1.20370030403137
1.17962610721588
1.21308529376984
1.1801370382309
1.23663341999054
1.27658891677856
1.10490751266479
1.12200582027435
1.06202280521393
1.00244092941284
0.989064157009125
0.961859464645386
0.95663994550705
0.978601932525635
1.03728044033051
1.08972692489624
1.0827442407608
1.09418070316315
1.09941303730011
1.02480387687683
1.03866231441498
0.958249270915985
0.980990350246429
1.17877519130707
1.39086890220642
1.51141607761383
1.50882029533386
1.39481008052826
1.13006412982941
1.07484841346741
1.04104959964752
0.995474815368652
1.03425991535187
1.04272258281708
1.0517612695694
1.0092077255249
1.07849311828613
1.10094857215881
1.19016206264496
1.18344354629517
1.08417844772339
1.1074070930481
0.965299546718597
1.02471673488617
1.06722009181976
0.969579637050629
0.985048294067383
0.958833038806915
0.95109236240387
0.990556180477142
1.02288115024567
1.06200444698334
1.07959115505219
1.11300384998322
1.09910213947296
1.1423465013504
1.09783673286438
1.09037065505981
1.13061988353729
0.965155005455017
1.0152895450592
0.957164883613586
1.02911770343781
1.09284961223602
1.06096231937408
1.22876632213593
1.27422559261322
1.5077508687973
1.76158034801483
1.86055183410645
1.74485659599304
1.41124093532562
1.23216307163239
1.10625839233398
1.02649283409119
1.05874419212341
1.10938823223114
1.0040225982666
1.00127029418945
1.00800609588623
1.00233709812164
1.01809310913086
0.980564475059509
1.04797947406769
1.02698791027069
1.05706357955933
1.03441178798676
1.00280249118805
0.984760403633118
0.916656017303467
1.00132894515991
0.981464147567749
1.06672561168671
1.26131296157837
1.69210004806519
2.1794068813324
2.12646293640137
1.9401388168335
1.44532287120819
1.04409372806549
0.993797481060028
1.13145637512207
1.23792600631714
1.26488959789276
1.28882741928101
1.11965823173523
1.0201301574707
1.01826810836792
0.944431662559509
0.974101305007935
1.11011183261871
1.28517997264862
1.59940373897552
1.81966614723206
2.03435945510864
2.29232859611511
2.37846684455872
2.42841005325317
2.13942432403564
1.75509834289551
1.4946129322052
1.14887952804565
1.08162975311279
0.968764901161194
0.871887147426605
0.923278748989105
0.947034418582916
0.993714272975922
1.03314197063446
1.0463479757309
0.938486039638519
0.951129376888275
0.874096095561981
0.844896852970123
0.90167909860611
0.874966859817505
0.959950625896454
1.09923124313354
0.995903789997101
0.94717276096344
0.972141981124878
0.895278036594391
0.965953469276428
0.983981907367706
0.928795695304871
0.971246778964996
0.999565124511719
1.01078128814697
1.11419928073883
1.09639716148376
1.09430861473083
1.03112483024597
0.966876149177551
0.920665383338928
0.856369137763977
0.889467597007751
0.946604311466217
1.04508054256439
1.05371856689453
1.10612070560455
1.21364295482635
1.2489914894104
1.32688403129578
1.44514214992523
1.44958102703094
1.50705003738403
1.67352259159088
1.4858535528183
1.29372239112854
1.22699177265167
1.01341235637665
1.06852149963379
1.15539169311523
1.12177491188049
1.05641973018646
1.02803301811218
0.962779700756073
0.965807616710663
1.05698680877686
0.998371720314026
1.00601053237915
0.996478259563446
0.947123050689697
0.979758620262146
1.02994477748871
0.985453605651855
0.987036764621735
0.958539843559265
0.93954735994339
0.991282224655151
0.97649359703064
1.04578530788422
1.04281854629517
1.0772750377655
1.11494445800781
1.09907352924347
1.03987395763397
0.970300376415253
0.963639318943024
0.930836141109467
1.02603626251221
1.29994738101959
1.46059906482697
1.53744065761566
1.32792317867279
1.09784328937531
1.02590596675873
0.97392863035202
0.981626570224762
0.969104826450348
0.983818590641022
1.09958684444427
1.12932801246643
1.05538094043732
1.02606415748596
0.987598359584808
0.970814824104309
1.01896584033966
0.948671877384186
0.884686589241028
0.89147537946701
0.846747100353241
0.906004369258881
0.970663130283356
0.955055236816406
1.03057265281677
0.964554250240326
0.928590953350067
0.937989950180054
0.939230740070343
0.921906352043152
0.953155159950256
0.963479936122894
0.996861457824707
1.09955155849457
1.14112210273743
1.2333949804306
1.2544150352478
1.27201664447784
1.27370834350586
1.28607249259949
1.49727988243103
2.07736420631409
3.48311710357666
4.50679445266724
4.08844947814941
4.11874866485596
3.39782524108887
2.63457345962524
2.46352863311768
1.75530779361725
1.27437376976013
1.15875554084778
1.08736944198608
1.01550924777985
1.00706613063812
1.02690649032593
1.03817677497864
1.04327929019928
0.906473159790039
0.837672352790833
0.81446760892868
0.865306854248047
0.944286108016968
1.03615164756775
1.00618600845337
1.09843313694
1.1412535905838
1.16518616676331
1.2952173948288
1.23580658435822
1.17255687713623
1.14239239692688
1.07943594455719
1.00913286209106
0.948479235172272
0.939483940601349
0.978570699691772
0.992449581623077
0.980441689491272
0.962549030780792
0.94284451007843
0.988028466701508
1.01245975494385
1.00092208385468
0.930506765842438
0.865994036197662
0.866173505783081
0.915390431880951
1.00220263004303
1.00640761852264
1.05859851837158
1.06574964523315
1.08360922336578
1.10831236839294
1.01516795158386
0.952136218547821
0.932795345783234
0.932329654693604
0.989726483821869
0.970395147800446
0.966507136821747
0.927816033363342
0.881784498691559
0.897415995597839
0.940295696258545
0.988637149333954
1.0378999710083
1.05444359779358
1.05522012710571
1.12581837177277
1.13601052761078
1.11765313148499
1.04839634895325
1.05141580104828
1.07078576087952
1.06871020793915
1.08417499065399
1.13454067707062
1.11048543453217
1.21547281742096
1.35505735874176
1.3239244222641
1.30621087551117
1.21443057060242
1.17056262493134
1.09259974956512
1.06642353534698
1.02539074420929
0.933721005916595
1.01057207584381
1.07669985294342
1.12192726135254
1.06592094898224
0.988779902458191
0.96500039100647
0.964505910873413
1.04633808135986
1.10232210159302
1.07206618785858
1.07455933094025
1.0242817401886
0.985957384109497
1.0363175868988
1.0603334903717
1.01179671287537
1.01347494125366
0.929692387580872
0.90031486749649
0.89721405506134
0.870319962501526
1.06621825695038
1.00573754310608
1.02932417392731
1.05984747409821
0.968103468418121
0.991320610046387
1.09905922412872
1.09854114055634
1.14131307601929
1.18595087528229
1.12833797931671
1.08860611915588
1.04833877086639
1.0327707529068
0.94598513841629
0.95783406496048
0.941417098045349
0.909214496612549
1.02533364295959
0.939026951789856
0.868824899196625
0.895677983760834
0.813849151134491
0.949561178684235
0.97061961889267
1.07278645038605
1.24706184864044
1.22564482688904
1.31851530075073
1.24210560321808
1.17244517803192
1.15535271167755
1.13888847827911
1.16195583343506
1.16706871986389
1.11090707778931
1.06668996810913
1.02960824966431
0.995012998580933
1.0571037530899
1.07463145256042
1.01040875911713
0.933098554611206
0.879638731479645
0.896050572395325
0.99869704246521
1.23674654960632
1.44620704650879
1.59988474845886
1.55862033367157
1.58938407897949
1.61697041988373
1.50651431083679
1.46271312236786
1.19345843791962
1.03311204910278
0.9400355219841
0.988165080547333
1.49868679046631
1.89081251621246
2.22695922851562
2.44493746757507
1.59739172458649
1.38199579715729
1.19590163230896
1.12511014938354
1.09968733787537
1.08220434188843
1.21346759796143
1.3795804977417
1.65986788272858
1.75111961364746
1.55318856239319
1.39794504642487
1.21054601669312
1.23873150348663
1.28033149242401
1.42314994335175
1.22827208042145
1.04499232769012
1.15038156509399
1.16555190086365
1.18519103527069
1.41390442848206
1.77420175075531
2.05622982978821
1.88616943359375
1.314040184021
1.22531926631927
1.24625730514526
1.34060919284821
1.38809084892273
1.25380122661591
1.25478315353394
1.18565118312836
1.2068647146225
1.32570576667786
1.37917077541351
1.51504468917847
1.62438726425171
1.72372770309448
1.88048231601715
1.92698907852173
2.00784397125244
2.00249004364014
1.74297070503235
1.56613731384277
1.23952257633209
1.04742300510406
1.12563455104828
1.07624685764313
1.14145958423615
1.24697601795197
1.32995653152466
1.71125781536102
2.15717720985413
2.41757726669312
2.48807168006897
2.14583611488342
1.66994047164917
1.31895041465759
1.11774897575378
1.12116503715515
1.07119476795197
1.03728234767914
1.04003942012787
1.03884160518646
1.11464154720306
1.11007690429688
1.09775280952454
1.12388157844543
1.35952293872833
1.531813621521
1.57995867729187
1.49430477619171
1.19828593730927
1.03311848640442
0.959426045417786
1.07005655765533
1.3753559589386
1.75506722927094
2.04172110557556
1.89871430397034
1.59094190597534
1.30048644542694
1.12535715103149
1.10519421100616
1.06043100357056
1.04355037212372
1.1391738653183
1.26821100711823
1.37657654285431
1.44839656352997
1.38548481464386
1.2886004447937
1.23364996910095
1.19231116771698
1.15817105770111
1.09110021591187
1.11108767986298
1.21540474891663
1.22561728954315
1.3182225227356
1.29095757007599
1.12746906280518
1.11325073242188
1.06704890727997
1.06306862831116
1.02409982681274
0.986293077468872
0.935697972774506
0.956053674221039
0.952356159687042
1.02311038970947
1.03629767894745
1.01652193069458
1.0362001657486
0.957581162452698
1.00769019126892
0.975115776062012
1.06396806240082
1.28065192699432
1.49589145183563
1.56121611595154
1.49383795261383
1.41098868846893
1.18237471580505
1.12545442581177
1.06739044189453
0.960796058177948
0.969445288181305
0.959602057933807
0.997703671455383
1.0009605884552
1.0533891916275
1.06065452098846
1.1153461933136
1.08915293216705
0.976474940776825
1.0143655538559
0.881926298141479
0.939249038696289
1.01586246490479
0.946935176849365
0.970714092254639
0.947974741458893
0.90358704328537
0.951474905014038
0.971839666366577
1.00360751152039
1.05864930152893
1.07796609401703
1.01650702953339
1.03489923477173
0.941589772701263
0.886240065097809
0.973498821258545
0.856717944145203
0.945369184017181
0.914606213569641
0.995913326740265
1.08246982097626
1.01798057556152
1.16143822669983
1.19120228290558
1.35806775093079
1.55765664577484
1.68912136554718
1.50518119335175
1.26197743415833
1.27721703052521
1.099161028862
1.12114942073822
1.13170325756073
1.08103358745575
1.02078759670258
0.951468646526337
0.982392072677612
0.895893633365631
0.945713639259338
0.995453059673309
1.04133820533752
1.08688378334045
1.10037684440613
1.03093838691711
0.983247518539429
0.975479423999786
0.925366401672363
1.04359769821167
1.07565319538116
1.12922334671021
1.18382918834686
1.32201015949249
1.47284615039825
1.42736339569092
1.36844646930695
1.14547574520111
0.972548544406891
0.950875818729401
1.08622992038727
1.20324516296387
1.24800431728363
1.27880668640137
1.11383366584778
1.0390100479126
0.964792430400848
0.94889509677887
1.00083124637604
1.03535664081573
1.1912077665329
1.36847019195557
1.49641597270966
1.71450340747833
1.97930514812469
2.08735227584839
2.23269748687744
2.16006994247437
1.93094623088837
1.70418167114258
1.31409895420074
1.15098774433136
0.942023158073425
0.822527527809143
0.886651456356049
0.929394543170929
1.0038731098175
1.08848059177399
1.0718138217926
0.994082570075989
0.990376710891724
0.880998849868774
0.84282374382019
0.890862584114075
0.81629353761673
0.923718094825745
1.06269526481628
0.977897703647614
1.03562152385712
0.985801458358765
0.938713073730469
0.970537602901459
0.915690243244171
0.913718342781067
0.958304524421692
0.920418441295624
0.944319903850555
1.0077338218689
0.961726009845734
1.03017389774323
0.968089878559113
0.879896461963654
0.871734321117401
0.838688015937805
0.914596676826477
1.08628022670746
1.25131845474243
1.25442087650299
1.25959134101868
1.19659030437469
1.12255585193634
1.14819991588593
1.26520097255707
1.28234875202179
1.34232223033905
1.46492218971252
1.25336515903473
1.14683377742767
1.06515610218048
0.890512526035309
0.942769825458527
1.01113796234131
0.981061041355133
0.961474180221558
0.985290467739105
0.952728271484375
0.978430688381195
1.08767461776733
1.0470198392868
1.07366633415222
1.13138103485107
1.02090120315552
1.04550182819366
1.06040096282959
0.999942243099213
1.00831890106201
0.945261120796204
0.902260422706604
0.874131321907043
0.864921867847443
0.918933212757111
0.948014557361603
1.06719768047333
1.14428603649139
1.11073839664459
1.07000303268433
0.972254276275635
0.907239615917206
0.891840875148773
0.96042001247406
1.22524261474609
1.3899199962616
1.52610814571381
1.3178790807724
1.02739703655243
0.921446025371552
0.85943740606308
0.868685781955719
0.923981964588165
1.00221276283264
1.08435094356537
1.12015664577484
1.04492104053497
0.939094662666321
0.888199806213379
0.887816905975342
0.902232468128204
0.912063300609589
0.879829347133636
0.905684590339661
0.898495376110077
0.920821368694305
0.998619198799133
0.977528154850006
1.00033569335938
0.962265431880951
0.945905864238739
0.950431108474731
0.964403986930847
0.931800544261932
0.916432738304138
0.900191783905029
0.926407635211945
1.00887763500214
1.06306564807892
1.18567776679993
1.20021450519562
1.23222577571869
1.2200825214386
1.17459213733673
1.53107690811157
2.35571360588074
4.00527381896973
5.02544593811035
4.08187437057495
3.49025416374207
2.40372705459595
1.82761812210083
1.66244208812714
1.25176286697388
0.997147858142853
0.885204374790192
0.921012043952942
0.909807801246643
0.963085234165192
1.10664546489716
1.05835199356079
1.03902900218964
0.971848547458649
0.820066511631012
0.856462180614471
0.89815229177475
0.946663081645966
1.07068085670471
0.99920642375946
1.10894477367401
1.12366080284119
1.13735795021057
1.27028918266296
1.24101483821869
1.23421514034271
1.1664707660675
1.09477496147156
0.98164176940918
0.912449061870575
0.913158237934113
0.931699752807617
0.974738359451294
0.93846583366394
0.938121199607849
0.928439199924469
0.933144092559814
0.922001719474792
0.87528669834137
0.820257306098938
0.778024256229401
0.783184707164764
0.832880616188049
0.883982956409454
0.912030756473541
0.95764297246933
0.984518647193909
1.02999007701874
1.08187341690063
1.02081954479218
0.97263503074646
0.947911560535431
0.924923062324524
1.0002703666687
0.987307906150818
1.01080060005188
0.961226403713226
0.894033014774323
0.922642588615417
0.990274548530579
1.03422045707703
1.0819308757782
1.06920206546783
1.07127666473389
1.1696445941925
1.16870939731598
1.15626227855682
1.0674991607666
1.09530973434448
1.09031069278717
1.10238814353943
1.1550167798996
1.16419804096222
1.16657149791718
1.25411546230316
1.34783017635345
1.32746052742004
1.27395904064178
1.15368294715881
1.08039772510529
1.01343882083893
0.98984694480896
0.976657807826996
0.905966520309448
0.96940541267395
1.01524126529694
1.05973362922668
0.986942887306213
0.917673170566559
0.953400135040283
0.954231441020966
1.03678572177887
1.11264300346375
1.08359324932098
1.11130225658417
1.05714821815491
1.0261561870575
1.06179177761078
1.05608594417572
1.01595020294189
0.946441054344177
0.865489482879639
0.832707166671753
0.844546377658844
0.875456154346466
1.09686625003815
1.01905250549316
1.04952645301819
1.04670226573944
0.938617587089539
0.974502801895142
1.02996683120728
1.0698356628418
1.14049434661865
1.23218154907227
1.17390608787537
1.1116247177124
1.01946783065796
0.98972749710083
0.963395476341248
0.952955067157745
0.988965928554535
0.973497986793518
0.999606430530548
0.965567767620087
0.918374001979828
0.874718844890594
0.845621585845947
0.923148632049561
0.892776668071747
1.00732803344727
1.2183324098587
1.31286382675171
1.56235814094543
1.52643799781799
1.38427233695984
1.29762601852417
1.21028506755829
1.21658027172089
1.20288181304932
1.11812520027161
1.06161773204803
0.97439432144165
0.95526659488678
[truncated: 516,162 more rows]
