# Supplementary material for: Metabolic profiling of steatotic liver disease by fluorescence lifetime imaging microscopy
Source: Commun Med (Lond). 2026 Apr 25;6:369. doi: 10.1038/s43856-026-01605-7 (PMC13324169; doi:10.1038/s43856-026-01605-7)
Supplement: Supplementary file 13 — Supplementary Data 10 [file 43856_2026_1605_MOESM13_ESM.csv]

0.915426433086395
1.11710202693939
0.899598300457001
1.00184631347656
1.15381741523743
1.33572673797607
1.47256672382355
1.24610495567322
1.30475401878357
1.33942627906799
1.59635674953461
1.88891839981079
1.48294353485107
1.26410388946533
1.09742760658264
0.903335869312286
1.02342414855957
1.00645411014557
0.968321919441223
1.07467758655548
1.0400687456131
1.04996979236603
1.46586656570435
1.60768449306488
1.65810120105743
1.55149030685425
1.57223522663116
1.38902795314789
1.32801496982574
1.214639544487
1.06974375247955
1.14936566352844
1.05225908756256
1.14815604686737
1.08448708057404
0.943686783313751
0.919945299625397
1.04038047790527
1.12030398845673
0.957249641418457
0.988076746463776
0.825928330421448
0.848499059677124
1.00999021530151
0.927477240562439
1.01764702796936
0.990933299064636
0.919847369194031
1.06544291973114
1.00178265571594
1.05041968822479
1.08929300308228
1.05974340438843
1.16334497928619
0.958388805389404
0.943400323390961
0.881753206253052
0.766273558139801
0.784031927585602
0.832221627235413
0.884097516536713
0.921174943447113
0.935923457145691
1.05164194107056
1.01672494411469
0.980410575866699
0.985154390335083
0.804650545120239
0.834205210208893
0.905298173427582
0.893467783927917
0.95391583442688
0.88063770532608
0.805111706256866
0.863479614257812
1.02689170837402
1.21826076507568
1.35105645656586
1.26501727104187
1.10080349445343
0.994758605957031
0.941538512706757
0.94734925031662
0.955537438392639
0.873405516147614
0.887227475643158
0.992128372192383
0.946253180503845
0.908116102218628
0.904250860214233
0.88673335313797
0.931261658668518
1.06854844093323
1.03528785705566
0.928386032581329
0.916563332080841
0.994320333003998
1.1156907081604
1.01220238208771
1.01796722412109
0.841046690940857
0.774585664272308
0.910605788230896
0.939870119094849
0.891526997089386
0.557029783725739
0.674013257026672
0.645472943782806
0.662114679813385
0.832933366298676
0.73909604549408
0.751929223537445
0.803906917572021
0.816749811172485
0.80888044834137
0.819251120090485
0.892141461372375
0.6852046251297
0.660792529582977
0.630037546157837
0.451760143041611
0.590377509593964
0.488984048366547
0.402071326971054
0.398205131292343
0.38819232583046
0.486064821481705
0.615573763847351
0.707968473434448
0.761555731296539
0.64408814907074
0.590691089630127
0.483348548412323
0.541180491447449
0.564937949180603
0.550788700580597
0.760200560092926
0.561571002006531
0.609818279743195
0.630811095237732
0.505658805370331
0.424396604299545
0.346428871154785
0.36569806933403
0.422411322593689
0.644844055175781
1.12939083576202
1.86957788467407
2.84850358963013
2.82487773895264
2.68629693984985
1.79530644416809
1.18279564380646
1.06555187702179
1.10868632793427
1.10479688644409
0.907814204692841
0.921525955200195
0.834034383296967
0.820200026035309
0.813861548900604
0.735339164733887
0.823332250118256
0.774113297462463
0.927330195903778
0.963513791561127
0.800622701644897
0.919403910636902
0.745757460594177
0.746042668819427
0.744912445545197
0.80560290813446
0.959126591682434
0.739494562149048
0.766305267810822
0.688003599643707
0.588182032108307
0.74942022562027
0.715288043022156
0.665025174617767
0.732928037643433
0.716288626194
0.832924365997314
0.783810794353485
0.848026037216187
0.826396942138672
0.733899295330048
0.78645920753479
0.691162705421448
0.657526910305023
0.727007508277893
0.821865558624268
0.981916487216949
0.979981482028961
0.915701389312744
0.844641149044037
0.735591948032379
0.821334779262543
0.707545757293701
0.739918410778046
0.755693078041077
0.720991015434265
0.83297210931778
0.783917903900146
0.664239346981049
0.760597229003906
0.830862045288086
0.873139500617981
1.44908559322357
1.27523267269135
1.17871272563934
0.982159078121185
0.859525382518768
0.940459072589874
0.854038178920746
0.865396678447723
0.8597611784935
0.722222685813904
0.783767521381378
0.891684174537659
0.929030179977417
1.08564484119415
1.21218943595886
1.38990426063538
1.76260924339294
1.57565081119537
1.49226582050323
1.33286094665527
0.972820997238159
1.03089928627014
0.991103172302246
1.00559425354004
0.847879111766815
0.805085361003876
0.735886871814728
0.630817294120789
0.83940190076828
0.923404574394226
0.924253404140472
1.03722155094147
0.989100813865662
0.84564733505249
0.934069395065308
0.964121639728546
0.850630223751068
0.921113133430481
0.854709982872009
0.801554381847382
0.959373235702515
0.862501800060272
0.910983383655548
0.811038613319397
0.78512179851532
0.887524962425232
0.810942411422729
0.896503686904907
0.808987140655518
0.803715169429779
0.931596696376801
1.12639832496643
1.1926965713501
1.290078997612
1.13921964168549
0.964175522327423
0.93964034318924
0.848864734172821
0.866030812263489
0.766771852970123
0.728352010250092
0.663653969764709
0.749248862266541
0.786370515823364
0.771637141704559
0.924288511276245
0.782577276229858
0.779243946075439
0.932473421096802
0.866560220718384
0.832407712936401
0.778665781021118
0.648053765296936
0.767362773418427
0.832706272602081
0.932166397571564
0.860468029975891
0.843725800514221
0.962710738182068
0.955296635627747
1.05131387710571
1.0372052192688
0.938250780105591
0.898141622543335
0.728724002838135
0.758636891841888
0.706969320774078
0.6852166056633
0.809279203414917
0.841810584068298
0.922009825706482
1.05254316329956
1.1586412191391
1.08588016033173
1.10354495048523
1.1275178194046
1.12910842895508
1.13939046859741
1.12980878353119
0.953746020793915
0.845085203647614
0.782134056091309
0.734199583530426
0.746249496936798
0.808181285858154
0.881741940975189
0.905127763748169
0.890310645103455
0.833282172679901
0.777782142162323
0.736901462078094
0.851077795028687
0.945850014686584
1.0018835067749
1.11935687065125
0.99877268075943
0.974966764450073
0.879563093185425
0.826076149940491
0.904348492622375
0.774672269821167
0.796886563301086
0.775072336196899
0.634550094604492
0.624653935432434
0.650036096572876
0.660811424255371
0.738600611686707
1.01107549667358
1.01264607906342
1.08322417736053
1.15990889072418
1.14132952690125
1.09891259670258
0.992665946483612
0.900321662425995
0.751280903816223
0.806944072246552
0.935140788555145
1.21166563034058
1.47504186630249
1.08452641963959
0.867042064666748
0.665344297885895
0.452991783618927
0.589974939823151
0.831674158573151
0.812721908092499
0.900848031044006
0.83046543598175
0.769448935985565
0.752986311912537
0.793919324874878
0.855875790119171
0.829857468605042
0.881250023841858
0.939059317111969
1.14441859722137
1.22922682762146
1.29422152042389
1.17123544216156
1.01581466197968
1.13537669181824
1.09037292003632
1.1703132390976
1.15732169151306
1.03736090660095
1.23799622058868
1.84059858322144
1.99539971351624
1.92433381080627
1.69736218452454
0.985951840877533
0.673358917236328
0.628428876399994
0.620240688323975
0.911592662334442
1.08424830436707
1.13074707984924
1.21052169799805
0.860902607440948
0.842980325222015
0.869974970817566
0.960348665714264
1.1122499704361
1.06338095664978
0.972192525863647
0.9760981798172
0.859769523143768
0.957412421703339
0.885289072990417
0.83571058511734
0.883119702339172
0.732708990573883
1.00895249843597
0.944422721862793
0.862420320510864
1.17235779762268
0.956675052642822
1.01891613006592
1.28023493289948
1.1063916683197
1.19077301025391
1.39632368087769
1.06851446628571
1.10595011711121
0.918080925941467
0.771259009838104
0.601966798305511
0.676810383796692
0.754497170448303
0.853757798671722
1.15755951404572
1.24036169052124
1.56220352649689
1.26328575611115
1.22810900211334
1.01267302036285
0.797387599945068
0.7556032538414
0.752079427242279
0.822347342967987
0.902847647666931
1.08211028575897
1.20366740226746
1.17220449447632
1.16046071052551
1.21618556976318
0.910415530204773
0.839559197425842
0.898295819759369
0.852315008640289
0.950701057910919
0.955107390880585
0.922276198863983
1.04381024837494
1.14938199520111
1.22434842586517
1.14522469043732
1.10289108753204
1.02083384990692
1.06362104415894
0.974317073822021
1.0380482673645
1.03041708469391
0.997399270534515
1.26584386825562
1.02795445919037
1.13260912895203
0.891742944717407
0.925995707511902
0.918642699718475
0.751151382923126
0.834295868873596
0.846412479877472
0.809417545795441
0.968771934509277
0.878457605838776
0.784562051296234
0.880005061626434
0.856151103973389
1.00585520267487
1.05039608478546
1.05368041992188
1.12074446678162
1.58438003063202
1.93589377403259
1.81839346885681
1.72875094413757
1.22448182106018
0.986522197723389
1.07774722576141
1.19985210895538
1.03002536296844
0.898676931858063
0.854783654212952
0.700189352035522
0.726894438266754
0.799685776233673
0.698677480220795
0.616065919399261
0.597118616104126
0.631787955760956
0.690051257610321
0.938397824764252
1.18429756164551
1.31711339950562
1.57976901531219
1.53442823886871
1.23136758804321
1.28812110424042
1.11277651786804
1.19992983341217
1.29536747932434
1.41953444480896
2.16734409332275
3.0755832195282
4.88470935821533
4.48046684265137
2.7785017490387
2.0075740814209
0.890531837940216
1.06366181373596
0.919768869876862
1.11637091636658
1.09464204311371
0.950046718120575
1.02180659770966
0.831313371658325
0.974073588848114
1.0115704536438
1.26632153987885
1.40128934383392
1.17432367801666
1.25742220878601
0.971754670143127
0.844632267951965
0.951289474964142
0.942820489406586
0.897347569465637
1.1232076883316
1.17612814903259
1.12407624721527
1.92551183700562
1.75015068054199
1.80050683021545
1.87629854679108
1.69304156303406
1.62027657032013
1.41436564922333
1.33041191101074
1.26529204845428
1.29352748394012
1.21933484077454
1.16345584392548
1.03281891345978
0.953855633735657
0.968537390232086
1.11606729030609
1.10350632667542
0.867973446846008
0.821061491966248
0.753383219242096
0.804842412471771
1.07526183128357
1.1143901348114
1.08222198486328
1.04984068870544
0.943109095096588
1.0564603805542
1.09383261203766
1.18568515777588
1.11825096607208
0.981374979019165
0.905994951725006
0.689823627471924
0.625507235527039
0.653993964195251
0.646448135375977
0.608222961425781
0.669836223125458
0.75804215669632
0.794165134429932
0.931679487228394
1.02352392673492
0.979594588279724
0.995010077953339
0.904164731502533
0.802879393100739
0.848383665084839
0.847915470600128
0.816963255405426
0.888630330562592
0.818077564239502
0.840897738933563
1.01283431053162
1.10541355609894
1.19896864891052
1.30408561229706
1.25606787204742
1.22918248176575
1.13452136516571
1.0955708026886
0.981926500797272
0.951693952083588
1.01957654953003
0.983894288539886
1.15521371364594
1.12728559970856
1.03812193870544
0.966762006282806
0.941703140735626
1.01779639720917
1.04407632350922
1.06459033489227
1.0071405172348
1.00303375720978
1.19995474815369
1.43268811702728
1.32809913158417
1.23693668842316
1.07482588291168
0.930578708648682
0.955746054649353
0.907877027988434
0.874594748020172
0.601434409618378
0.776181638240814
0.676700711250305
0.579967439174652
0.684177696704865
0.691107988357544
0.734288811683655
0.919283032417297
0.982724130153656
0.822762668132782
0.90434592962265
0.853100836277008
0.693184792995453
0.633348822593689
0.606143116950989
0.452772736549377
0.447136521339417
0.482653588056564
0.435026317834854
0.464183568954468
0.528552114963531
0.600113272666931
0.67588347196579
0.688921570777893
0.777264833450317
0.634880542755127
0.621183395385742
0.611872911453247
0.654972672462463
0.716855764389038
0.725700616836548
0.822791755199432
0.640259981155396
0.725425839424133
0.695120453834534
0.618008613586426
0.549226522445679
0.421261996030807
0.415539056062698
0.435363918542862
0.592894673347473
1.03321981430054
1.9020824432373
3.00105214118958
3.18991112709045
3.20213961601257
2.22207641601562
1.3460990190506
1.01541101932526
1.0143905878067
1.04214084148407
0.805092930793762
0.800450026988983
0.758161067962646
0.717339038848877
0.73509693145752
0.687304675579071
0.766599237918854
0.805874943733215
1.05432176589966
1.20709097385406
1.05150198936462
1.03005743026733
0.902726531028748
0.891232848167419
0.840859472751617
0.910468697547913
0.953943967819214
0.75361967086792
0.747499823570251
0.706213116645813
0.598098754882812
0.67279314994812
0.665980339050293
0.600983500480652
0.624414145946503
0.617397785186768
0.722199618816376
0.697554051876068
0.769177377223969
0.836038172245026
0.740492641925812
0.799808382987976
0.717963576316833
0.716415703296661
0.753664314746857
0.848633408546448
1.00134074687958
0.935338318347931
0.887720823287964
0.890361309051514
0.792197823524475
0.890076339244843
0.795847594738007
0.821291148662567
0.841208457946777
0.76852947473526
0.854873478412628
0.751076400279999
0.691049635410309
0.796393036842346
0.791497230529785
0.779346287250519
1.03704810142517
0.992704927921295
0.989413678646088
0.896896779537201
0.849786221981049
0.881074488162994
0.829927980899811
0.887430667877197
0.838328063488007
0.759275257587433
0.799830317497253
0.906259536743164
0.871701061725616
0.9024418592453
1.05042052268982
1.20186758041382
1.78430783748627
1.77952373027802
1.71242535114288
1.64478158950806
0.846960604190826
0.908834993839264
0.872631847858429
0.837322175502777
0.875197649002075
0.871058464050293
0.801104545593262
0.726433277130127
0.782673895359039
0.859242141246796
0.898598432540894
0.907207846641541
0.908992648124695
0.790055871009827
0.86404025554657
1.05321037769318
0.986808240413666
0.983077526092529
0.905458807945251
0.810548722743988
0.910906493663788
0.956699132919312
1.07100462913513
0.835678517818451
0.8177130818367
0.827919244766235
0.762397468090057
0.832834899425507
0.718971014022827
0.683178246021271
0.762860119342804
0.872443318367004
0.986574411392212
1.18590259552002
1.25609922409058
1.20114481449127
1.13064110279083
0.985142052173615
0.931445717811584
0.804113328456879
0.772828042507172
0.715240359306335
0.788443207740784
0.874035954475403
0.845373511314392
0.956574559211731
0.827614068984985
0.721242129802704
0.82995080947876
0.774861037731171
0.770955741405487
0.736956179141998
0.626737177371979
0.679384052753448
0.77234935760498
0.931033372879028
0.945755958557129
0.957048416137695
0.928169429302216
0.871727108955383
0.925061464309692
0.880005061626434
0.792691349983215
0.78355485200882
0.715360879898071
0.805058777332306
0.761910796165466
0.704252123832703
0.781828582286835
0.797535121440887
0.807154953479767
0.994446694850922
0.99680370092392
0.858786404132843
0.84486448764801
0.770738780498505
0.809785723686218
0.855539560317993
1.00178599357605
0.99629682302475
0.964313566684723
0.895588874816895
0.811354219913483
0.791783273220062
0.763649582862854
0.816629230976105
0.796511948108673
0.794765055179596
0.865948498249054
0.855577647686005
0.911286413669586
0.986623644828796
0.995262563228607
1.05292475223541
1.02039420604706
0.974990129470825
0.945491909980774
0.817370474338531
0.764564573764801
0.836214601993561
0.756741285324097
0.820951581001282
0.838930547237396
0.61759877204895
0.612782418727875
0.624512135982513
0.615169286727905
0.696136116981506
0.854084134101868
0.913963079452515
1.01303577423096
1.13755130767822
1.11073803901672
1.00108778476715
0.936264991760254
0.835700035095215
0.757353961467743
0.879582107067108
1.04714357852936
1.3205806016922
1.37430834770203
1.05000734329224
0.866529643535614
0.685009658336639
0.548873245716095
0.542043030261993
0.711401343345642
0.656219899654388
0.674121081829071
0.658146440982819
0.641343832015991
0.658032596111298
0.679131269454956
0.782036304473877
0.709674715995789
0.811931967735291
0.858784794807434
1.03279781341553
1.18888771533966
1.2475198507309
1.29196262359619
1.11049044132233
1.16852390766144
1.12352025508881
1.1138254404068
1.15649747848511
1.02786910533905
1.26100039482117
1.93561279773712
1.8957325220108
1.76921486854553
1.40488219261169
0.907268643379211
0.686077833175659
0.64378434419632
0.694075345993042
0.95170384645462
1.09382653236389
1.10735929012299
1.11942160129547
0.730606317520142
0.674332201480865
0.827163517475128
0.993973791599274
1.09847414493561
1.06406354904175
0.995234489440918
0.991558730602264
0.945015847682953
1.07057011127472
0.945393204689026
0.807690739631653
0.772436618804932
0.579590320587158
0.756122827529907
0.684686660766602
0.712720811367035
0.956657409667969
0.913546502590179
1.03397846221924
1.20357644557953
1.14440822601318
1.02745532989502
1.38522100448608
1.17209851741791
1.36009442806244
0.98520964384079
0.740237057209015
0.513122200965881
0.581857979297638
0.598481118679047
0.675514042377472
1.11219084262848
1.26728868484497
1.47437059879303
1.21515607833862
1.05500197410583
0.881056308746338
0.812439143657684
0.815815925598145
0.920164287090302
0.965453505516052
1.04838132858276
1.05687630176544
1.00795185565948
1.06625437736511
1.04783189296722
1.11537134647369
0.864453792572021
0.735594213008881
0.711399674415588
0.72979474067688
0.824155688285828
0.813633322715759
0.81740415096283
0.849970757961273
0.928478896617889
0.939146935939789
0.939292311668396
0.935968637466431
0.860105097293854
0.910944521427155
0.865969002246857
0.890694200992584
0.838821232318878
0.885346710681915
1.03415405750275
0.939339101314545
1.09059548377991
0.99331146478653
0.942891538143158
0.902468919754028
0.916531443595886
0.897468864917755
0.984223306179047
1.03308570384979
0.933740377426147
0.902920246124268
0.842037498950958
0.793217062950134
0.801036298274994
0.903653740882874
0.877786815166473
0.98114025592804
1.14860212802887
1.72881150245667
2.43859124183655
1.92154800891876
1.48672842979431
1.08083367347717
0.777882874011993
0.815830171108246
0.963526487350464
0.868845224380493
0.906043469905853
0.881765782833099
0.744323909282684
0.713967382907867
0.665942192077637
0.625409841537476
0.589268684387207
0.614927649497986
0.697089731693268
0.79572594165802
1.14794266223907
1.44955623149872
1.63449668884277
1.95381450653076
1.91615700721741
1.54858005046844
1.36769771575928
1.07201611995697
0.956259667873383
1.05491876602173
1.02416014671326
1.4967497587204
2.19514679908752
2.76604676246643
2.64146947860718
1.68920135498047
1.18158853054047
0.755804717540741
0.917100846767426
0.934448540210724
1.22758185863495
1.26585340499878
1.08325505256653
1.04627346992493
0.829899549484253
0.964730501174927
0.963363587856293
1.11185121536255
1.28207230567932
1.14560306072235
1.2575089931488
1.01535332202911
0.815749108791351
0.926630973815918
0.935583531856537
0.938011765480042
1.30579686164856
1.37755227088928
1.35828697681427
2.00023150444031
1.74489772319794
1.71917593479156
1.78655791282654
1.6281818151474
1.49582135677338
1.22839426994324
1.11947953701019
1.22878623008728
1.23011648654938
1.27734351158142
1.20032048225403
0.879386723041534
0.796134829521179
0.768480777740479
0.853930592536926
0.883350551128387
0.812215626239777
0.738435864448547
0.732037365436554
0.831016421318054
1.13048481941223
1.44964933395386
1.36651384830475
1.09786665439606
0.925426959991455
0.883250057697296
0.834523737430573
1.0386711359024
1.01268136501312
0.953637003898621
0.926142752170563
0.811044991016388
0.66306471824646
0.585850834846497
0.599800229072571
0.551527202129364
0.612440705299377
0.759777069091797
0.770082950592041
0.84157520532608
0.893235921859741
0.807772040367126
0.863838791847229
0.888910710811615
0.880020022392273
0.919847905635834
0.87746798992157
0.816367745399475
0.857390105724335
0.862965106964111
0.929749727249146
0.995692253112793
1.06423246860504
1.20182132720947
1.27903258800507
1.27969396114349
1.18734419345856
0.957655072212219
0.850497841835022
0.818124234676361
0.837507307529449
0.955939292907715
1.05837452411652
1.17048597335815
1.10834121704102
1.09869790077209
1.03626525402069
1.04406881332397
1.15840077400208
1.17872750759125
1.09348487854004
1.05799973011017
1.0932469367981
1.40802013874054
1.73512315750122
1.55585217475891
1.38778972625732
1.11995363235474
0.921907365322113
0.763661503791809
0.709761619567871
0.69930362701416
0.524606823921204
0.718092083930969
0.69432008266449
0.544946014881134
0.653928399085999
0.678986668586731
0.705438315868378
1.00237739086151
1.11330318450928
0.904917418956757
0.938305020332336
0.76280677318573
0.628821074962616
0.587171316146851
0.554461598396301
0.447906970977783
0.387637853622437
0.432857245206833
0.402899175882339
0.446672171354294
0.546375334262848
0.593825042247772
0.604559063911438
0.594120502471924
0.581362366676331
0.593991875648499
0.642618656158447
0.646988451480865
0.727029860019684
0.748759269714355
0.775249004364014
0.72122710943222
0.718225121498108
0.821925938129425
0.807879269123077
0.803188025951385
0.604586064815521
0.45259690284729
0.442659974098206
0.457410663366318
0.644473314285278
0.973827660083771
1.64139497280121
2.58082056045532
3.30027675628662
3.38926076889038
2.40355396270752
1.47049129009247
0.938662886619568
0.923199951648712
0.937830150127411
0.788652181625366
0.800762474536896
0.785727024078369
0.786490976810455
0.834102153778076
0.741521894931793
0.786758840084076
0.802539706230164
0.89121687412262
1.11223113536835
1.18120551109314
1.0355931520462
0.932826101779938
0.947933197021484
0.830176830291748
0.978790462017059
0.985177934169769
0.845492839813232
0.775246143341064
0.737026035785675
0.716608464717865
0.691122829914093
0.673760592937469
0.559815526008606
0.507570862770081
0.507202625274658
0.632937133312225
0.671206176280975
0.760598719120026
0.802315831184387
0.714788794517517
0.749282419681549
0.749415516853333
0.789427995681763
0.798465132713318
0.944829940795898
0.961086571216583
0.979159414768219
0.87103682756424
0.838653087615967
0.813476502895355
0.849266052246094
0.827792882919312
0.847723364830017
0.922120690345764
0.868055701255798
0.920084118843079
0.795676171779633
0.672862887382507
0.660750865936279
0.709093809127808
0.652234673500061
0.904598355293274
0.880525767803192
0.832385957241058
0.857552051544189
0.785323619842529
0.806137382984161
0.826554179191589
0.949658751487732
0.909472703933716
0.884130418300629
0.915521740913391
0.873862087726593
0.843363285064697
0.838408648967743
0.919367730617523
1.04230928421021
1.50566363334656
1.57440412044525
1.53318631649017
1.53529095649719
0.932962656021118
0.998679161071777
0.941646218299866
0.953040301799774
0.975724399089813
0.948923528194427
0.973149299621582
0.896752059459686
0.917296171188354
1.05658626556396
1.02054309844971
0.947328269481659
0.885648131370544
0.71074116230011
0.739639163017273
0.924516975879669
0.923900723457336
0.940080165863037
0.907334744930267
0.816538870334625
0.837473690509796
0.902887761592865
1.00511968135834
0.851568877696991
0.934656322002411
0.850664973258972
0.681423902511597
0.75698846578598
0.665995359420776
0.635145664215088
0.804608762264252
0.886229455471039
0.951611697673798
1.12647759914398
1.14991927146912
1.08086800575256
0.973571598529816
0.864873766899109
0.808507859706879
0.752368211746216
0.77888685464859
0.770345389842987
0.813023865222931
0.855908691883087
0.838683903217316
0.869235336780548
0.789932489395142
0.682179570198059
0.729097247123718
0.703771531581879
0.77263879776001
0.745908975601196
0.698367834091187
0.725798368453979
0.702816903591156
0.895829439163208
0.900350630283356
0.95583701133728
0.941818594932556
0.794782817363739
0.837507307529449
0.820099592208862
0.709022998809814
0.748808741569519
0.664929270744324
0.684539318084717
0.777583539485931
0.735069096088409
0.752039790153503
0.754564046859741
0.70808607339859
0.823274195194244
0.904865801334381
0.813415944576263
0.826774656772614
0.790105998516083
0.870450139045715
0.905220210552216
1.00292146205902
1.00564849376678
0.86820650100708
0.847710967063904
0.755931377410889
0.700837194919586
0.749845743179321
0.762800633907318
0.8099205493927
0.968513667583466
0.98046088218689
0.993181109428406
0.967290222644806
0.905255317687988
0.889100968837738
0.922724545001984
0.89154040813446
0.861746311187744
0.885278940200806
0.87147045135498
0.899580836296082
0.992493450641632
0.94213855266571
0.948244988918304
0.900574028491974
0.682508528232574
0.692901253700256
0.6638143658638
0.624563157558441
0.663303196430206
0.69838947057724
0.784372687339783
0.992405354976654
1.13321423530579
1.12831020355225
1.0463787317276
0.899781167507172
0.778690457344055
0.765380024909973
0.845216333866119
1.07957851886749
1.24248695373535
1.20387411117554
0.966835260391235
0.775251626968384
0.6593998670578
0.551760613918304
0.53560483455658
0.681465923786163
0.632524788379669
0.637431442737579
0.677794337272644
0.64181911945343
0.649412751197815
0.58583402633667
0.662671029567719
0.55851811170578
0.692914068698883
0.800660014152527
0.907851457595825
1.10432982444763
1.13620316982269
1.33479082584381
1.12584483623505
1.13383507728577
1.12615406513214
0.976041436195374
1.02510941028595
1.01084780693054
1.20235407352448
1.79218971729279
1.72877466678619
1.40861451625824
1.17940294742584
0.845952451229095
0.763885140419006
0.735020577907562
0.709614336490631
1.0051486492157
1.0520179271698
1.09429860115051
1.22563254833221
0.752994358539581
0.689237475395203
0.916349470615387
0.976961433887482
1.20504903793335
1.25417470932007
1.06109428405762
1.12172257900238
0.976882994174957
1.05207133293152
0.923718273639679
0.797831892967224
0.652350425720215
0.562476336956024
0.771219670772552
0.707692742347717
0.854399442672729
0.965277373790741
0.909362375736237
0.998273313045502
0.985059261322021
1.06204330921173
0.873275458812714
1.0157505273819
1.1799476146698
1.10057008266449
0.945885837078094
0.652773976325989
0.520334839820862
0.604201793670654
0.579982101917267
0.673244833946228
0.967884242534637
1.05287408828735
1.25175428390503
1.08945143222809
1.04689013957977
0.915988862514496
0.83870792388916
0.836106717586517
0.875664234161377
0.881483614444733
1.14919471740723
1.17600440979004
1.1966038942337
1.19787502288818
1.00549340248108
0.898890316486359
0.719195783138275
0.673051536083221
0.681531190872192
0.8222616314888
0.87941712141037
0.94538676738739
1.02958106994629
1.00554740428925
1.22795391082764
1.19986319541931
1.09818387031555
0.983025968074799
0.873089551925659
0.91499537229538
0.808655798435211
0.891996741294861
0.793605089187622
0.771305203437805
1.01629984378815
1.04285430908203
1.10929000377655
1.05898690223694
0.995665848255157
0.898888349533081
0.982393801212311
0.849440276622772
0.907994389533997
1.03978228569031
0.861238420009613
0.879258573055267
0.761966347694397
0.62212461233139
0.644280970096588
0.734014749526978
0.895458161830902
1.01132953166962
1.39050793647766
2.21413707733154
2.58697938919067
1.87579154968262
1.30333709716797
0.845115005970001
0.586263120174408
0.6476731300354
0.766541957855225
0.802454769611359
0.92417573928833
0.900910556316376
0.812047123908997
0.74590653181076
0.666411638259888
0.699835419654846
0.779628157615662
0.781520247459412
0.894128084182739
0.980239868164062
1.29238080978394
1.81848311424255
1.84301030635834
2.23911213874817
2.04819846153259
1.35902798175812
1.2028900384903
0.758569002151489
0.671263217926025
0.844057083129883
0.798744201660156
1.40386664867401
1.74654066562653
1.60489594936371
1.59297132492065
0.885162353515625
0.709029912948608
0.639216899871826
0.782777070999146
0.890600144863129
1.19548654556274
1.1789231300354
0.949376046657562
0.909893333911896
0.824169039726257
0.895275175571442
0.913314044475555
0.895025908946991
0.922367930412292
0.808389961719513
0.924138367176056
0.882713258266449
0.843554794788361
0.939350962638855
0.896854281425476
0.970260977745056
1.19256591796875
1.34169495105743
1.43912672996521
1.71377813816071
1.41749262809753
1.3424174785614
1.48663341999054
1.4213525056839
1.47006630897522
1.31256711483002
1.2054101228714
1.25095570087433
1.14892566204071
1.19390535354614
0.91502183675766
0.688821136951447
0.684784770011902
0.723101377487183
0.986178278923035
0.929061770439148
0.867445588111877
0.775488257408142
0.71677553653717
0.809898972511292
0.902348637580872
1.16369366645813
1.11179149150848
0.965763926506042
0.961241722106934
0.881311297416687
0.882905185222626
0.930543124675751
0.820840060710907
0.620292723178864
0.85464996099472
0.935049831867218
0.788392186164856
0.680889487266541
0.667403042316437
0.526261210441589
0.572431981563568
0.752170264720917
0.692629277706146
0.877774596214294
0.886725127696991
0.799295365810394
0.929517507553101
0.916740536689758
0.969080209732056
1.0134596824646
0.91689395904541
0.886461734771729
0.87323123216629
0.910079598426819
1.01366853713989
1.0610898733139
1.22224187850952
1.23461961746216
1.36129927635193
1.3712739944458
1.21037578582764
1.06432795524597
0.905916035175323
0.903165102005005
0.939476013183594
1.04463362693787
1.13573276996613
1.08296382427216
1.07374775409698
1.05181491374969
0.970584869384766
1.11333417892456
1.25437641143799
1.3413782119751
1.28181552886963
1.14925503730774
1.18730139732361
1.42032277584076
1.65318119525909
1.53277087211609
1.36539900302887
1.10280394554138
0.874190509319305
0.717489063739777
0.643705248832703
0.783361375331879
0.698114454746246
0.893006086349487
0.810920894145966
0.609887599945068
0.683084189891815
0.688252627849579
0.663244545459747
0.865899622440338
0.93189924955368
0.780826926231384
0.915433049201965
0.694165885448456
0.580561459064484
0.56503289937973
0.582296013832092
0.528768002986908
0.442864954471588
0.499764829874039
0.435246527194977
0.520248889923096
0.677886128425598
0.656921148300171
0.670599400997162
0.562348902225494
0.531161189079285
0.588709115982056
0.716292560100555
0.812450647354126
0.963308572769165
1.00447165966034
0.912139177322388
0.7319575548172
0.705013751983643
0.907305061817169
0.916868925094604
1.01061344146729
0.837024211883545
0.590315937995911
0.557405710220337
0.538837730884552
0.67560350894928
0.919683516025543
1.4608496427536
2.11613845825195
2.71622753143311
2.7157735824585
2.18036103248596
1.63863241672516
1.02414262294769
0.852503001689911
0.727525174617767
0.659161269664764
0.712083995342255
0.683206796646118
0.77701061964035
0.77003002166748
0.712189078330994
0.789448738098145
0.784001469612122
0.881428778171539
1.02526473999023
1.33823549747467
1.00999915599823
0.974722027778625
0.948454439640045
0.774184465408325
0.912222266197205
0.883798658847809
0.807989597320557
0.677035927772522
0.63677567243576
0.636463820934296
0.623445749282837
0.69450718164444
0.628514587879181
0.540443539619446
0.523101627826691
0.574785649776459
0.588316559791565
0.663911044597626
0.730139255523682
0.663228154182434
0.686276614665985
0.718551695346832
0.74931126832962
0.818715453147888
0.849245190620422
0.859671771526337
0.948842763900757
0.853320002555847
0.89277309179306
0.925207912921906
0.870816290378571
0.819001853466034
0.814508438110352
0.914822578430176
0.880508005619049
0.884754240512848
0.82870215177536
0.665332496166229
0.680136322975159
0.758523046970367
0.717775106430054
0.881005465984344
0.893423676490784
0.920802056789398
0.970615684986115
0.912496447563171
0.845473408699036
0.727020144462585
0.808019638061523
0.751305043697357
0.776070415973663
0.864567935466766
0.769470036029816
0.806769609451294
0.74726790189743
0.799311637878418
0.84858226776123
1.08825600147247
1.20461285114288
1.14812362194061
1.14764356613159
0.825073957443237
0.826031982898712
0.785791456699371
0.85417765378952
0.911185204982758
0.886575043201447
1.07506120204926
1.03884339332581
1.0119149684906
1.16231858730316
0.9818155169487
0.85861998796463
0.758178055286407
0.596939742565155
0.660634458065033
0.770122110843658
0.865595996379852
0.841577649116516
0.777578771114349
0.686617374420166
0.667550504207611
0.720961213111877
0.66712349653244
0.712136447429657
0.830489099025726
0.801919758319855
0.692258358001709
0.667971253395081
0.570847630500793
0.602662563323975
0.723332822322845
0.766388654708862
0.809047996997833
0.887551605701447
0.95844179391861
1.03275728225708
1.01369035243988
0.862031280994415
0.79759818315506
0.759163439273834
0.788151562213898
0.789640367031097
0.870468556880951
0.917318046092987
0.858757197856903
0.930417656898499
0.852536082267761
0.71370404958725
0.721388876438141
0.729057788848877
0.787745416164398
0.77262008190155
0.742241024971008
0.693710565567017
0.680077970027924
0.809296131134033
0.916450321674347
1.08947551250458
1.0412073135376
0.921008050441742
0.887433648109436
0.835880398750305
0.749807000160217
0.716872572898865
0.695806205272675
0.689100444316864
0.767726004123688
0.760866820812225
0.727401375770569
0.761519968509674
0.689001679420471
0.74889725446701
0.801153838634491
0.726308465003967
0.743313193321228
0.742892920970917
0.83490002155304
0.867148518562317
0.893810570240021
0.892039716243744
0.747510671615601
0.772995829582214
0.768890619277954
0.726725161075592
0.795610785484314
0.716435968875885
0.758593261241913
0.910783588886261
0.966544687747955
1.02524864673615
0.976132452487946
0.87258780002594
0.866792440414429
0.896878182888031
0.874850213527679
0.855691134929657
0.768867969512939
0.81716388463974
0.841390907764435
0.979918539524078
1.02874302864075
0.988060593605042
1.05236971378326
0.807781994342804
0.849202454090118
0.80266946554184
0.729442298412323
0.754953861236572
0.694603979587555
0.738686263561249
0.934284269809723
1.06446599960327
1.1121414899826
1.04943490028381
0.83176189661026
0.72252368927002
0.772292912006378
0.939646124839783
1.16064631938934
1.25295007228851
1.19161307811737
0.900911629199982
0.772007882595062
0.668796062469482
0.585882127285004
0.54448801279068
0.620970487594604
0.64328795671463
0.681439518928528
0.74535858631134
0.676223516464233
0.657087326049805
0.5590660572052
0.614681541919708
0.580560386180878
0.667372763156891
0.740694463253021
0.747518002986908
0.924467861652374
1.09183943271637
1.39176690578461
1.41985821723938
1.30964624881744
1.01772046089172
0.846806645393372
0.80364727973938
0.801042020320892
0.988446950912476
1.11418783664703
1.11903369426727
0.925225079059601
0.79972916841507
0.731586396694183
0.740460932254791
0.700980305671692
0.686221659183502
0.874350428581238
0.887611567974091
0.978545248508453
1.07369232177734
0.730503499507904
0.663509607315063
0.83644050359726
0.893155634403229
1.19729137420654
1.50661540031433
1.32554447650909
1.52701795101166
1.38358438014984
1.18350803852081
0.961532652378082
0.740991532802582
0.581180274486542
0.490212857723236
0.625680029392242
0.663667798042297
0.780515491962433
0.92779403924942
0.997885882854462
1.04272270202637
1.01989209651947
1.02496576309204
0.778769850730896
0.88538670539856
0.960843443870544
1.03153574466705
0.987155497074127
0.687528312206268
0.562302887439728
0.622402906417847
0.575342535972595
0.670272946357727
0.889060735702515
0.920504927635193
1.20992803573608
1.07966554164886
0.963486075401306
0.892924666404724
0.777783274650574
0.778604388237
0.835283041000366
0.813732504844666
1.02086687088013
0.991218328475952
1.04009878635406
1.17404294013977
1.10062479972839
1.10389447212219
0.909409165382385
0.776620268821716
0.716852784156799
0.717706441879272
0.761216998100281
0.880515694618225
0.969531893730164
1.08202612400055
1.21298360824585
1.12047564983368
1.0542528629303
0.93393737077713
0.837274849414825
0.89453250169754
0.788758397102356
0.831771552562714
0.777895450592041
0.764814376831055
1.00153660774231
1.02807605266571
1.09043347835541
1.04999446868896
0.996289789676666
0.933206796646118
0.913837432861328
0.78404438495636
0.829553484916687
0.905636489391327
0.877603888511658
0.923077285289764
0.828413486480713
0.659030079841614
0.651397049427032
0.690236568450928
0.842332065105438
1.01813101768494
1.2570219039917
[truncated: 998,000+ more rows]
