# Supplementary material for: Metabolic profiling of steatotic liver disease by fluorescence lifetime imaging microscopy
Source: Commun Med (Lond). 2026 Apr 25;6:369. doi: 10.1038/s43856-026-01605-7 (PMC13324169; doi:10.1038/s43856-026-01605-7)
Supplement: Supplementary file 14 — Supplementary Data 11 [file 43856_2026_1605_MOESM14_ESM.csv]

0.818904280662537
0.755514621734619
0.724506020545959
0.658341705799103
0.638408899307251
0.5714191198349
0.663427352905273
0.672773063182831
0.805461227893829
0.92964243888855
0.824846088886261
0.842507719993591
0.655289590358734
0.736681163311005
0.864773631095886
1.5702291727066
1.67778241634369
1.40920007228851
1.40708792209625
1.02183604240417
1.02665138244629
0.986436426639557
0.90809029340744
1.16911280155182
0.862138628959656
1.02442443370819
0.898448467254639
0.745083868503571
1.41556024551392
1.33104121685028
1.18730819225311
1.0461437702179
0.669085085391998
0.752629220485687
0.739242970943451
0.914837419986725
0.896425127983093
0.770555734634399
0.818397462368011
0.750120997428894
1.19509398937225
1.58340871334076
1.67083287239075
1.66756665706635
1.41778111457825
1.12139141559601
1.08965456485748
4.80715799331665
4.62631416320801
3.7345073223114
2.34569454193115
1.32737362384796
1.16293466091156
1.64496684074402
1.82401633262634
4.15816974639893
0
9.92507266998291
0
0
16.4807319641113
0
0
2.93669056892395
8.62867641448975
3.40941286087036
0.750780522823334
1.16443037986755
0.99904477596283
1.04007017612457
1.55028128623962
1.33545279502869
1.08735156059265
0.978279769420624
0.571739614009857
0.500754177570343
0.488577544689178
0.39099445939064
0.316293776035309
0.315565288066864
0.451280295848846
0.622448861598969
1.13217282295227
1.2479841709137
1.23993957042694
0.968105375766754
1.18188810348511
1.25173926353455
1.43481361865997
1.57586240768433
1.22535264492035
1.0128036737442
0.736938118934631
0.630249738693237
0.667784929275513
0.803477227687836
1.0535923242569
1.06152164936066
1.1053169965744
0.980724096298218
0.848196268081665
1.49102818965912
1.20752382278442
1.11834156513214
2.20558071136475
1.73037922382355
1.58812081813812
2.05119872093201
1.7300523519516
6.73695182800293
38.9500160217285
6.33019256591797
3.87834501266479
2.3773558139801
2.62253189086914
3.00531363487244
1.91021621227264
1.0487232208252
0.826046526432037
1.18803632259369
1.43071472644806
1.86792814731598
9.10885715484619
3.00762438774109
9.2000036239624
8.60217189788818
3.61521148681641
2.65791535377502
1.58326697349548
1.14599430561066
0.732200145721436
0.704499065876007
0.704498827457428
0.627195119857788
0.668320655822754
0.662633121013641
1.00713014602661
1.45203447341919
1.46931159496307
1.62555646896362
1.17647218704224
0.854282855987549
0.932579815387726
0.833913266658783
1.20863044261932
5.45234870910645
4.43403053283691
3.40619111061096
4.91915893554688
11.5795030593872
2.94445085525513
1.42126965522766
1.04913973808289
2.27745580673218
3.31732034683228
4.23203754425049
3.85923480987549
2.02530932426453
1.05095374584198
0.681572377681732
0.590174674987793
0.490707457065582
0.540638983249664
0.56773167848587
0.641791939735413
0.718943655490875
0.742599785327911
0.777300894260406
0.656844735145569
0.679391801357269
0.783248424530029
0.685180485248566
0.632274448871613
0.634560823440552
0.657729744911194
0.804647862911224
1.0977349281311
1.27716267108917
1.17060840129852
1.14971482753754
1.19539248943329
1.29135715961456
1.58208549022675
1.72353231906891
1.94796228408813
2.2368004322052
2.23869132995605
2.11853837966919
1.71292674541473
1.29515039920807
1.09008634090424
1.00769531726837
0.840939939022064
0.895693302154541
0.845591008663177
0.896457612514496
0.947419047355652
0.960869967937469
1.04916894435883
0.893013715744019
0.848219037055969
0.784629106521606
0.564930319786072
0.550956547260284
0.595195293426514
0.61727237701416
0.817537605762482
0.954192638397217
1.24274921417236
1.21389651298523
1.39433920383453
1.50876700878143
1.59961211681366
2.91128444671631
2.87244009971619
3.13987350463867
3.1653048992157
2.53540587425232
3.6261670589447
2.86525678634644
2.39203190803528
1.4639720916748
0.721971929073334
0.715319812297821
0.555530369281769
0.753628671169281
0.887185275554657
0.820885717868805
0.930431842803955
0.748055875301361
0.697194814682007
0.692678034305573
0.576447904109955
0.896487772464752
1.08727514743805
1.15755546092987
1.45265400409698
1.24370920658112
1.09726297855377
1.03925979137421
1.1939355134964
3.40028071403503
3.28384637832642
3.55422472953796
1.85514295101166
1.54809820652008
2.02650356292725
1.17932462692261
1.27420544624329
1.25071823596954
0.936587750911713
1.04809927940369
0.800890684127808
0.756083786487579
0.853931248188019
1.0174046754837
1.12834513187408
1.0646265745163
1.07254731655121
1.06094980239868
0.953641831874847
0.846272051334381
0.655050694942474
0.506580412387848
0.539903700351715
0.631505727767944
0.875753045082092
0.91202050447464
1.12154531478882
0.883388578891754
0.674037873744965
0.742852807044983
0.72296679019928
0.745808720588684
0.73851078748703
0.634535431861877
0.656463265419006
0.657039999961853
0.586042404174805
0.623840510845184
0.512037873268127
0.521342635154724
0.632262945175171
0.614899635314941
0.673072218894958
0.792861521244049
0.824714124202728
0.787016808986664
0.73381644487381
0.62875097990036
0.560591340065002
0.584911704063416
0.759555995464325
1.18983435630798
1.35914552211761
1.40500485897064
1.36934089660645
0.964120090007782
0.841623485088348
0.815493583679199
0.667176723480225
0.626454412937164
0.682080745697021
0.655134975910187
0.80103862285614
0.820029139518738
0.868166267871857
1.13719034194946
1.51765298843384
1.79231441020966
2.01050519943237
1.31902265548706
1.02319240570068
0.978951454162598
1.04046666622162
1.20753335952759
1.16002881526947
1.04218780994415
0.878065824508667
0.841926574707031
0.727035582065582
0.697217524051666
0.820785105228424
0.864668488502502
0.676667273044586
0.690118789672852
0.67099541425705
0.686860620975494
0.756849646568298
0.67270964384079
0.632508158683777
0.661243736743927
0.652953684329987
0.844053626060486
2.15966010093689
4.15593528747559
8.07345199584961
0
0
19.7728862762451
0
0
4.39983367919922
25.3040790557861
7.74193811416626
5.75715923309326
8.16469669342041
2.01848554611206
1.36617195606232
1.09791803359985
0.718494355678558
0.727199673652649
0.787560105323792
0.680772066116333
0.800817131996155
0.852875232696533
0.734700441360474
0.886655271053314
0.912000000476837
1.07632303237915
1.10896468162537
0.946478128433228
1.01417219638824
0.869085788726807
1.05624651908875
1.14714348316193
1.24173069000244
1.64064633846283
1.4588942527771
1.43569791316986
1.35945761203766
1.0027791261673
0.875566184520721
0.700217962265015
0.584458649158478
0.649544775485992
0.775876343250275
0.929620146751404
1.13732898235321
0.896451830863953
0.804913222789764
0.912583947181702
1.04094910621643
1.06649398803711
1.14600908756256
1.0889458656311
0.911269903182983
0.942071735858917
0.713882505893707
0.625014424324036
0.604833543300629
0.481882154941559
0.671421825885773
0.795719087123871
0.732154905796051
0.961410284042358
0.781130254268646
0.591217637062073
0.578732311725616
0.498088747262955
0.763676464557648
1.04929900169373
1.11362159252167
1.1489531993866
0.987214326858521
0.964679002761841
1.15500319004059
1.36327922344208
2.14618062973022
1.30740177631378
0.894542336463928
0.780465006828308
0.674292623996735
0.714545726776123
0.781413614749908
0.645416021347046
0.680825650691986
0.689178168773651
0.649142682552338
0.756958961486816
0.773149192333221
0.790528893470764
0.910196840763092
0.921497821807861
0.813147604465485
0.898655474185944
0.955984711647034
0.956695199012756
0.995129406452179
0.76743096113205
0.673454225063324
0.737559378147125
0.850209355354309
1.3276823759079
2.00620460510254
5.33786296844482
11.0051851272583
4.09066104888916
2.20366263389587
1.12232542037964
1.42540574073792
1.62197434902191
2.78572273254395
5.473304271698
1.60533881187439
2.67434597015381
8.30405902862549
3.02974724769592
1.78404498100281
1.14224672317505
0.929404616355896
0.955491125583649
0.89756441116333
0.911672413349152
0.924646556377411
0.909783720970154
0.863599181175232
0.847779989242554
0.934775471687317
0.990511298179626
1.28717982769012
1.36330723762512
1.27779734134674
1.17785143852234
0.990837216377258
1.01148295402527
1.00914490222931
1.04069375991821
1.19768226146698
1.09702181816101
1.08005821704865
1.15138351917267
1.13857138156891
1.39636063575745
1.35987961292267
1.38932514190674
1.29544758796692
1.26749050617218
1.18073880672455
1.10571467876434
1.15923321247101
1.15115451812744
1.33197796344757
1.49467551708221
1.73277723789215
1.80125772953033
2.00230550765991
2.08111953735352
2.24842405319214
1.87470507621765
1.60874092578888
1.0626266002655
0.814033031463623
0.810042023658752
1.06022477149963
1.89308333396912
2.71917724609375
4.63333892822266
3.73273587226868
2.60555100440979
1.84169852733612
1.07313084602356
0.8711958527565
1.33261680603027
0
0
0
0
0
0.596583545207977
0.62949126958847
0.873202979564667
0.789504408836365
0.89451390504837
0.829962015151978
0.864863574504852
0.814737796783447
0.763767898082733
0.783458530902863
0.685743510723114
0.729611694812775
0.687929093837738
0.732352375984192
0.990245044231415
1.813596367836
1.49570345878601
1.15582454204559
1.1662380695343
0.932766437530518
1.02822279930115
0.986639499664307
0.837647020816803
0.951712131500244
0.685695290565491
0.889355003833771
0.85075843334198
0.761992394924164
1.10570430755615
1.16756427288055
0.98273766040802
0.920229434967041
0.680946469306946
0.69119781255722
0.671500563621521
0.721914112567902
0.802351593971252
0.727270722389221
0.816271603107452
0.726095497608185
0.968366503715515
1.23889434337616
1.27920913696289
1.32078492641449
1.24750137329102
1.02887117862701
1.03519928455353
2.02228879928589
1.56481409072876
3.485595703125
2.88893246650696
1.79613184928894
1.51098561286926
2.39991188049316
1.73159623146057
1.75923597812653
2.00349831581116
1.57028615474701
14.704909324646
0
0
0
132.649475097656
1.75742602348328
2.08504819869995
1.50982391834259
0.542964220046997
0.776943206787109
0.908524453639984
0.915833175182343
1.37501227855682
1.46807396411896
1.08268964290619
0.995328426361084
0.729956388473511
0.510875940322876
0.504350602626801
0.488575905561447
0.397146642208099
0.488554149866104
0.63578987121582
0.634173572063446
0.65324455499649
0.622906804084778
0.630370914936066
0.649338781833649
0.819143652915955
0.991712689399719
1.26386499404907
1.52251100540161
1.38991677761078
1.09905803203583
0.756415545940399
0.549452185630798
0.626875996589661
0.714913666248322
0.80472594499588
0.892330944538116
0.880134105682373
0.820528566837311
0.882811367511749
1.02646040916443
0.748694479465485
0.872037351131439
0.88855516910553
1.00441026687622
1.87148940563202
2.29239630699158
1.82128930091858
13.8862714767456
15.4043960571289
4.21109962463379
7.94309186935425
3.32931542396545
2.67092657089233
8.54540634155273
3.72578191757202
2.10512351989746
1.66406726837158
2.6211576461792
2.11454224586487
3.31444931030273
33.5873146057129
2.45537996292114
11.20094871521
7.90328121185303
4.5362606048584
3.78326559066772
0.975687205791473
0.744634568691254
0.727407574653625
0.779667437076569
0.777994692325592
0.710414290428162
0.64924681186676
0.603181481361389
0.775536000728607
1.09508347511292
1.10632598400116
1.15452527999878
0.90464061498642
0.726043999195099
0.730729043483734
0.690151810646057
0.937279284000397
1.48547685146332
5.42613887786865
3.80805134773254
6.02982044219971
15.4680795669556
2.85396838188171
0.961537539958954
0.599598169326782
1.11415529251099
1.74311876296997
2.29319667816162
2.24423146247864
1.50185096263885
0.917446434497833
0.618880689144135
0.5671546459198
0.541784107685089
0.588770687580109
0.635194420814514
0.69206565618515
0.687851071357727
0.686782002449036
0.637448191642761
0.574163198471069
0.586252629756927
0.717204213142395
0.684062838554382
0.629184186458588
0.671345293521881
0.677042007446289
0.858651518821716
1.12280225753784
1.28509485721588
1.17347681522369
1.2738972902298
1.37482178211212
1.52563333511353
1.9331568479538
1.95676183700562
2.12194991111755
2.27188491821289
2.28585362434387
2.19133615493774
1.86260139942169
1.43408405780792
1.10412967205048
0.973848581314087
0.727546274662018
0.754463791847229
0.743062615394592
0.736245334148407
0.761890470981598
0.752726256847382
0.83838951587677
0.78203547000885
0.754012405872345
0.674004852771759
0.501461863517761
0.478944003582001
0.592040956020355
0.741028726100922
0.894241213798523
0.957597076892853
1.21520924568176
1.08066260814667
1.27125370502472
1.58309483528137
1.88118672370911
4.64545202255249
4.55377435684204
4.45381450653076
3.5220775604248
2.43893575668335
3.11139893531799
2.73616743087769
2.71008682250977
1.7455393075943
0.834068536758423
0.74640303850174
0.573756456375122
0.645376741886139
0.84434700012207
0.863916754722595
0.97327995300293
0.803027808666229
0.73375928401947
0.645494997501373
0.577325224876404
1.00434958934784
1.25284051895142
1.11562728881836
1.23242604732513
1.02438759803772
0.727624714374542
0.979304552078247
1.01452553272247
1.04921734333038
0.886285960674286
0.91904628276825
0.811410963535309
1.30362641811371
1.63081955909729
1.232177734375
1.39794301986694
1.28774285316467
0.997296690940857
1.11671805381775
0.834264874458313
0.842453598976135
0.836104989051819
0.889167547225952
1.02603709697723
0.751955509185791
0.789509177207947
0.732501924037933
0.693223655223846
0.68300449848175
0.571120738983154
0.504339277744293
0.498240441083908
0.614513993263245
0.813161075115204
0.777638256549835
0.863942861557007
0.767655253410339
0.664567708969116
0.851369202136993
0.859876096248627
0.717707872390747
0.66213595867157
0.555664002895355
0.575093746185303
0.619037449359894
0.583180248737335
0.624169826507568
0.585587203502655
0.698099613189697
0.745117008686066
0.620116472244263
0.613377511501312
0.61983448266983
0.65991622209549
0.720142602920532
0.714748442173004
0.67081743478775
0.671404838562012
0.746815741062164
0.892723679542542
1.20200681686401
1.38301765918732
1.43761265277863
1.49206531047821
1.17200398445129
1.2151403427124
1.23862016201019
1.01371121406555
0.974667251110077
0.739478409290314
0.535008013248444
0.659300684928894
0.740676939487457
0.815811634063721
0.879880726337433
1.0433760881424
0.975883066654205
0.941735208034515
1.01803576946259
0.929913938045502
0.888821005821228
0.890577614307404
0.821054577827454
0.820930480957031
0.856073915958405
0.880982041358948
0.934510886669159
0.853847920894623
0.665223002433777
0.794312536716461
0.98229992389679
0.733483135700226
0.863232791423798
0.752828061580658
0.742450416088104
0.840236008167267
0.671523928642273
0.624102354049683
0.649493992328644
0.585953414440155
0.77677845954895
1.93991327285767
3.54848170280457
3.01193785667419
7.37854814529419
15.3880891799927
5.00785636901855
0
7.09976291656494
3.14046216011047
7.45066690444946
5.08459281921387
4.90386724472046
3.26859855651855
1.67521286010742
1.20156180858612
1.03145825862885
0.791393637657166
0.754793524742126
0.689344823360443
0.552406072616577
0.624376714229584
0.629277408123016
0.656347453594208
0.780187129974365
0.92851459980011
1.18298161029816
1.24957621097565
1.29326736927032
1.2377644777298
1.0824716091156
1.11798787117004
1.38949835300446
1.36627197265625
1.50279331207275
1.49868333339691
1.28609883785248
1.20317947864532
0.903233885765076
0.83198869228363
0.655739843845367
0.567075729370117
0.616498827934265
0.666130900382996
0.779996752738953
0.76349663734436
0.721868336200714
0.82537716627121
0.939225077629089
1.29406309127808
1.25573396682739
1.05325055122375
0.947722613811493
0.794188380241394
0.750079751014709
0.616134583950043
0.531825661659241
0.550397336483002
0.487854152917862
0.636198699474335
0.776624023914337
0.707160830497742
0.888317227363586
0.902331352233887
0.707000374794006
0.657851934432983
0.498336404561996
0.78622305393219
1.28971862792969
1.21020376682281
1.07586979866028
0.930950582027435
0.892447650432587
1.01750075817108
1.45416700839996
2.73604035377502
1.4778698682785
0.748645901679993
0.681872189044952
0.63465815782547
0.680209219455719
0.843890845775604
0.73083484172821
0.789417445659637
0.712036192417145
0.693661212921143
0.713204443454742
0.667887508869171
0.724192678928375
0.781579077243805
1.0820415019989
1.29707133769989
1.29609096050262
1.17446351051331
0.930285155773163
0.852782607078552
0.621696293354034
0.586011052131653
0.694188416004181
0.67582494020462
1.0579662322998
1.43733155727386
1.98712468147278
3.78338074684143
4.52825403213501
1.62452161312103
1.21583306789398
1.46704173088074
1.42355942726135
3.25782942771912
2.33012080192566
1.49069762229919
4.02660512924194
2.78269839286804
1.48905444145203
1.02785086631775
0.900855481624603
0.776330828666687
0.902721047401428
0.898945808410645
0.834510922431946
0.830416917800903
0.765745460987091
0.706261694431305
0.657451033592224
0.738431334495544
0.728324174880981
0.878523409366608
1.04083120822906
0.99673318862915
0.955333530902863
0.834435343742371
0.923094868659973
0.935706436634064
0.885542452335358
1.03682744503021
0.917264819145203
1.00274264812469
1.12662386894226
1.24980592727661
1.3560825586319
1.28469681739807
1.33717715740204
1.24572551250458
1.21515762805939
1.1120628118515
1.36425602436066
2.41749310493469
3.30921220779419
4.34540987014771
3.41001105308533
2.10174131393433
1.57752704620361
1.43727290630341
1.64764678478241
1.67353367805481
1.55501770973206
1.2981903553009
1.00227272510529
0.979312658309937
1.00959730148315
1.26573634147644
1.77241837978363
2.24432277679443
3.35567259788513
3.0458722114563
2.28105664253235
1.90057110786438
1.11135053634644
0.807855546474457
2.07449102401733
0
0
0
0
0
0.641079723834991
0.728717088699341
0.802892446517944
0.741347253322601
0.766478896141052
0.763485252857208
0.905292212963104
0.847129166126251
0.751658320426941
0.595173954963684
0.603907883167267
0.693983435630798
0.789744734764099
1.62869000434875
1.94278526306152
2.44489765167236
1.25831961631775
0.894558608531952
0.999545812606812
0.755249083042145
0.814634740352631
0.812652349472046
0.603559136390686
0.801083028316498
0.63875812292099
0.725873529911041
0.902300417423248
0.818984150886536
0.955460429191589
1.06479799747467
0.806530892848969
0.803703129291534
0.67060399055481
0.635545253753662
0.689723014831543
0.67162013053894
0.750549793243408
0.695311069488525
0.847614467144012
0.789195239543915
0.931247055530548
1.14770090579987
1.02041518688202
1.09917843341827
1.20979034900665
1.25653517246246
1.48645794391632
2.30038285255432
1.63783359527588
0.940333068370819
1.80605828762054
1.4968729019165
1.08116066455841
1.90032958984375
1.6668039560318
1.95326924324036
1.67657148838043
1.70138502120972
4.70923376083374
40.0723495483398
0
0
36.0010185241699
2.27269983291626
1.8958899974823
1.10211336612701
0.514256298542023
0.633696317672729
0.854264557361603
0.935856819152832
1.32652962207794
1.58094799518585
1.13077664375305
1.00003826618195
0.762948513031006
0.606318116188049
0.60262542963028
0.604817032814026
0.555837631225586
0.565422177314758
0.681669533252716
0.636961042881012
0.530825614929199
0.546726584434509
0.479246467351913
0.589968204498291
0.733220040798187
0.873172104358673
1.30986821651459
1.77529275417328
1.94935095310211
1.9345635175705
1.07843828201294
0.63468736410141
0.678243398666382
0.613535404205322
0.621522545814514
0.658023774623871
0.718716621398926
0.720542013645172
0.883887946605682
1.20536983013153
0.792555510997772
0.722146213054657
0.756477534770966
0.759217023849487
0.806801736354828
1.24440550804138
0.758987247943878
1.51804959774017
4.1935920715332
3.16906499862671
14.9449481964111
5.84566926956177
1.82072389125824
4.67003536224365
5.41533708572388
2.8813009262085
3.13125061988831
2.79603886604309
1.66603338718414
2.22665929794312
7.00370788574219
1.81988108158112
4.00933647155762
5.21723508834839
3.87894320487976
3.49406790733337
1.10078799724579
0.856704950332642
0.845593392848969
0.870423257350922
0.898222506046295
0.796169817447662
0.685605227947235
0.59941840171814
0.628031432628632
0.836814403533936
0.951630473136902
0.982446789741516
0.872431635856628
0.770211100578308
0.665246307849884
0.667436540126801
0.7653529047966
0.842055261135101
6.0600438117981
3.02526116371155
3.91003704071045
6.40795993804932
2.28856921195984
1.07519483566284
0.581368148326874
0.836324453353882
1.00779473781586
1.15861845016479
1.24927818775177
1.05070447921753
0.825547695159912
0.644053936004639
0.689441502094269
0.627647459506989
0.713942885398865
0.735002100467682
0.778286337852478
0.884373664855957
0.8197061419487
0.822009146213531
0.594782829284668
0.641701579093933
0.70993185043335
0.760544300079346
0.680339992046356
0.715131223201752
0.747590601444244
0.973365485668182
1.41675078868866
1.69789361953735
1.53712391853333
1.6414543390274
1.6704306602478
1.58981227874756
1.9038964509964
1.94534695148468
2.12003707885742
2.4140772819519
2.56597471237183
2.42540740966797
2.29729080200195
1.84238755702972
1.36409330368042
1.11591064929962
0.756827354431152
0.716197431087494
0.696285367012024
0.664254009723663
0.654730081558228
0.625087916851044
0.690626323223114
0.689883172512054
0.70363050699234
0.662672519683838
0.578052222728729
0.498850017786026
0.572710275650024
0.793028295040131
0.908674299716949
0.888376235961914
1.03667056560516
0.905760288238525
0.947915017604828
1.22989070415497
1.60621845722198
3.80024528503418
4.44656419754028
4.1184139251709
3.50480580329895
2.36579012870789
2.89126801490784
2.98432159423828
2.81495523452759
1.86180794239044
0.957909524440765
0.756719410419464
0.597410023212433
0.64728856086731
0.795076072216034
0.854013621807098
0.998776614665985
0.796827375888824
0.825643599033356
0.72111839056015
0.712063670158386
1.13141536712646
1.20502996444702
1.08497583866119
1.07971024513245
0.80905419588089
0.680433690547943
0.709348142147064
0.666212379932404
0.69655567407608
0.608405292034149
0.914872646331787
0.921743273735046
1.32845509052277
1.45118248462677
1.26126205921173
1.35044872760773
1.18534362316132
0.914531648159027
0.969810485839844
0.829580724239349
0.806832194328308
0.87809830904007
0.80582332611084
0.78211122751236
0.65551632642746
0.752812504768372
0.802414655685425
0.793297410011292
0.744119644165039
0.585040390491486
0.540694117546082
0.505259990692139
0.547398209571838
0.691104769706726
0.657600820064545
0.658894181251526
0.656713008880615
0.645726680755615
0.728298306465149
0.80346941947937
0.568969666957855
0.457821756601334
0.460243374109268
0.469792127609253
0.563303470611572
0.547848999500275
0.578476548194885
0.521066188812256
0.590136826038361
0.56887948513031
0.474571645259857
0.532671749591827
0.568570852279663
0.588301420211792
0.664347171783447
0.696954309940338
0.642152726650238
0.596011459827423
0.705597043037415
0.732760488986969
0.814015507698059
0.968267500400543
1.03407120704651
1.13789653778076
1.18151664733887
1.60681629180908
1.6120183467865
1.26658403873444
1.17571067810059
0.790308177471161
0.559793174266815
0.725646674633026
0.728122770786285
0.683933079242706
0.786133110523224
0.854261994361877
0.814995944499969
0.771521389484406
0.834260046482086
0.775885701179504
0.754067063331604
0.904535531997681
0.890636920928955
0.8792804479599
0.957181751728058
0.933221936225891
0.952949345111847
0.917211174964905
0.688629567623138
0.770829856395721
0.83037793636322
0.775041699409485
1.17790269851685
0.911958754062653
0.771847069263458
0.799185872077942
0.51298451423645
0.54809981584549
0.569846987724304
0.54161936044693
0.897729277610779
1.60802936553955
3.94103693962097
2.75771236419678
6.05469465255737
6.34396028518677
4.24782943725586
28.560754776001
4.24960279464722
3.27415871620178
4.36714792251587
3.29854846000671
5.60359811782837
3.79847693443298
1.82623052597046
1.53071284294128
1.12815678119659
0.908185839653015
0.817107141017914
0.739329755306244
0.659250676631927
0.6593137383461
0.634394526481628
0.610269010066986
0.674684524536133
0.990230143070221
1.20808386802673
1.18545687198639
1.14335417747498
0.937738180160522
0.867774784564972
0.99319988489151
1.33747410774231
1.4459103345871
1.46542680263519
1.54234063625336
1.24197924137115
1.05637490749359
0.843468129634857
0.789651811122894
0.683984756469727
0.637521922588348
0.612126886844635
0.571506083011627
0.606819629669189
0.536236703395844
0.572742164134979
0.688750565052032
0.775376856327057
1.02679252624512
0.951406061649323
0.834043860435486
0.760940551757812
0.66194611787796
0.670384883880615
0.559662520885468
0.506087005138397
0.605259895324707
0.553269803524017
0.678829789161682
0.767045855522156
0.56246542930603
0.554448366165161
0.627084374427795
0.555122256278992
0.662897288799286
0.720988750457764
0.715039491653442
0.823999643325806
0.85266637802124
0.824798226356506
0.760712146759033
0.745082795619965
0.838996410369873
1.03435468673706
1.72553837299347
1.6487283706665
0.936133146286011
0.7637619972229
0.686241328716278
0.709014117717743
0.775822401046753
0.802961468696594
0.919017612934113
0.773529708385468
0.785576820373535
0.757816076278687
0.698386967182159
0.688990354537964
0.700179398059845
1.22603237628937
1.82019782066345
1.91466534137726
1.66712808609009
1.24821448326111
0.997358024120331
0.776011884212494
0.850004374980927
0.849936723709106
0.686949193477631
1.02406311035156
1.13053047657013
1.24979972839355
1.90704751014709
2.54148864746094
2.03900170326233
1.53868103027344
1.30702781677246
1.22471976280212
1.8923807144165
1.99057865142822
1.20925712585449
0.963015735149384
0.855616986751556
0.685255527496338
0.562701165676117
0.590050995349884
0.538439571857452
0.733862638473511
0.783876776695251
0.771947085857391
0.776273190975189
0.765449821949005
0.760425448417664
0.757376730442047
0.959509551525116
0.890878200531006
1.24416422843933
1.33354115486145
1.2208456993103
0.990922689437866
0.769878923892975
0.814794659614563
0.88347727060318
0.92253166437149
0.947801947593689
0.898994386196136
0.915609121322632
0.952256321907043
1.14596176147461
1.25126695632935
1.08172750473022
1.14869403839111
1.3304306268692
1.399129986763
1.69958341121674
2.44296503067017
5.67471170425415
6.13812208175659
6.37930774688721
4.12629175186157
1.98145186901093
1.5419305562973
1.34582424163818
1.41731429100037
1.2623165845871
1.27855217456818
1.03013348579407
1.06727981567383
1.30058813095093
1.1271687746048
1.34140801429749
1.53377461433411
1.64403021335602
2.55349946022034
2.77659749984741
2.15290927886963
2.11269164085388
1.22784805297852
0.688943684101105
1.95557475090027
8.94793033599854
0
0
0
0
0.679562151432037
0.787416160106659
0.996263206005096
0.815697729587555
0.810121178627014
0.688661754131317
0.729858577251434
0.84114021062851
0.762096881866455
0.558950364589691
0.529807090759277
0.561139225959778
0.594163835048676
0.928465247154236
1.36076366901398
1.15469706058502
0.660043597221375
0.550585925579071
0.639935195446014
0.528297066688538
0.643434166908264
0.716265738010406
0.645862877368927
0.903709471225739
0.796128034591675
0.850913166999817
0.871011734008789
0.746253073215485
0.716305732727051
0.857701182365417
0.673592805862427
0.707730114459991
0.808480203151703
0.645518243312836
0.66254049539566
0.661088764667511
0.653605759143829
0.650994956493378
0.759249985218048
0.675800502300262
0.669150114059448
0.743722438812256
0.683929622173309
0.834383726119995
0.948542535305023
1.14704418182373
1.52812421321869
1.71421647071838
2.17466425895691
1.55272710323334
6.07836723327637
2.04553651809692
1.87415790557861
1.88753497600555
1.96882474422455
2.73049020767212
2.42154288291931
4.17321491241455
0
0
0
0
17.2296447753906
3.26743769645691
3.29329085350037
1.15611851215363
0.489952832460403
0.526881754398346
0.771709859371185
0.890466570854187
1.08601057529449
1.4695907831192
1.13822877407074
0.934220552444458
0.939402401447296
0.69808566570282
0.659904658794403
0.699446558952332
0.583305954933167
0.583102345466614
0.697580695152283
0.692050993442535
0.543662250041962
0.49297422170639
0.414648860692978
0.505762457847595
0.580972075462341
0.738223433494568
1.05802714824677
1.21905338764191
1.95234954357147
2.17630529403687
1.32255780696869
0.758530080318451
0.773030161857605
0.612895131111145
0.568374514579773
0.615134358406067
0.579923391342163
0.629475235939026
0.771370828151703
0.915835082530975
0.835092186927795
0.76692807674408
0.687637269496918
0.719548106193542
0.653079748153687
0.846843004226685
1.08445918560028
1.06813704967499
3.03108310699463
3.50806617736816
0
0
3.89669990539551
9.41971778869629
13.2906694412231
5.30600690841675
81.8617401123047
14.5983572006226
2.74482154846191
3.98117828369141
3.76704478263855
1.64125728607178
2.93891072273254
2.53922748565674
2.00081253051758
2.13479065895081
0.851496279239655
0.77508556842804
0.89344310760498
0.988356649875641
1.0686262845993
1.06510663032532
0.89091020822525
0.710188686847687
0.65312123298645
0.841402173042297
1.01815903186798
1.0481162071228
1.12336707115173
0.917444825172424
0.765448987483978
0.837238907814026
0.839026033878326
1.01946711540222
5.24384832382202
3.47224569320679
3.08090686798096
1.79913365840912
1.36241495609283
0.809957563877106
0.481169313192368
0.699056267738342
0.793205916881561
0.831852376461029
0.905757665634155
0.761620819568634
0.624399960041046
0.600847184658051
0.675495982170105
0.696669399738312
0.815367460250854
0.871131360530853
0.89143568277359
0.980116069316864
0.869236588478088
0.704702377319336
0.526513040065765
0.562810838222504
0.568191528320312
0.590822994709015
0.616919577121735
0.677091896533966
0.870723307132721
1.52704739570618
2.35466170310974
2.57573199272156
2.25905251502991
2.29837131500244
2.3550910949707
2.25842905044556
2.82574915885925
2.76069211959839
2.32920980453491
2.36541867256165
2.43569755554199
2.28815793991089
2.60120797157288
2.17095232009888
1.58248114585876
1.23413634300232
0.764062821865082
0.688598155975342
0.669190406799316
0.610164940357208
0.607617855072021
0.603256165981293
0.606643378734589
0.635503947734833
0.615588426589966
0.523325026035309
0.518037855625153
0.461090594530106
0.507039666175842
0.894984066486359
0.957627058029175
0.944424986839294
0.919965326786041
0.686891138553619
0.797542631626129
1.00976955890656
1.43597280979156
3.27549862861633
3.39731478691101
2.90855097770691
2.48198008537292
2.02307677268982
2.3988299369812
2.57455849647522
2.4985523223877
1.90725791454315
1.13872802257538
0.899552226066589
0.708285689353943
0.566877901554108
0.667691886425018
0.796484410762787
0.984753787517548
0.826069116592407
0.897004365921021
0.791055142879486
0.69045490026474
0.87539803981781
0.877372860908508
0.785057604312897
0.762518882751465
0.6744225025177
0.582190930843353
0.639341950416565
0.667929828166962
0.532491445541382
0.53628134727478
0.701653480529785
0.698832929134369
1.10190558433533
1.30533671379089
1.16201722621918
1.43482792377472
1.23652410507202
0.942029058933258
1.03941082954407
0.805525064468384
0.684637367725372
0.682624936103821
0.616342961788177
0.599006593227386
0.614071726799011
0.75466525554657
0.737439811229706
0.731098711490631
0.694338619709015
0.545135498046875
0.50672721862793
0.508308529853821
0.498843401670456
0.571755826473236
0.566053688526154
0.53426456451416
0.553503096103668
0.621195554733276
0.741017282009125
0.761799395084381
0.557703018188477
0.494682848453522
0.426383763551712
0.451685011386871
0.521624505519867
0.439133405685425
0.430547058582306
0.449386537075043
0.544983148574829
0.555565714836121
0.552001714706421
0.539219260215759
0.507691502571106
0.502707839012146
0.56370735168457
0.617223978042603
0.621076643466949
0.613614559173584
0.694797039031982
0.747300624847412
0.776188492774963
0.857499897480011
1.03624176979065
1.07701933383942
1.22573232650757
1.85834956169128
1.79841089248657
1.57201504707336
1.4804013967514
0.945043563842773
0.64664888381958
0.663227260112762
0.64861935377121
0.570427775382996
0.633095920085907
0.712155938148499
0.664080619812012
0.749634683132172
0.813510537147522
0.831180095672607
0.772100031375885
0.812707841396332
0.791572272777557
0.821326673030853
0.953407645225525
0.960339367389679
0.958064138889313
0.896825313568115
0.692163109779358
0.787224173545837
1.01636350154877
0.869241774082184
1.26477229595184
0.937774479389191
0.758973300457001
0.797274827957153
0.655259609222412
0.779123842716217
0.794031083583832
0.850202023983002
1.14192831516266
1.24564039707184
3.35108399391174
2.55841755867004
4.78974199295044
4.58349800109863
3.75763821601868
31.3892841339111
4.63640880584717
6.53402709960938
8.41826057434082
4.01287364959717
4.61259651184082
2.97005319595337
1.80865573883057
2.09626913070679
1.38133108615875
1.19293749332428
1.04228913784027
0.893137216567993
0.779640674591064
0.669957280158997
0.622739613056183
0.560936212539673
0.565724611282349
0.930663168430328
1.04208266735077
1.10198986530304
1.14723598957062
0.924708247184753
0.97031831741333
1.09388935565948
1.48763310909271
1.45079946517944
0.934590935707092
0.998364567756653
0.884560525417328
0.75937420129776
0.926800310611725
0.734805107116699
0.665723741054535
0.696334719657898
0.602826237678528
0.611319661140442
0.64518928527832
0.629749298095703
0.703064024448395
0.729425191879272
0.748018205165863
0.889028370380402
0.815286099910736
0.812731206417084
0.781341791152954
0.65227609872818
0.646462738513947
0.545841932296753
0.474260747432709
0.594350457191467
0.544028580188751
0.599605023860931
0.667803704738617
0.595259428024292
0.692574918270111
0.812652230262756
0.742341935634613
0.825012624263763
0.795477986335754
0.716658115386963
0.793097853660583
0.896325588226318
0.866733729839325
0.838494300842285
0.786436021327972
0.813029646873474
0.916572690010071
0.984805405139923
1.01327884197235
0.673959314823151
0.528478503227234
0.558086454868317
0.635866820812225
0.653619349002838
0.742104887962341
0.98089724779129
0.918891489505768
0.985529780387878
0.970458269119263
0.76894611120224
0.643609642982483
0.670020043849945
1.21118009090424
1.92455816268921
2.26815009117126
2.07603216171265
1.45863521099091
1.09177720546722
0.881782650947571
0.911068916320801
0.911588490009308
0.755182325839996
1.15105521678925
1.18412172794342
1.21407151222229
1.54993867874146
1.43987131118774
1.90527975559235
1.5807443857193
1.74619519710541
1.39959955215454
2.01882815361023
2.90298843383789
1.20843160152435
1.11645221710205
0.961975276470184
0.649933457374573
0.501974999904633
0.486056387424469
0.515242397785187
0.731348156929016
0.900852382183075
0.873946607112885
0.824755012989044
0.781701445579529
0.718806624412537
0.701812028884888
0.924342513084412
0.906771898269653
1.09672665596008
1.12144148349762
0.999222218990326
0.946814596652985
0.840198040008545
1.14202690124512
1.28511476516724
1.16990196704865
1.13910925388336
0.84044486284256
0.832124471664429
0.800204992294312
0.89689427614212
[truncated: 998,000+ more rows]
