# Supplementary material for: Metabolic profiling of steatotic liver disease by fluorescence lifetime imaging microscopy
Source: Commun Med (Lond). 2026 Apr 25;6:369. doi: 10.1038/s43856-026-01605-7 (PMC13324169; doi:10.1038/s43856-026-01605-7)
Supplement: Supplementary file 15 — Supplementary Data 12 [file 43856_2026_1605_MOESM15_ESM.csv]

1.68547284603119
1.41454172134399
1.57106328010559
1.77114403247833
1.81774175167084
2.00020956993103
1.91945326328278
2.13513255119324
2.19099569320679
2.14461016654968
2.05596399307251
1.81215870380402
1.62105143070221
1.76588332653046
2.07325077056885
2.32055521011353
2.83478856086731
3.04693818092346
2.98062896728516
3.03921580314636
2.87436199188232
2.59021353721619
2.44860100746155
2.26396417617798
2.08858585357666
1.8408340215683
1.73907911777496
1.72966086864471
1.60359477996826
1.64690887928009
1.66392803192139
1.65831243991852
1.8295795917511
2.10979795455933
1.97883570194244
1.79624021053314
1.57865059375763
1.39687061309814
1.45437431335449
1.41976404190063
1.62322187423706
1.66421914100647
1.74023568630219
1.90781319141388
1.85507071018219
2.19377946853638
2.28099179267883
2.57108354568481
2.93843364715576
2.75497698783875
2.53278994560242
2.03383851051331
1.64674806594849
1.60561895370483
1.86140966415405
1.90475511550903
2.05052351951599
1.86294984817505
1.37094902992249
1.33198988437653
1.50384962558746
1.65754377841949
1.94105637073517
2.04137110710144
2.00254058837891
1.79841196537018
1.67578494548798
1.60901129245758
1.55645620822906
1.98686552047729
1.92126250267029
2.06671023368835
2.29323077201843
2.18800854682922
2.28857088088989
2.54722881317139
2.39129090309143
2.77615451812744
2.92776560783386
2.72169089317322
2.90883851051331
2.47328877449036
2.33463573455811
2.29334688186646
2.67822504043579
2.81262302398682
3.48481822013855
4.91947269439697
5.5669150352478
8.35837364196777
8.39855480194092
5.78996658325195
3.71062707901001
2.7182981967926
2.4569571018219
2.79025745391846
3.52492046356201
4.26887464523315
5.46998453140259
5.81892347335815
9.45312118530273
8.62550735473633
7.19721031188965
5.90826559066772
3.86226367950439
2.67042136192322
2.06578159332275
1.82184898853302
1.7031170129776
1.9984849691391
2.36617398262024
2.81012463569641
2.91882300376892
2.88719773292542
2.89230942726135
2.71321487426758
3.03206562995911
2.70760655403137
2.11774873733521
1.71742486953735
1.43298828601837
1.54553079605103
1.7147388458252
1.78239667415619
1.79579746723175
1.7368106842041
1.64996099472046
1.68634152412415
1.67052125930786
1.49311983585358
1.44622802734375
1.57115757465363
1.74350762367249
1.88759577274323
1.96699047088623
1.93406593799591
1.75959873199463
1.89775812625885
1.83450829982758
1.65486574172974
1.72096526622772
1.52872240543365
1.52903389930725
1.43174779415131
1.30820715427399
1.18797218799591
1.22210836410522
1.43593192100525
1.44325363636017
1.59959423542023
1.53885591030121
1.53336453437805
1.95316815376282
2.24434971809387
2.56879615783691
2.79387784004211
2.76882600784302
2.96071434020996
2.93731284141541
3.07664608955383
3.44350814819336
3.02506446838379
2.52619171142578
2.12438464164734
1.74762427806854
1.6097332239151
1.68788945674896
1.73516309261322
1.59013259410858
1.57990312576294
1.66020119190216
1.96867787837982
2.18265986442566
2.27745318412781
2.1149275302887
1.66193425655365
1.46692419052124
1.53072202205658
1.61064600944519
1.8340607881546
1.94166123867035
1.93560516834259
2.00898218154907
1.93849790096283
1.78355944156647
1.75821042060852
1.98062992095947
2.27272987365723
2.68586015701294
2.8846275806427
2.61345863342285
2.08560466766357
1.80193245410919
1.36421358585358
1.33013236522675
1.53408133983612
1.66083753108978
1.66247999668121
1.55915379524231
1.57830595970154
1.49417555332184
1.53635513782501
1.68528532981873
1.55420255661011
1.68255877494812
1.91320812702179
1.78843474388123
1.83045506477356
1.8467036485672
1.66509521007538
1.62823963165283
1.62201952934265
1.4155730009079
1.48200726509094
1.43064832687378
1.46051478385925
1.59910237789154
1.83117008209229
2.1612982749939
2.2128369808197
2.28508973121643
2.07825994491577
1.93072199821472
1.81344723701477
1.57671022415161
1.43142604827881
1.33959662914276
1.38009870052338
1.47712683677673
1.57709944248199
1.63147819042206
1.72787272930145
1.74214971065521
1.81162071228027
1.73353946208954
1.47688066959381
1.41196346282959
1.39459037780762
1.35830307006836
1.5294623374939
1.62958371639252
1.52426815032959
1.62149083614349
1.66682815551758
1.71029210090637
1.79041981697083
1.80918180942535
1.65482604503632
1.56698048114777
1.50558137893677
1.4143944978714
1.44235360622406
1.4516749382019
1.45841312408447
1.45111536979675
1.44404530525208
1.45909214019775
1.45300757884979
1.54831922054291
1.54207968711853
1.41449928283691
1.43294322490692
1.39561605453491
1.54357719421387
1.60271728038788
1.90453088283539
2.03575897216797
1.89589607715607
2.07852363586426
1.77264893054962
1.75805509090424
2.0463650226593
2.04172325134277
1.92035806179047
1.70311081409454
1.44972085952759
1.36781549453735
1.49940276145935
1.63698196411133
1.76701724529266
1.83336293697357
1.57878470420837
1.5470472574234
1.48380208015442
1.42424035072327
1.54002964496613
1.56898987293243
1.60297238826752
1.62459492683411
1.96449255943298
2.06037926673889
1.93894493579865
1.90255320072174
1.67516267299652
1.487948179245
1.53951609134674
1.50438022613525
1.46648585796356
1.53581833839417
1.83299171924591
2.04778814315796
2.13721871376038
2.39235186576843
2.10179495811462
2.22369909286499
2.44742679595947
2.41642069816589
2.33208656311035
2.08419179916382
1.72648930549622
1.48773801326752
1.5235151052475
1.73866152763367
1.93051767349243
1.80812180042267
1.60280156135559
1.30440926551819
1.31473910808563
1.60248959064484
1.99777138233185
2.13591885566711
1.84029638767242
1.86476361751556
1.63258385658264
1.56565678119659
1.69721555709839
1.45408844947815
1.64795577526093
1.55736207962036
1.60970509052277
1.88150525093079
1.79567456245422
2.27091574668884
2.00502038002014
1.79815351963043
1.68690693378448
1.60365581512451
1.66536271572113
1.70362854003906
1.8937805891037
2.1033456325531
2.59091091156006
3.29474067687988
3.337073802948
3.07184886932373
2.64913368225098
2.19069123268127
2.12377119064331
2.01113128662109
1.83925247192383
1.70289349555969
1.65386271476746
1.44616281986237
1.55671203136444
2.07992601394653
2.16394472122192
3.46241998672485
8.21776866912842
6.36628150939941
3.41247820854187
11.8748302459717
5.94101142883301
2.71252584457397
1.86719024181366
2.13916087150574
1.69832360744476
1.86199045181274
1.91214466094971
1.33134186267853
1.6476047039032
2.22465562820435
3.00454878807068
4.22320795059204
3.04423880577087
1.1781815290451
0.9088294506073
1.03994083404541
1.72639262676239
1.9842357635498
2.11415719985962
1.83465731143951
1.14732754230499
1.38383591175079
1.4508421421051
1.31133723258972
1.58024764060974
0.81869375705719
1.19417417049408
2.18748664855957
1.91022622585297
2.23188209533691
2.18304443359375
2.08237385749817
2.16742038726807
2.10725498199463
1.73960328102112
1.54037082195282
15.2270603179932
20.975435256958
114.831115722656
2.68535661697388
1.3456939458847
1.99812877178192
1.44103932380676
1.85733139514923
2.45618939399719
1.52425265312195
2.24139022827148
3.77023959159851
3.43829083442688
4.43020963668823
2.13265681266785
1.27988708019257
2.00342869758606
1.88241291046143
1.69677150249481
2.99225044250488
1.86483311653137
1.60898840427399
2.59367632865906
2.0545334815979
1.5358030796051
2.02156257629395
2.28466653823853
2.81864762306213
6.5175256729126
3.4045045375824
1.5653680562973
1.78875529766083
2.30816006660461
2.24067401885986
1.8670779466629
1.80022931098938
1.21330964565277
1.76013803482056
4.51490926742554
4.66488838195801
2.82967209815979
1.92757797241211
2.1267557144165
2.2383029460907
2.54008412361145
2.46544528007507
2.72724509239197
1.93995046615601
3.03318119049072
1.76204073429108
1.88710486888885
2.3612973690033
1.68363738059998
1.99997115135193
0.768915057182312
1.02858912944794
1.24710166454315
2.30283617973328
0
0
5.92027187347412
3.18450260162354
1.66155469417572
1.40364813804626
2.29964256286621
1.21099936962128
1.67060482501984
2.13947319984436
1.47002732753754
0
13.0948390960693
0
0
2.22440719604492
1.41060709953308
1.67882800102234
1.53625059127808
1.66250932216644
3.37983131408691
3.49362254142761
3.12169528007507
1.53309941291809
0.984530508518219
1.92273962497711
2.01775574684143
1.7756724357605
1.56549108028412
1.3166925907135
1.40219867229462
1.3011109828949
1.37356519699097
1.49699437618256
1.23838818073273
2.26256537437439
3.64653849601746
3.30943059921265
45.4005241394043
11.7106313705444
0
0
6.34213495254517
2.59012794494629
1.65410792827606
1.43638491630554
1.09907758235931
1.70664525032043
2.13166761398315
2.24116897583008
1.66903221607208
0.88422566652298
1.16233587265015
1.36939752101898
1.49369168281555
1.41937124729156
1.50228309631348
1.68079698085785
1.76832604408264
1.8710720539093
1.98751366138458
2.18121838569641
2.23242449760437
2.29254770278931
2.01706790924072
1.72072088718414
1.61140275001526
1.62810444831848
1.87132263183594
2.02787303924561
2.35393238067627
2.4385130405426
2.46221137046814
2.54780793190002
2.56886196136475
2.51343011856079
2.40548610687256
2.25374054908752
1.91117119789124
1.67272651195526
1.52366268634796
1.59868896007538
1.52844631671906
1.57741665840149
1.63010823726654
1.63293290138245
1.73967826366425
1.96425843238831
1.86638510227203
1.7211332321167
1.67033731937408
1.51512718200684
1.61815559864044
1.57303631305695
1.8281307220459
1.8826425075531
2.01551198959351
2.29059553146362
2.38553714752197
3.07964468002319
3.39977335929871
3.76896238327026
3.95135188102722
3.20163249969482
2.44203495979309
1.84531474113464
1.46299052238464
1.44014620780945
1.65416836738586
1.70281636714935
1.83322691917419
1.72546362876892
1.32978451251984
1.26900851726532
1.29343485832214
1.39768385887146
1.62998998165131
1.86488974094391
1.96160519123077
1.84654402732849
1.75480258464813
1.64060378074646
1.59882080554962
1.91329920291901
1.82205235958099
1.81624531745911
1.9105132818222
1.85466325283051
1.88886880874634
2.26116156578064
2.29205894470215
2.61827778816223
2.86559367179871
2.55280709266663
2.51345300674438
2.20884442329407
2.13223910331726
2.39893388748169
2.89037728309631
2.9604709148407
3.14812660217285
3.69858241081238
5.37053489685059
10.0259284973145
13.8704051971436
9.33748149871826
4.29717826843262
2.67363166809082
2.22014427185059
2.50893402099609
3.38995623588562
3.71229076385498
4.41469526290894
3.96624970436096
4.98313856124878
5.2644248008728
5.00345182418823
4.67707538604736
3.37171316146851
2.39346265792847
1.82548654079437
1.57052934169769
1.63803911209106
1.89429986476898
2.20655703544617
2.81547713279724
3.00797414779663
3.13788318634033
3.19467687606812
2.90331554412842
3.00693583488464
2.41658306121826
1.83602607250214
1.52094459533691
1.24412083625793
1.37667524814606
1.49101686477661
1.53908383846283
1.6695464849472
1.62538874149323
1.55457401275635
1.54915630817413
1.48663878440857
1.43479406833649
1.50908768177032
1.71829426288605
1.91983664035797
2.14000582695007
2.01735901832581
1.81950402259827
1.6418285369873
1.63727259635925
1.61486864089966
1.61158299446106
1.64392876625061
1.46573150157928
1.43585288524628
1.31932520866394
1.23226571083069
1.1697039604187
1.2422548532486
1.43401491641998
1.50803828239441
1.61723625659943
1.53712785243988
1.44760382175446
1.6372058391571
1.74222707748413
1.89179396629333
2.09677886962891
2.17371654510498
2.50512385368347
2.88078808784485
3.2064905166626
3.94077396392822
3.60823559761047
2.99568629264832
2.43420219421387
1.8673210144043
1.65387439727783
1.59035015106201
1.55431807041168
1.51303744316101
1.43856942653656
1.63831925392151
2.19441604614258
2.42812752723694
2.75933694839478
2.34882402420044
1.62270045280457
1.35203766822815
1.29847264289856
1.44329571723938
1.68876791000366
1.8168910741806
1.72508144378662
1.69961225986481
1.7187032699585
1.70228743553162
1.97869622707367
2.41494297981262
2.75609087944031
3.3166491985321
3.36401700973511
2.86738228797913
2.4737389087677
2.17101573944092
1.54372012615204
1.43904829025269
1.47860133647919
1.5431307554245
1.56030976772308
1.53303682804108
1.64862310886383
1.57561552524567
1.64236724376678
1.80091571807861
1.6489953994751
1.75088465213776
1.98467791080475
1.77663135528564
1.66270709037781
1.7181704044342
1.6272531747818
1.74269211292267
1.87776899337769
1.55572998523712
1.52560043334961
1.38791835308075
1.39693474769592
1.58951652050018
2.01867985725403
2.34370255470276
2.36561584472656
2.67040276527405
2.29629182815552
2.09873080253601
1.96227562427521
1.57059955596924
1.41672003269196
1.31300890445709
1.35084700584412
1.46474981307983
1.56742811203003
1.5902099609375
1.6985090970993
1.64009392261505
1.60398268699646
1.61409878730774
1.37440931797028
1.3537654876709
1.35435330867767
1.28313934803009
1.42675805091858
1.484130859375
1.53077054023743
1.65986669063568
1.66423010826111
1.62550914287567
1.55119514465332
1.58071410655975
1.50518918037415
1.40723657608032
1.45832145214081
1.35626804828644
1.32408201694489
1.41904997825623
1.37178313732147
1.36526131629944
1.32380783557892
1.23520720005035
1.23790466785431
1.3383309841156
1.34172606468201
1.33260917663574
1.32674062252045
1.33648097515106
1.46379578113556
1.44510495662689
1.54314386844635
1.53138780593872
1.5115772485733
1.60056090354919
1.52315783500671
1.64899861812592
1.67289912700653
1.65146601200104
1.61424422264099
1.45094728469849
1.43561458587646
1.50972580909729
1.63941693305969
1.76622211933136
1.82424688339233
1.72473573684692
1.47849178314209
1.42414367198944
1.35431611537933
1.30440783500671
1.39101338386536
1.35623872280121
1.34508454799652
1.48890769481659
1.7606189250946
1.807408452034
1.82353281974792
1.78582155704498
1.52393126487732
1.45368051528931
1.40988540649414
1.38226628303528
1.37991058826447
1.4374006986618
1.64972507953644
1.6229647397995
1.70856940746307
1.7922660112381
1.66061472892761
1.8064112663269
1.93256390094757
1.82747340202332
1.82829737663269
1.66485917568207
1.4411119222641
1.48082101345062
1.34619069099426
1.46790671348572
1.73259389400482
1.63598191738129
1.73115789890289
1.5536607503891
1.48283004760742
1.75149190425873
1.8224720954895
1.85734832286835
1.7186027765274
1.69862771034241
1.61166095733643
1.60102522373199
1.65103483200073
1.36626815795898
1.54654443264008
1.46991527080536
1.56567370891571
1.76396822929382
1.7029721736908
1.99604535102844
1.86459910869598
1.78823363780975
1.65093338489532
1.53397238254547
1.53357136249542
1.5629802942276
1.70207417011261
1.9291787147522
2.33754014968872
2.83525466918945
2.97458982467651
2.915203332901
2.47805094718933
2.22276401519775
1.94538450241089
1.72718405723572
1.60119163990021
1.43118870258331
1.52526378631592
1.45675945281982
1.45803380012512
1.38084816932678
1.40622627735138
1.42292785644531
5.17749691009521
5.52422714233398
24.6204872131348
0
0
15.5718193054199
6.32003831863403
2.70199942588806
2.0114426612854
1.87756621837616
1.52418792247772
1.80549085140228
2.17384648323059
2.91661906242371
4.9890775680542
2.95534801483154
3.2340304851532
2.17659139633179
1.90948843955994
1.71178662776947
1.76019716262817
1.2320681810379
1.16055715084076
1.24569034576416
0.837502121925354
1.14699470996857
1.31791138648987
1.34674453735352
1.72858655452728
1.38756120204926
1.94917368888855
2.8951997756958
1.95619451999664
2.33746647834778
2.29759788513184
2.18808817863464
2.26870250701904
2.13043689727783
1.37665390968323
0.890177130699158
2.30346751213074
1.85331988334656
3.09130883216858
1.6083710193634
1.16582095623016
1.51800298690796
1.4233363866806
1.51031827926636
1.30801546573639
0.882368087768555
1.0732604265213
1.26270925998688
1.23132562637329
1.70085442066193
1.2377256155014
1.22094655036926
1.38490557670593
1.68180811405182
1.50364398956299
1.40747833251953
1.0501115322113
0.842788875102997
1.13506519794464
1.69491839408875
3.52840352058411
5.65930366516113
16.9526882171631
12.2704067230225
40.8236427307129
10.0824880599976
2.57651948928833
2.67611765861511
2.2886655330658
4.33265399932861
3.12722182273865
2.48984408378601
1.85859334468842
3.31297063827515
7.63124465942383
10.9093618392944
2.32651400566101
1.99547755718231
1.79655683040619
0.960018992424011
1.27616691589355
1.0481561422348
0.892158448696136
1.23645555973053
3.95990300178528
1.77286469936371
2.10423374176025
3.11266708374023
1.46061325073242
1.35553121566772
0.606650471687317
0.759143769741058
0.858998417854309
1.48864889144897
6.36754941940308
4.97806596755981
2.34700155258179
1.94621086120605
1.75457572937012
1.4802610874176
1.75633728504181
0.996440172195435
0.8324373960495
1.27447855472565
1.98873698711395
0
0
166.670288085938
17.0074462890625
1.65988910198212
1.36498248577118
1.41801774501801
1.74520587921143
2.57626938819885
5.55666542053223
7.69174957275391
5.35369157791138
1.99758279323578
1.5627144575119
1.78428936004639
1.80737173557281
1.63984394073486
1.20989155769348
1.16820073127747
1.19115674495697
1.17213451862335
1.37935829162598
1.43677246570587
1.28986990451813
1.85751950740814
1.91495668888092
1.69534504413605
2.77183771133423
1.94328129291534
3.2617769241333
41.4483642578125
0
5.76681280136108
8.63311767578125
2.61822438240051
1.3893016576767
1.69211912155151
1.71992671489716
2.71105051040649
1.66313397884369
1.21977460384369
1.77315676212311
1.4383407831192
1.4506688117981
1.41621947288513
1.46763694286346
1.53620481491089
1.56440031528473
1.68967998027802
1.8170862197876
2.09007549285889
2.12583446502686
2.0559766292572
1.89380288124084
1.60685133934021
1.57495319843292
1.65832459926605
1.80769145488739
1.79161715507507
1.99020504951477
2.01951766014099
1.99784326553345
2.28553676605225
2.35535550117493
2.30411076545715
2.27247405052185
2.09150338172913
1.75114285945892
1.47943651676178
1.39312291145325
1.32440876960754
1.34043848514557
1.41893887519836
1.50173425674438
1.53804934024811
1.5053209066391
1.66516387462616
1.56392312049866
1.60788595676422
1.73084008693695
1.61328148841858
1.72776341438293
1.64129292964935
1.59044408798218
1.71188640594482
1.98313724994659
2.4664089679718
3.44249248504639
4.87619543075562
5.67587089538574
5.48701858520508
4.86012840270996
3.24713087081909
2.20896100997925
1.7777841091156
1.37976956367493
1.44743382930756
1.68637442588806
1.55913460254669
1.6423614025116
1.56795382499695
1.25265514850616
1.31060135364532
1.24301052093506
1.3054211139679
1.48839676380157
1.70809662342072
1.92717266082764
1.81000852584839
1.69429230690002
1.54130637645721
1.56765830516815
1.81639552116394
1.8389151096344
1.69711482524872
1.68040084838867
1.67435073852539
1.67021262645721
1.96392297744751
2.08940124511719
2.1578574180603
2.21611166000366
2.19278478622437
1.9558914899826
1.90214443206787
1.90537166595459
2.34771919250488
3.23415541648865
3.59710621833801
3.88851642608643
4.43310832977295
6.57318925857544
10.6824283599854
14.0954351425171
8.83420753479004
4.74017238616943
2.83068990707397
2.2343578338623
2.27466344833374
2.62568259239197
2.71870732307434
3.01769781112671
2.77669596672058
2.91771054267883
3.0495662689209
3.13302230834961
3.15457034111023
2.80003333091736
2.40534973144531
1.86311781406403
1.72430264949799
1.73951292037964
1.71967172622681
1.85147392749786
2.21884870529175
2.52390146255493
2.88665246963501
3.0003502368927
2.80386805534363
2.6013548374176
2.19610333442688
1.78574681282043
1.5656476020813
1.34185326099396
1.38239216804504
1.40800857543945
1.31741046905518
1.42644309997559
1.34682083129883
1.36996603012085
1.36436891555786
1.32547068595886
1.36952900886536
1.38692367076874
1.6425484418869
1.89117109775543
2.02473545074463
2.01133680343628
1.79643058776855
1.68827521800995
1.6074640750885
1.48908162117004
1.52434301376343
1.4221088886261
1.34386491775513
1.36465644836426
1.30938923358917
1.25781774520874
1.28392517566681
1.27242362499237
1.36518108844757
1.40547466278076
1.50033497810364
1.50070583820343
1.43110287189484
1.59481644630432
1.55402946472168
1.6002002954483
1.62686443328857
1.61014986038208
2.04208421707153
2.47068047523499
3.27823090553284
4.49383640289307
3.64429521560669
3.1056010723114
2.41472315788269
1.93297159671783
1.73007655143738
1.61091780662537
1.59425830841064
1.57340800762177
1.55983304977417
2.02950620651245
2.63746285438538
2.82040882110596
3.24791574478149
2.67267966270447
2.06363558769226
1.74883854389191
1.55138182640076
1.49213063716888
1.57709634304047
1.76839983463287
1.79069435596466
1.855504155159
1.88975119590759
1.76305377483368
2.07408475875854
2.52262020111084
3.20873403549194
4.06392192840576
3.95188069343567
3.37599468231201
2.74241924285889
2.32893204689026
1.68986487388611
1.4975848197937
1.42088270187378
1.47857093811035
1.39680254459381
1.37024390697479
1.43939220905304
1.51423799991608
1.62369549274445
1.85237288475037
1.75755047798157
1.76086509227753
1.89889311790466
1.45631098747253
1.48325514793396
1.57537090778351
1.61798000335693
1.85878753662109
1.94084906578064
1.63119149208069
1.63017702102661
1.46275961399078
1.50814878940582
1.69694983959198
2.02869057655334
2.20674800872803
2.0822901725769
2.43041777610779
2.12928867340088
2.03053307533264
1.90840327739716
1.52145290374756
1.39899873733521
1.30971491336823
1.43091428279877
1.61388921737671
1.68589115142822
1.63020801544189
1.72166514396667
1.63036787509918
1.58853244781494
1.56933271884918
1.30781269073486
1.27536916732788
1.25118744373322
1.27140712738037
1.46211755275726
1.4846408367157
1.5761946439743
1.70122826099396
1.64658939838409
1.52470326423645
1.44215559959412
1.44187498092651
1.40522181987762
1.4032369852066
1.3852105140686
1.30357086658478
1.22190773487091
1.27928876876831
1.29395639896393
1.2710040807724
1.29773950576782
1.21195292472839
1.16298878192902
1.23018896579742
1.2854266166687
1.30516874790192
1.3616931438446
1.38017499446869
1.37450385093689
1.31601238250732
1.38803684711456
1.38823175430298
1.40298891067505
1.45844674110413
1.4313098192215
1.58997869491577
1.59147810935974
1.67831969261169
1.5538045167923
1.37747693061829
1.40408515930176
1.40736877918243
1.63196492195129
1.69410300254822
1.69106864929199
1.62051033973694
1.36086809635162
1.42526948451996
1.40455412864685
1.32729208469391
1.3786426782608
1.22755002975464
1.17954063415527
1.34649419784546
1.53254187107086
1.50816810131073
1.50571668148041
1.48884832859039
1.36617350578308
1.41042387485504
1.46623826026917
1.41443312168121
1.34226047992706
1.35502886772156
1.4079931974411
1.34445667266846
1.45265567302704
1.56593608856201
1.54200041294098
1.71762347221375
1.74051880836487
1.60948824882507
1.66658985614777
1.52747249603271
1.43491542339325
1.5313982963562
1.31304621696472
1.34253239631653
1.50145936012268
1.33914768695831
1.43313252925873
1.37141871452332
1.37189722061157
1.54236447811127
1.64916682243347
1.69598829746246
1.67883968353271
1.71442520618439
1.61189150810242
1.63537335395813
1.68192660808563
1.41621899604797
1.42752969264984
1.30155289173126
1.35817527770996
1.48366439342499
1.45963656902313
1.58063161373138
1.3801703453064
1.36394453048706
1.32458126544952
1.31399762630463
1.35198080539703
1.46869969367981
1.57288408279419
1.83698034286499
2.10603761672974
2.29209899902344
2.48531484603882
2.2570104598999
2.07620477676392
2.0285439491272
1.83921205997467
1.68598437309265
1.60758531093597
1.40320086479187
1.53421318531036
1.49692070484161
1.40371334552765
1.2316700220108
0.983454823493958
1.06458234786987
4.50081777572632
75.169303894043
0
0
0
16.0146255493164
4.60918760299683
2.11717557907104
1.57706272602081
1.33422744274139
1.34905850887299
2.51359081268311
2.98802471160889
5.15273857116699
7.70376300811768
5.17217254638672
6.59945154190063
4.1027889251709
4.45860719680786
2.58452820777893
1.49662482738495
1.75690817832947
1.30667555332184
1.5375988483429
1.22454917430878
1.17331862449646
1.31227612495422
1.29795372486115
1.46177351474762
1.31056094169617
1.4622391462326
1.68409240245819
1.86818540096283
2.10875821113586
1.97274827957153
2.09613466262817
1.82333028316498
1.69700241088867
1.27168810367584
0.522597789764404
1.40819013118744
1.05324304103851
1.19686770439148
1.19038319587708
1.11250329017639
1.39343893527985
1.61847710609436
1.98415100574493
1.52014315128326
1.15594375133514
1.38712871074677
1.45367276668549
1.21658396720886
1.55518531799316
1.19551360607147
1.04648697376251
1.13193070888519
1.23853397369385
1.06407487392426
1.26777017116547
1.20338404178619
1.03993046283722
1.48785698413849
1.78007292747498
3.29665064811707
5.06420803070068
14.6384239196777
24.7430076599121
31.1699085235596
0
7.41342115402222
2.42243576049805
1.4952118396759
1.07746267318726
1.34384989738464
1.58173358440399
1.84782707691193
5.09807062149048
31.0314311981201
0
1.81562173366547
1.57552111148834
1.7698734998703
0.80873829126358
1.56575572490692
1.68264532089233
1.47022593021393
1.79780781269073
4.32067203521729
2.09174489974976
2.40209889411926
5.20719766616821
2.42598414421082
1.55873990058899
0.581688463687897
0.682361721992493
0.762438714504242
1.48428165912628
3.90022015571594
27.7914199829102
4.70370626449585
3.55082631111145
12.561146736145
2.56908512115479
4.73252820968628
2.23258876800537
0.868530929088593
1.31444430351257
1.76415276527405
6.92007684707642
0
29.8122749328613
57.7310791015625
1.09640514850616
1.11757445335388
0.983970999717712
1.25746774673462
2.29557943344116
5.18849468231201
0
0
40.8572769165039
3.65839219093323
1.84587717056274
1.87178778648376
1.58219766616821
1.17062246799469
1.24047148227692
1.24182510375977
1.12837147712708
1.35597789287567
1.29345870018005
1.08352994918823
1.64189827442169
1.48574101924896
1.0807626247406
1.29263031482697
1.13332879543304
1.19295871257782
4.44937705993652
11.3989706039429
47.8432655334473
19.383731842041
11.2094020843506
12.1542224884033
5.33010101318359
3.72270011901855
7.41137886047363
2.60807585716248
2.01803159713745
6.75188684463501
2.64830589294434
1.43225717544556
1.43724894523621
1.45407855510712
1.38436543941498
1.41805946826935
1.42285895347595
1.52638840675354
1.76551175117493
1.77334260940552
2.00610423088074
1.91838026046753
1.68869268894196
1.74670600891113
1.60561859607697
1.69719445705414
1.60729837417603
1.60748934745789
1.65842092037201
1.71542930603027
2.0135555267334
2.20195317268372
2.28766918182373
2.28388118743896
2.12371182441711
1.79841828346252
1.53640282154083
1.50305044651031
1.38063848018646
1.39620327949524
1.52739942073822
1.47885930538177
1.47711110115051
1.38896381855011
1.3153932094574
1.20587277412415
1.30854332447052
1.45689058303833
1.57423973083496
1.77863752841949
1.74682986736298
1.65393018722534
1.82077479362488
2.29889011383057
2.91243743896484
4.73658657073975
6.39925193786621
6.93319749832153
6.49749088287354
5.13972282409668
3.1575870513916
2.1794445514679
1.86562597751617
1.43972933292389
1.4574019908905
1.57615673542023
1.37888157367706
1.44179677963257
1.45801770687103
1.26861166954041
1.31710290908813
1.26080751419067
1.3632116317749
1.35419404506683
1.66333150863647
1.7909517288208
1.74788546562195
1.81284439563751
1.61765027046204
1.67771315574646
1.70208954811096
1.64991450309753
1.54525208473206
1.38538920879364
1.40409076213837
1.42147171497345
1.64414882659912
1.75694823265076
1.93905234336853
2.05327439308167
1.99158763885498
1.98205733299255
1.7915803194046
1.67820394039154
1.98346638679504
2.41789484024048
2.90891051292419
3.30686354637146
4.15127277374268
6.38603591918945
8.76326751708984
11.0463838577271
7.17249393463135
4.08395576477051
2.36097931861877
1.83162808418274
1.74296176433563
1.8431156873703
1.92822933197021
2.15087032318115
2.00997471809387
2.12643790245056
2.05591559410095
2.15598320960999
2.24976348876953
2.11291456222534
2.07840871810913
1.54732811450958
1.43298780918121
1.45814430713654
1.46935057640076
1.58593273162842
1.90849041938782
2.14987277984619
2.42384076118469
2.48005962371826
2.41039896011353
2.16676568984985
1.95891404151917
1.80782389640808
1.63746786117554
1.49824118614197
1.492431640625
1.52549719810486
1.33803534507751
1.41695261001587
1.28219056129456
1.29657661914825
1.31555533409119
1.34169447422028
1.34400153160095
1.38760340213776
1.62211000919342
1.807337641716
2.08829021453857
1.92805135250092
1.72058534622192
1.63789534568787
1.45128583908081
1.50777101516724
1.63499867916107
1.4539235830307
1.41337168216705
1.36123144626617
1.30917429924011
1.32290637493134
1.3834844827652
1.35499703884125
1.40019011497498
1.41527628898621
1.42382097244263
1.36509525775909
1.35601198673248
1.4268251657486
1.47075939178467
1.60956251621246
1.55004620552063
1.56657993793488
1.90229737758636
2.23260760307312
3.01817917823792
3.95458459854126
3.487637758255
2.9797568321228
2.21275806427002
1.83058702945709
1.67881441116333
1.72732603549957
1.93292582035065
1.97457349300385
2.08208346366882
2.72448325157166
2.97137236595154
3.15838742256165
3.621497631073
2.88607954978943
2.56516146659851
2.23454475402832
1.85348868370056
1.69164609909058
1.83455896377563
2.34530878067017
2.6785614490509
2.78687477111816
2.68021941184998
2.25068068504333
2.41172170639038
2.74163317680359
3.59866881370544
5.0434308052063
5.09189653396606
4.4332423210144
3.32876229286194
2.50676155090332
1.74053204059601
1.53125751018524
1.43753743171692
1.48921644687653
1.42943751811981
1.37674224376678
1.45801949501038
1.57483541965485
1.68289792537689
1.90959167480469
1.8707047700882
1.79087364673615
1.88541460037231
1.54782938957214
1.63165545463562
1.85551834106445
1.83306932449341
2.00475597381592
2.08263373374939
1.70350658893585
1.7858784198761
1.56830585002899
1.46974229812622
1.5959689617157
1.79447984695435
1.791872382164
1.67296183109283
2.06709122657776
1.84349024295807
1.87866234779358
1.76939880847931
1.34256660938263
1.23474717140198
1.18825387954712
1.3978670835495
1.62445521354675
1.68036484718323
1.56659126281738
1.57212913036346
1.4810436964035
1.41720366477966
1.40789747238159
1.24232423305511
1.24829530715942
1.19537329673767
1.1694415807724
1.23387598991394
1.26482999324799
1.28778660297394
1.49148786067963
1.55315053462982
1.32745456695557
1.31837904453278
1.23637402057648
1.15833234786987
1.26846814155579
1.22544014453888
1.25500392913818
1.22309911251068
1.2252938747406
1.26666665077209
1.16707992553711
1.22214782238007
1.23627388477325
1.20513892173767
1.35393297672272
1.37401306629181
1.45764076709747
1.47379016876221
1.4387378692627
1.42049181461334
1.22059893608093
1.31561636924744
1.30024838447571
1.27384638786316
1.37401151657104
1.33563721179962
1.4045444726944
1.38494169712067
1.41703045368195
1.39619505405426
1.35292220115662
1.4697437286377
1.50243675708771
1.65815031528473
1.74015927314758
1.6484442949295
1.53861200809479
1.31224322319031
1.288933634758
1.30216109752655
1.25689852237701
1.2817234992981
1.15029108524323
1.04468429088593
1.17981112003326
1.26960110664368
1.28018546104431
1.43719780445099
1.49267280101776
1.44275236129761
1.51690256595612
1.47237491607666
1.35070502758026
1.24611580371857
1.18407475948334
1.18661344051361
1.17835521697998
1.34559988975525
1.47550654411316
1.53496921062469
1.63960707187653
1.58496618270874
1.43081831932068
1.50911200046539
1.3976263999939
1.39087724685669
1.56491768360138
1.33400726318359
1.29825615882874
1.43258762359619
1.3347042798996
1.44148337841034
1.57656240463257
1.43508636951447
1.59701681137085
1.6151248216629
1.53797471523285
1.60596895217896
1.56768715381622
1.5869882106781
1.58645784854889
1.59195792675018
1.3174284696579
1.22864210605621
1.26790046691895
1.37953579425812
1.50523793697357
1.50350999832153
1.41739392280579
1.23505127429962
1.24197518825531
1.21445083618164
1.31728148460388
1.33755826950073
1.46095263957977
1.53362047672272
1.72294366359711
1.96052658557892
1.95013523101807
2.16022300720215
2.04079031944275
1.85919582843781
1.99641919136047
1.74801957607269
1.49897372722626
1.41143596172333
1.22815537452698
1.28096544742584
1.32852149009705
1.23078143596649
1.00122129917145
0.937211036682129
0.776191830635071
1.80497431755066
38.484447479248
0
0
94.0767517089844
9.95584678649902
4.86980819702148
2.90630269050598
1.79754877090454
1.1508868932724
0.984475195407867
1.50558221340179
1.76249408721924
2.59414005279541
4.00254106521606
9.44751262664795
11.3795518875122
8.3563289642334
8.47404479980469
2.54109573364258
1.46027374267578
1.51329302787781
1.24798607826233
1.82460618019104
1.48399949073792
1.37051331996918
1.45119917392731
1.25883710384369
1.46046650409698
1.48884665966034
1.60805010795593
1.63004779815674
1.98810470104218
2.24686288833618
1.97231984138489
2.82719159126282
1.97359144687653
1.68623232841492
1.46639978885651
0.61640453338623
1.19710302352905
0.583950757980347
0.515741586685181
0.753210663795471
0.882375717163086
1.02417695522308
1.31525814533234
1.45949101448059
1.02797853946686
0.928720593452454
1.27724361419678
1.22854125499725
1.21843349933624
1.64127290248871
1.26905870437622
1.10039246082306
1.09592175483704
1.33579576015472
1.21933257579803
1.47662258148193
1.9388267993927
1.58206951618195
1.96157145500183
2.20526576042175
2.50949716567993
3.69936966896057
15.3172464370728
21.1964893341064
30.2495956420898
0
5.17859554290771
2.82302713394165
1.95279979705811
1.76249063014984
2.34044003486633
1.99341595172882
2.51009774208069
5.89342641830444
20.2830657958984
0
5.75745964050293
3.5212516784668
3.21190476417542
1.26466727256775
1.74978935718536
1.7531932592392
1.53269028663635
1.73647499084473
2.33631920814514
1.92757058143616
2.42016315460205
2.45812916755676
1.75548458099365
1.18495619297028
0.523927748203278
0.661367177963257
1.05186772346497
1.91428768634796
2.86425757408142
6.95622062683105
2.01508092880249
1.61338078975677
5.16883850097656
2.65504550933838
4.538254737854
4.75252103805542
1.22469699382782
0.957753419876099
1.33597195148468
1.32480835914612
1.84057331085205
1.57154059410095
2.27003622055054
1.12005412578583
1.28531861305237
1.47049260139465
[truncated: 998,000+ more rows]
