# Supplementary material for: Metabolic profiling of steatotic liver disease by fluorescence lifetime imaging microscopy
Source: Commun Med (Lond). 2026 Apr 25;6:369. doi: 10.1038/s43856-026-01605-7 (PMC13324169; doi:10.1038/s43856-026-01605-7)
Supplement: Supplementary file 16 — Supplementary Data 13 [file 43856_2026_1605_MOESM16_ESM.csv]

0.738161027431488
0.948773384094238
1.21619939804077
1.23586082458496
1.22566032409668
0.93611603975296
0.73112016916275
0.69715678691864
0.822986841201782
0.93462198972702
1.16378450393677
1.18328368663788
1.25780856609344
1.05123245716095
1.14586043357849
1.1964955329895
1.25498116016388
1.51674139499664
1.42108118534088
1.49523985385895
1.18721234798431
1.04876887798309
0.944402575492859
0.75756162405014
0.879505634307861
0.961052000522614
1.37298727035522
1.56711757183075
1.08272445201874
0.910850167274475
0.795026957988739
0.74224853515625
0.945593953132629
0.83308470249176
0.665890753269196
0.620491564273834
0.576512277126312
0.631738245487213
0.700788855552673
0.687014043331146
0.639079809188843
0.624540030956268
0.66735452413559
0.725817263126373
0.678636133670807
0.803802788257599
0.958110868930817
0.86786675453186
1.06066071987152
0.94605427980423
0.781194567680359
0.954338669776917
1.01928305625916
1.00480127334595
1.18191242218018
0.887050926685333
0.938726246356964
0.900934398174286
0.74739795923233
0.751868665218353
0.63569712638855
0.76633483171463
1.16839587688446
1.12348222732544
1.21415674686432
1.14025187492371
0.956343412399292
1.16910564899445
1.11689448356628
0.960159003734589
0.893049240112305
0.946491062641144
0.978207111358643
0.908911108970642
0.85164612531662
0.772013366222382
0.700172424316406
0.866517722606659
1.02325451374054
0.881907284259796
1.04256820678711
0.931647121906281
1.17046535015106
1.48706364631653
1.72610211372375
2.36205744743347
2.28627705574036
2.43453812599182
2.01654505729675
1.5981537103653
1.65576267242432
1.38694226741791
1.27177464962006
1.13753747940063
0.919769048690796
0.790533185005188
0.820814490318298
0.693718671798706
0.869962394237518
1.01102364063263
0.96120011806488
1.1267077922821
0.931853652000427
0.861293256282806
0.821318089962006
0.831054985523224
0.834094941616058
0.765332758426666
0.752037346363068
0.779178380966187
0.817658424377441
0.872542023658752
0.915641844272614
0.969860196113586
0.837759613990784
0.878333032131195
0.844073235988617
1.02384507656097
1.1189398765564
1.10228157043457
1.22007668018341
1.04051625728607
1.01246476173401
1.07210659980774
1.06657552719116
0.99531489610672
1.00815141201019
0.971167504787445
0.806376874446869
0.837188184261322
0.851344645023346
0.872169077396393
1.0112076997757
0.953936278820038
0.680540025234222
0.689070045948029
0.777612328529358
0.766233563423157
0.87779027223587
0.807958960533142
0.624407768249512
0.707319259643555
0.721814036369324
0.846572279930115
1.2691867351532
1.15143752098083
1.33583843708038
1.29384660720825
1.14292311668396
1.2877345085144
1.29916131496429
1.2571222782135
1.26000249385834
1.15478098392487
1.12819719314575
1.42360651493073
1.37101352214813
1.39942181110382
1.30679035186768
1.05592596530914
1.12111711502075
1.03227341175079
1.07220268249512
1.12786138057709
1.19254243373871
1.14983212947845
1.04867935180664
1.00969409942627
1.24383592605591
1.38155150413513
1.86268353462219
2.08038258552551
1.95063090324402
2.09879207611084
2.07292294502258
2.24874806404114
2.04261136054993
1.78869068622589
1.36969351768494
1.05994594097137
0.940921783447266
0.94500333070755
0.826730310916901
0.901553213596344
0.822649240493774
0.833420157432556
0.968582034111023
1.0489387512207
1.32221829891205
1.32391834259033
1.37662303447723
1.2030029296875
1.3133317232132
1.42772388458252
1.26399183273315
1.3399144411087
1.13497364521027
1.10673129558563
1.6199404001236
3.11517786979675
3.39820528030396
3.55596470832825
2.43956279754639
1.24112796783447
1.24240434169769
1.15795373916626
1.46734237670898
1.36810886859894
0.950045049190521
0.936874389648438
0.831417918205261
0.922803401947021
0.979344427585602
1.03855431079865
1.01323819160461
0.951607823371887
0.986699223518372
0.898589611053467
0.87331885099411
0.864509344100952
0.819528222084045
0.90702348947525
0.963398337364197
1.04373347759247
1.01382553577423
0.885083556175232
0.874995291233063
0.774123072624207
0.75151801109314
0.739372491836548
0.835726261138916
0.888565540313721
0.916287779808044
1.00486195087433
0.982727468013763
0.903029441833496
1.3686558008194
1.57361829280853
1.35145938396454
1.39520764350891
1.14335930347443
0.923086047172546
0.79804915189743
0.77190101146698
0.826100468635559
0.700918197631836
0.97913658618927
0.980492770671844
0.93248575925827
1.09074091911316
0.891990125179291
0.748962879180908
0.836811006069183
0.760818362236023
0.725138306617737
0.837150514125824
0.712027668952942
0.777725398540497
0.869032561779022
0.877936661243439
0.801680982112885
0.619567275047302
0.604101777076721
0.654605984687805
0.807568907737732
1.07334935665131
1.09072685241699
1.08206510543823
1.18318104743958
1.1185337305069
1.00760853290558
0.921548128128052
0.797437965869904
0.748351037502289
0.890013456344604
0.995069682598114
1.27997195720673
1.65874099731445
2.07447910308838
2.09919714927673
1.99152648448944
1.66165554523468
1.2585483789444
1.2134907245636
1.08613061904907
0.948136508464813
0.876039326190948
0.835847854614258
0.813334763050079
0.927084743976593
0.946212351322174
1.04970192909241
1.0439738035202
1.13279116153717
1.08570122718811
0.912500858306885
0.914319932460785
0.921756565570831
0.894962847232819
1.19541966915131
1.17127680778503
1.0305107831955
0.999025583267212
0.754060506820679
0.688730657100677
0.639050900936127
0.723870038986206
0.793732881546021
1.03505778312683
1.19524109363556
1.21557319164276
1.42498087882996
1.15911865234375
1.27750515937805
1.12000918388367
0.985163509845734
1.08943259716034
0.811077296733856
0.989105343818665
0.882370829582214
0.888082921504974
0.928866565227509
0.885209739208221
1.00747764110565
0.996879518032074
1.0647908449173
1.03033769130707
0.963367283344269
0.950576901435852
0.810130834579468
0.788420915603638
0.818720400333405
0.833244800567627
0.92176342010498
1.04884314537048
1.08638417720795
1.11064791679382
1.19075620174408
1.02412116527557
0.954887449741364
0.988491833209991
0.940783858299255
0.952196478843689
1.0620584487915
1.19654524326324
1.40971267223358
2.00122666358948
2.72540736198425
3.17422103881836
3.33614754676819
2.32157111167908
1.48563468456268
1.02286660671234
0.898567616939545
0.917056381702423
0.988168656826019
1.04233932495117
1.12044501304626
1.08865034580231
1.09249627590179
1.05714666843414
0.853492498397827
0.791375815868378
0.920995056629181
0.746268451213837
0.774657487869263
0.813916027545929
0.754641354084015
0.851795434951782
0.824697136878967
0.848777651786804
0.769756257534027
0.709283292293549
0.870513021945953
0.806182444095612
0.902522921562195
1.01261925697327
0.771430790424347
0.855141043663025
0.741972208023071
0.770986378192902
0.957348883152008
1.08176600933075
1.68578457832336
2.09505391120911
1.98766565322876
2.36035299301147
2.44455599784851
2.63466572761536
2.15475654602051
2.12615323066711
1.39926552772522
1.09099459648132
1.44089114665985
1.02377808094025
1.05160939693451
0.941273748874664
0.739529848098755
0.801685035228729
0.808440089225769
0.843440890312195
0.795456945896149
0.810882568359375
0.807284295558929
0.737215638160706
0.640755176544189
0.673940181732178
0.629936099052429
0.747247695922852
1.15547251701355
1.15848815441132
1.11042582988739
1.08225166797638
0.942781925201416
1.0353022813797
1.14358031749725
0.95350855588913
1.07216703891754
0.965201854705811
1.00792157649994
1.00662779808044
0.955141305923462
1.00271487236023
0.918772399425507
0.936712324619293
0.815490365028381
0.785546004772186
0.750612080097198
0.812897324562073
0.857333898544312
0.794902205467224
0.789622962474823
0.79182904958725
0.81881195306778
0.9542236328125
1.10408079624176
1.28449749946594
2.18973779678345
2.85922765731812
3.69450545310974
2.98536896705627
2.41500997543335
2.50282001495361
2.17976570129395
1.55964660644531
1.22755694389343
0.962262630462646
0.853806614875793
1.33043050765991
1.66382622718811
1.28031086921692
1.2730211019516
1.2872257232666
1.13998103141785
1.23787271976471
1.31687355041504
1.25923454761505
1.31683850288391
1.35019242763519
1.51977074146271
1.47999656200409
1.34119260311127
1.1196277141571
0.699031174182892
0.531465947628021
0.626601755619049
0.736164927482605
0.4621202647686
0.47026914358139
0.536037743091583
0.861305356025696
0.955865085124969
0.958815276622772
1.15987741947174
1.01187384128571
0.945924520492554
0.889952301979065
0.785914063453674
0.756015837192535
0.760372996330261
0.733864724636078
0.804463505744934
0.874017596244812
0.899278461933136
0.993550717830658
0.920334815979004
0.961313486099243
1.06983244419098
1.34322535991669
1.52977824211121
1.60479044914246
1.72794139385223
1.56945323944092
1.35257053375244
1.64028871059418
1.56693112850189
1.37415361404419
1.45599281787872
1.16760778427124
1.22150361537933
1.20860624313354
1.2527003288269
1.74740982055664
2.17800426483154
2.59696459770203
2.42044496536255
2.23448729515076
2.11446070671082
2.22397637367249
1.0197856426239
1.08485817909241
1.56626963615417
1.84688591957092
1.75747406482697
1.40900862216949
1.08036029338837
0.900719583034515
1.06388080120087
1.29484713077545
1.31634652614594
1.02741312980652
1.02429163455963
0.88152402639389
1.00278723239899
1.01896023750305
1.06564629077911
1.1921249628067
1.10726118087769
1.33959913253784
1.10568356513977
1.06622409820557
1.01188015937805
0.790515720844269
0.915810108184814
0.909179985523224
1.1004159450531
1.03871071338654
0.810652911663055
0.747135519981384
0.798203885555267
0.716958165168762
0.757504463195801
0.729928433895111
0.550166070461273
0.564469158649445
0.563931345939636
0.617420315742493
0.754531145095825
0.807861268520355
0.780954480171204
0.679676175117493
0.660207867622375
0.649520576000214
0.584362030029297
0.685771942138672
0.677347600460052
0.673789083957672
0.779026925563812
0.779857218265533
0.750125646591187
0.708121955394745
0.823541104793549
0.748671293258667
0.753737092018127
0.839315593242645
0.783894062042236
0.832091569900513
0.76563024520874
0.656909227371216
0.477325588464737
0.530326008796692
0.732166290283203
0.774085402488708
0.988807737827301
0.916673421859741
0.826295912265778
0.963390171527863
0.993906557559967
0.968367755413055
0.838237822055817
0.856061637401581
0.79858273267746
0.725640833377838
0.725696086883545
0.762783944606781
0.724175095558167
0.875878214836121
1.13455247879028
0.89830756187439
1.03445827960968
0.816917181015015
0.933768033981323
1.33395373821259
1.57515645027161
2.11151170730591
1.88304543495178
1.60644638538361
1.45692646503448
1.22102463245392
1.40921306610107
1.35474801063538
1.39758396148682
1.13688993453979
0.932476043701172
0.806460797786713
0.793427705764771
0.741990804672241
0.948266386985779
1.0535763502121
0.975308179855347
1.05875241756439
0.964632630348206
0.909422397613525
0.834898889064789
0.843030691146851
0.79047042131424
0.717778563499451
0.901741564273834
1.1001580953598
1.18651580810547
1.33763372898102
1.17039656639099
1.00863540172577
0.900025248527527
0.7791348695755
0.87719589471817
1.20705103874207
1.28348171710968
1.3178277015686
1.32820379734039
1.15706884860992
1.12593102455139
1.11057019233704
1.13851618766785
0.997738838195801
0.877490341663361
0.863598585128784
0.640449106693268
0.597349524497986
0.693588137626648
0.695207834243774
0.93376100063324
1.20083332061768
0.865428149700165
0.892897844314575
1.01177608966827
0.945338785648346
0.987995386123657
0.971159279346466
0.804035186767578
0.794896304607391
0.845332503318787
0.932139337062836
1.23143923282623
1.08969950675964
1.27455735206604
1.18113005161285
1.07458817958832
1.22064781188965
1.10161817073822
1.02540063858032
0.969515204429626
0.859157800674438
0.933567464351654
1.30618727207184
1.40380859375
1.61656761169434
1.50065791606903
1.12508940696716
1.20056760311127
1.17009317874908
1.21471655368805
1.37661445140839
1.24522745609283
1.19638514518738
1.05067443847656
0.907840371131897
1.15617430210114
1.2900824546814
1.69122588634491
1.94418668746948
1.78866028785706
1.6569105386734
1.45223987102509
1.50266718864441
1.36286652088165
1.3172435760498
1.27388322353363
1.02244913578033
0.901598155498505
0.872213125228882
0.762783408164978
0.8095822930336
0.707784950733185
0.700854957103729
0.813909292221069
0.803870916366577
0.941931247711182
0.964869141578674
0.921561062335968
0.945105493068695
1.01687443256378
1.13831496238708
1.07674181461334
1.06146001815796
1.021204829216
0.954887390136719
1.35740208625793
2.25160765647888
2.45270562171936
2.75408935546875
2.20800089836121
1.28352832794189
1.34616672992706
1.07640290260315
1.1062388420105
1.00759100914001
0.712830305099487
0.762036621570587
0.751357674598694
0.837683498859406
0.869075119495392
0.953353464603424
1.04512584209442
1.03979182243347
1.07697081565857
1.0147625207901
0.899689495563507
0.955592095851898
0.99389374256134
1.0145959854126
0.943305134773254
0.915367305278778
0.876879036426544
0.717347323894501
0.744922578334808
0.710130035877228
0.659140110015869
0.700722992420197
0.759967744350433
0.764779627323151
0.82724916934967
0.896663844585419
1.02354061603546
0.902734398841858
1.10189843177795
1.23906195163727
1.11950957775116
1.34493231773376
1.25912034511566
1.0588481426239
0.918466091156006
0.760246574878693
0.812514662742615
0.71367359161377
0.893758475780487
0.962015509605408
0.86151659488678
1.00093615055084
0.828621983528137
0.73227334022522
0.720944285392761
0.652868688106537
0.626391470432281
0.729687094688416
0.698485553264618
0.83120995759964
1.02634513378143
0.958901047706604
0.931554913520813
0.70034271478653
0.552272975444794
0.596245229244232
0.708491861820221
0.85911762714386
0.967223227024078
0.952074289321899
1.06767380237579
0.994247496128082
0.882092833518982
0.842663168907166
0.664570152759552
0.660633206367493
0.84211391210556
0.881284773349762
1.17832636833191
1.53990137577057
1.78132259845734
1.73825335502625
1.88677549362183
1.96213889122009
1.59804427623749
1.76018953323364
1.51114678382874
1.08316731452942
0.971745073795319
0.78559011220932
0.698255360126495
0.781976938247681
0.796234309673309
0.893387019634247
0.957655847072601
1.08771812915802
1.01516973972321
0.903459966182709
0.901066422462463
0.888171017169952
0.871305704116821
0.958802461624146
1.05268609523773
0.921444892883301
0.867746949195862
0.723704516887665
0.648167073726654
0.656712710857391
0.817094802856445
0.918390810489655
1.16433620452881
1.31917250156403
1.26698338985443
1.53002882003784
1.1898604631424
1.15459835529327
1.11844503879547
0.979009091854095
1.08067190647125
0.893131971359253
0.944892108440399
0.799943268299103
0.857873976230621
1.01681697368622
1.04720366001129
1.15648341178894
1.07321202754974
1.07418501377106
0.946984231472015
0.985136866569519
0.96661514043808
0.790482401847839
0.759201228618622
0.656029641628265
0.698991358280182
0.870975434780121
0.978482186794281
1.10208332538605
1.08619487285614
0.97633421421051
0.903056085109711
0.867956578731537
1.0219691991806
0.982508361339569
0.996852576732635
1.16934061050415
1.1018842458725
1.27885043621063
1.52827477455139
1.73909783363342
1.97105920314789
1.81760466098785
1.52730059623718
1.21115672588348
1.02626264095306
0.924968659877777
0.930994987487793
0.999770998954773
0.94056499004364
1.04645490646362
1.01665854454041
0.928154289722443
0.907843589782715
0.742041826248169
0.696841895580292
0.735408425331116
0.736219942569733
0.899858295917511
0.978787839412689
0.979692161083221
1.01978099346161
0.873970627784729
0.946129262447357
0.947820067405701
0.765507698059082
0.977656126022339
0.760584354400635
0.709987938404083
0.889958620071411
0.714028537273407
0.849586546421051
0.706707239151001
0.708397269248962
0.807749092578888
0.843143582344055
1.25991892814636
1.531867146492
1.4332013130188
1.66216087341309
1.77767693996429
1.98280382156372
1.80642354488373
1.69706511497498
1.20591294765472
0.925353109836578
1.07610070705414
0.87847226858139
0.798163533210754
0.700106799602509
0.647731304168701
0.670931458473206
0.716411471366882
0.832789480686188
0.774373114109039
0.809619963169098
0.801315903663635
0.781947433948517
0.666332304477692
0.656023621559143
0.601419866085052
0.582140982151031
0.770823180675507
0.822575688362122
0.853963136672974
0.852218866348267
0.895483911037445
0.915654480457306
1.00180149078369
0.969725430011749
1.05275928974152
1.09327983856201
1.16458213329315
1.10300242900848
1.10068714618683
1.12161386013031
1.04119253158569
0.999591052532196
0.900733232498169
0.81219756603241
0.775312781333923
0.837914407253265
0.781139075756073
0.803453028202057
0.89789080619812
0.841610074043274
0.939094483852386
0.89988499879837
0.955578148365021
1.22495746612549
1.93357038497925
2.98446822166443
3.35571789741516
2.76484942436218
2.12772822380066
2.17496824264526
1.93197166919708
1.48962509632111
1.24593091011047
0.898456811904907
0.783929586410522
1.09157383441925
1.33881950378418
1.2728396654129
1.27648973464966
1.23043644428253
1.14527952671051
1.34747898578644
1.68879497051239
1.93598055839539
1.86250495910645
1.58720982074738
1.56392359733582
1.30955410003662
1.19834101200104
1.02234792709351
0.703900337219238
0.642051160335541
0.523450911045074
0.536365151405334
0.39671203494072
0.40043631196022
0.527453660964966
1.15374064445496
1.28060388565063
1.24945116043091
1.45920097827911
1.39686751365662
1.26796936988831
1.12284624576569
0.974669218063354
0.844720184803009
0.833398997783661
0.709862411022186
0.714185357093811
0.690072476863861
0.650563418865204
0.803949654102325
0.729375720024109
0.746449530124664
0.868204593658447
1.01386594772339
1.20066487789154
1.28126966953278
1.36908006668091
1.40745854377747
1.12499153614044
1.77797722816467
1.72931015491486
1.37090301513672
1.55702435970306
1.04746973514557
1.13973808288574
1.207190990448
1.36025404930115
1.67816412448883
1.91305506229401
2.08383870124817
2.17782807350159
2.83300828933716
3.54018020629883
4.54055786132812
1.01712095737457
1.11084008216858
1.48629331588745
1.76669192314148
1.71904301643372
1.52792704105377
1.20743572711945
1.05557453632355
1.24863147735596
1.63317918777466
1.49418127536774
1.04617559909821
0.855642318725586
0.680493533611298
0.835532963275909
1.0285040140152
1.14157724380493
1.27560710906982
1.18058836460114
1.24364459514618
1.05108070373535
1.01987850666046
0.974197089672089
0.853483915328979
0.933484673500061
0.854508757591248
0.995889484882355
0.973333895206451
0.935945510864258
0.919044375419617
0.984862565994263
0.836891651153564
0.755481600761414
0.768471658229828
0.596514999866486
0.680564165115356
0.719370484352112
0.739273726940155
0.958956599235535
0.980051875114441
0.952520072460175
0.880118846893311
0.772373616695404
0.756630301475525
0.629100561141968
0.660243272781372
0.639255285263062
0.56758040189743
0.685317933559418
0.809421420097351
0.82374519109726
0.801201403141022
0.923474848270416
0.784975171089172
0.767975807189941
0.826576352119446
0.774956524372101
0.770748972892761
0.744775831699371
0.65859317779541
0.509948194026947
0.609848976135254
0.714352607727051
0.881730794906616
1.1693342924118
1.04311323165894
1.08797132968903
1.07737195491791
1.01336681842804
1.03953385353088
0.934704780578613
0.916807413101196
0.921348631381989
0.850085377693176
0.844568610191345
0.824994385242462
0.785032570362091
0.893391191959381
0.942792236804962
0.756160974502563
0.674619913101196
0.534325361251831
0.685604751110077
1.07421386241913
1.62666773796082
2.05730319023132
1.79809725284576
1.41088140010834
1.13659989833832
0.985927939414978
1.07869005203247
1.18889558315277
1.43265986442566
1.24659061431885
1.08628165721893
0.878280341625214
0.800413489341736
0.790633320808411
1.03009831905365
1.25183594226837
1.08705198764801
1.1424777507782
1.04439806938171
0.896068036556244
0.888631224632263
0.905578911304474
0.801081001758575
0.796492874622345
0.991414606571198
1.16277766227722
1.19216239452362
1.27138030529022
1.23460829257965
1.10412299633026
1.23726904392242
0.767876505851746
0.838343977928162
1.25233709812164
1.30138504505157
1.3061271905899
1.31065607070923
1.17138195037842
1.1416175365448
1.15008437633514
1.08483505249023
0.927122890949249
0.787651121616364
0.766641914844513
0.612852454185486
0.640742421150208
0.772849559783936
0.795625925064087
1.02720654010773
1.25585579872131
1.06763005256653
1.11242341995239
1.27683019638062
1.28501439094543
1.23610818386078
1.22623145580292
1.07038486003876
0.986971616744995
0.817097783088684
0.788816273212433
0.793393552303314
0.740951359272003
0.948654353618622
0.926414966583252
0.925066411495209
0.890680134296417
0.880899727344513
0.906488656997681
0.931648135185242
0.841620922088623
0.881043016910553
1.05405914783478
1.15692269802094
1.53008043766022
1.31190872192383
1.09771847724915
1.27058827877045
1.28400838375092
1.4974536895752
1.66609299182892
1.36315381526947
1.2275173664093
1.19983184337616
1.27855706214905
1.58890962600708
1.57177674770355
1.54238057136536
1.3227356672287
1.10027086734772
0.991420030593872
0.981034398078918
1.04352807998657
0.932927012443542
0.929572820663452
0.820524513721466
0.766193032264709
0.758271455764771
0.741338670253754
0.807700872421265
0.771151959896088
0.639275670051575
0.609375357627869
0.644309341907501
0.617203056812286
0.729297399520874
0.754789292812347
0.74527782201767
0.924602866172791
0.98762047290802
1.05175733566284
1.0551997423172
0.97096186876297
1.0199921131134
0.98520815372467
1.16398572921753
1.78375375270844
1.62623715400696
1.82836222648621
1.67551159858704
1.13586151599884
1.30318200588226
1.17646706104279
1.11903369426727
1.07843005657196
0.840221285820007
0.783426523208618
0.802178621292114
0.834005951881409
0.919387578964233
0.986159324645996
1.12335646152496
1.13583147525787
0.961846828460693
0.804977238178253
0.691874027252197
0.789087772369385
0.842919588088989
0.941580176353455
0.899257063865662
0.843307197093964
0.764821410179138
0.633639931678772
0.698386669158936
0.657953798770905
0.595966935157776
0.657043755054474
0.690932989120483
0.684989392757416
0.701656222343445
0.730644702911377
0.895517647266388
0.822742223739624
0.899533987045288
1.04231715202332
1.09985339641571
1.30369174480438
1.46817553043365
1.32013368606567
1.11093938350677
0.889806568622589
0.83118611574173
0.733560621738434
0.832978785037994
0.948400437831879
0.879240572452545
0.886849880218506
0.71253228187561
0.623521268367767
0.65285986661911
0.667418539524078
0.678912460803986
0.825578212738037
0.826655805110931
0.955514967441559
1.05015575885773
0.971164405345917
0.912967324256897
0.72355729341507
0.634286820888519
0.654001474380493
0.795780718326569
0.986581921577454
1.10011541843414
1.18813502788544
1.2757157087326
1.14526808261871
1.02232944965363
0.898625552654266
0.75135213136673
0.776404678821564
0.947214424610138
0.965763032436371
1.16480302810669
1.37419474124908
1.54900431632996
1.6932168006897
1.61529767513275
1.81032478809357
1.73807334899902
2.04908013343811
2.07266283035278
1.32624089717865
1.08025932312012
0.737503111362457
0.652708888053894
0.807124197483063
0.823474287986755
0.844607293605804
0.926194965839386
0.968519508838654
0.855800569057465
0.815865099430084
0.770353853702545
0.749434947967529
0.823601603507996
0.986814200878143
1.05844581127167
0.897785305976868
0.792885482311249
0.652803659439087
0.600743770599365
0.69903963804245
0.901991009712219
1.05931079387665
1.28600895404816
1.34403455257416
1.27026963233948
1.45573019981384
1.17431032657623
1.15157163143158
1.14194571971893
0.925282537937164
1.09373497962952
1.00046396255493
1.00703179836273
0.867514073848724
0.928188741207123
1.0491783618927
1.06030297279358
1.20519745349884
1.11031770706177
1.0659191608429
0.96672534942627
0.959900915622711
0.912130653858185
0.806435704231262
0.768558323383331
0.744578421115875
0.72953724861145
0.771170556545258
0.803102791309357
0.86535769701004
0.809718310832977
0.777681708335876
0.820209383964539
0.869181752204895
1.08959341049194
1.18484556674957
1.20383584499359
1.19430792331696
1.17381858825684
1.28858089447021
1.43598937988281
1.44011068344116
1.39198076725006
1.22626066207886
1.11449038982391
1.04297387599945
1.0143518447876
0.886194050312042
0.765819370746613
0.809101998806
0.778787672519684
0.8424933552742
0.840203046798706
0.831631302833557
0.702471911907196
0.628002107143402
0.649764478206635
0.578576982021332
0.827974855899811
0.967056930065155
1.20596325397491
1.18130552768707
1.13569247722626
1.01056981086731
0.914579451084137
0.893403053283691
0.676131248474121
0.732536911964417
0.656272113323212
0.620979905128479
0.827091455459595
0.804328143596649
0.90524286031723
0.81016343832016
0.774038434028625
0.810964941978455
0.841975271701813
1.26722812652588
1.42773199081421
1.42028427124023
1.60513615608215
1.32199895381927
1.37796878814697
1.18737936019897
1.03441059589386
0.841123461723328
0.718991339206696
0.751416742801666
0.670672059059143
0.743923664093018
0.764912009239197
0.837357223033905
0.871094524860382
0.917241394519806
0.934254586696625
0.862042188644409
0.896424889564514
0.804301261901855
0.773599565029144
0.701599478721619
0.681145250797272
0.663261234760284
0.805845141410828
0.981357038021088
1.02628195285797
1.14190649986267
1.03058469295502
1.03152191638947
1.03928244113922
1.00454080104828
0.910925269126892
1.11681032180786
1.14722096920013
1.24702441692352
1.40178203582764
1.51564025878906
1.59995889663696
1.54214656352997
1.35586607456207
1.01812827587128
0.956324875354767
0.888465702533722
0.896123349666595
0.812817394733429
0.860656976699829
0.980989038944244
1.01745760440826
1.21567869186401
0.986756205558777
1.04501354694366
1.30064713954926
1.87453484535217
3.27767086029053
4.12431812286377
3.48586297035217
2.63155961036682
2.12159109115601
1.76176977157593
1.33589911460876
1.23310029506683
1.10253572463989
0.96252453327179
1.24834632873535
1.39590561389923
1.39697337150574
1.25550508499146
1.37747764587402
1.29701316356659
1.49464654922485
1.78167700767517
2.0328471660614
1.9154714345932
1.5315055847168
1.60656940937042
1.29070568084717
1.05039978027344
0.866804778575897
0.635667860507965
0.636019647121429
0.656691670417786
0.669383227825165
0.608025789260864
0.601237714290619
0.927201986312866
1.26971554756165
1.38060736656189
1.26668751239777
1.37492728233337
1.74295628070831
1.93884086608887
1.47250878810883
1.17755901813507
0.893545627593994
0.808087825775146
0.666004598140717
0.660646975040436
0.653114378452301
0.601419746875763
0.737579107284546
0.728813707828522
0.873781621456146
0.929306924343109
1.22635245323181
1.24220192432404
1.23441481590271
1.41641163825989
1.34488153457642
1.10268485546112
1.55256640911102
1.63932740688324
1.5804990530014
1.90916275978088
1.22814440727234
1.2538788318634
1.21744620800018
1.3244115114212
1.92705416679382
2.34478759765625
2.35844349861145
2.8111138343811
3.54895639419556
3.80498027801514
4.64244651794434
1.06425225734711
1.01059603691101
1.28239393234253
1.61860656738281
1.49722957611084
1.44143497943878
1.2618213891983
1.0396317243576
1.21276986598969
1.33291709423065
1.21350765228271
0.918635189533234
0.749203443527222
0.716583371162415
0.812989473342896
0.999702453613281
1.06727290153503
1.05233788490295
0.992549359798431
1.09842622280121
1.01977515220642
1.04360365867615
1.0104752779007
0.890063583850861
1.02560818195343
0.995531260967255
1.03339004516602
1.03054475784302
1.2018609046936
1.30603766441345
1.44800186157227
1.26187598705292
1.03090167045593
0.910345613956451
0.791881680488586
0.899419546127319
0.958791434764862
0.898710310459137
0.921963691711426
0.873565077781677
0.748923897743225
0.789181292057037
0.770790815353394
0.731488645076752
0.639153599739075
0.660742402076721
0.595243394374847
0.638404786586761
0.717027544975281
0.770067811012268
0.785142064094543
0.744945645332336
0.874683260917664
0.830697059631348
0.855468690395355
0.948039948940277
0.899124085903168
0.805902659893036
0.848231375217438
0.709227800369263
0.560830354690552
0.693167448043823
0.714203476905823
0.988568902015686
1.23571944236755
1.08409130573273
1.06617140769958
0.963285326957703
1.03954422473907
1.0278400182724
1.00306713581085
0.925151824951172
0.807848334312439
0.820015072822571
0.808201789855957
0.803379535675049
0.748717606067657
0.736821949481964
0.721197605133057
0.642234027385712
0.639052212238312
0.620379567146301
0.727937996387482
0.952288687229156
1.20178914070129
1.41509246826172
1.26873445510864
1.03845250606537
1.00302577018738
0.870200037956238
1.02634263038635
1.25268840789795
1.66887509822845
1.50514197349548
1.14933490753174
0.924640417098999
0.722239792346954
0.785511136054993
0.945226728916168
1.13735198974609
1.00530445575714
0.897488713264465
0.936218678951263
0.83592963218689
0.929078996181488
0.970054447650909
0.860582947731018
0.884803056716919
0.941475987434387
1.18251597881317
1.22226405143738
1.31092250347137
1.37128365039825
1.30566728115082
1.296107172966
0.865842163562775
0.884188532829285
1.10232102870941
1.36552941799164
1.19966065883636
1.19222366809845
1.1777491569519
1.1025242805481
1.1774046421051
1.15523016452789
0.978388011455536
0.980370283126831
0.961237132549286
0.759688377380371
0.679802060127258
0.747257649898529
0.840837717056274
1.14770424365997
1.94312310218811
1.85703074932098
1.68159413337708
1.61170387268066
1.38819682598114
1.11720192432404
1.1057026386261
1.18824350833893
0.995212256908417
0.875709235668182
0.779584407806396
0.702708721160889
0.628167927265167
0.757399201393127
0.853934764862061
0.880571603775024
0.88362580537796
0.853521466255188
0.848802089691162
0.78061830997467
0.724435091018677
0.763426840305328
0.813064277172089
0.869792878627777
1.04619467258453
1.01153314113617
1.06890511512756
1.60850560665131
2.01174926757812
2.35304880142212
2.48664426803589
1.40179526805878
1.12840342521667
1.11825466156006
1.10746920108795
1.43384408950806
1.43150913715363
1.39433431625366
1.18594777584076
1.09191715717316
0.943315386772156
0.937318503856659
1.03301918506622
0.848526358604431
0.881403505802155
0.721125721931458
0.672069191932678
0.74379575252533
0.704480648040771
0.820761680603027
0.743271708488464
0.592924177646637
0.560263931751251
0.622996151447296
0.61352264881134
0.702822864055634
0.72267073392868
0.70344340801239
0.975311458110809
1.03455233573914
1.12216174602509
1.2314361333847
1.02636551856995
1.04047799110413
1.11831569671631
0.950490474700928
1.15692102909088
1.12250709533691
1.21542000770569
1.38236117362976
1.31166994571686
1.38398802280426
1.29855358600616
1.24015295505524
1.01375222206116
0.972583770751953
0.843848347663879
0.882173657417297
0.931636810302734
0.958382427692413
1.02460110187531
1.15182948112488
1.11517012119293
0.871912896633148
0.721016883850098
0.661840319633484
0.775847017765045
0.852550446987152
1.05253183841705
0.991958200931549
0.919296503067017
0.774780631065369
0.659304618835449
0.693483531475067
0.653656542301178
0.570468604564667
0.589184582233429
0.614419758319855
0.609876275062561
0.663053274154663
0.635360717773438
0.742065072059631
0.678921699523926
0.867044031620026
1.02180540561676
1.46160614490509
1.95534539222717
1.91738796234131
1.96220302581787
1.42461979389191
1.08400189876556
1.07379972934723
0.840421259403229
0.736246943473816
0.821270346641541
0.858462452888489
0.866718232631683
0.824981987476349
0.71616131067276
0.731918513774872
0.758131623268127
0.787493705749512
0.925858795642853
0.949271857738495
1.15221655368805
1.24015843868256
1.16054916381836
1.12713146209717
0.863525331020355
0.701239883899689
0.706952631473541
0.751682162284851
0.843195140361786
0.945398807525635
0.966005146503448
0.986200392246246
0.963293194770813
0.901594877243042
0.887570917606354
0.801847279071808
0.882587969303131
1.12276244163513
1.06538128852844
1.18688237667084
1.0223662853241
1.19375944137573
1.4412339925766
1.4680837392807
2.68335509300232
2.36684656143188
2.57039308547974
2.83858942985535
1.39234137535095
1.15631198883057
0.815273463726044
0.728690564632416
0.855544745922089
0.83496618270874
0.845762073993683
0.85835987329483
0.883791923522949
0.799878597259521
0.849375605583191
0.876165211200714
0.864079236984253
0.914595127105713
0.922004401683807
1.0123302936554
0.829407453536987
0.799093425273895
0.68402773141861
0.626673400402069
0.835024893283844
1.03290057182312
1.23858201503754
1.27187275886536
1.3850771188736
1.25863182544708
1.40489935874939
1.23403561115265
1.14756560325623
1.13525903224945
0.909466922283173
1.04617273807526
0.994149088859558
0.908639132976532
0.89187353849411
0.917881667613983
0.950985670089722
1.14939427375793
1.22512483596802
1.16506707668304
1.09857058525085
0.893810927867889
0.828111529350281
0.77226859331131
0.778485059738159
0.779531717300415
0.801970720291138
0.810404539108276
0.777299046516418
0.797863185405731
0.847788751125336
0.830457866191864
0.832673966884613
0.876843631267548
1.06335937976837
1.21552610397339
1.35202181339264
1.3918548822403
1.30255484580994
1.35357677936554
1.46963858604431
1.70478594303131
1.66464114189148
1.53918302059174
1.21014225482941
0.986357510089874
0.909632921218872
0.916000068187714
0.759572505950928
0.670511662960052
0.746283769607544
0.652652740478516
0.749593436717987
0.766251683235168
0.688847899436951
0.64711582660675
0.628288209438324
0.707248866558075
0.735976278781891
1.0511212348938
0.914731383323669
1.11960327625275
1.08862125873566
1.01192700862885
1.07054758071899
0.961386144161224
0.98843240737915
0.730315327644348
0.681506454944611
0.630162000656128
0.576943039894104
0.705208003520966
0.770845592021942
0.8285773396492
0.831810474395752
0.829923689365387
0.817460298538208
0.768634021282196
0.820103704929352
0.900838434696198
0.851755797863007
0.911844789981842
0.902931272983551
0.945670425891876
0.916476666927338
0.88581508398056
0.749971389770508
0.770980536937714
0.821682155132294
0.802166402339935
0.828824102878571
0.748418390750885
0.817759454250336
0.828769087791443
0.911721289157867
0.979627072811127
0.926107823848724
0.921595752239227
0.851770162582397
0.823858559131622
0.718906760215759
0.682810187339783
0.618448257446289
0.659322142601013
0.769355237483978
0.804980099201202
0.892199099063873
0.899321615695953
1.04596996307373
1.08295178413391
1.01057410240173
1.0090583562851
1.18407464027405
1.27175319194794
1.5491144657135
2.02492499351501
2.08616399765015
2.01530051231384
1.84363925457001
1.40879368782043
1.03623998165131
0.995735764503479
1.04717862606049
0.963159382343292
0.835626602172852
0.848212122917175
0.863923192024231
0.864726185798645
0.978968858718872
0.816170573234558
0.805021703243256
0.932878613471985
1.37961435317993
2.98388838768005
3.61219573020935
4.81409502029419
3.42148804664612
2.04968237876892
1.50465059280396
1.04741382598877
0.916910111904144
0.923971772193909
0.911953508853912
1.16751456260681
1.23419511318207
1.14485836029053
0.935441970825195
0.852575123310089
0.980938851833344
1.20352578163147
1.47793531417847
1.67045342922211
1.62320375442505
1.262122631073
1.46522045135498
1.23343026638031
0.92556357383728
0.742638647556305
0.536286413669586
0.550010025501251
0.629220366477966
0.789252579212189
0.803589463233948
0.888357102870941
0.954461812973022
1.02038443088531
0.984870195388794
0.886320352554321
[truncated: 998,000+ more rows]
