# Supplementary material for: Metabolic profiling of steatotic liver disease by fluorescence lifetime imaging microscopy
Source: Commun Med (Lond). 2026 Apr 25;6:369. doi: 10.1038/s43856-026-01605-7 (PMC13324169; doi:10.1038/s43856-026-01605-7)
Supplement: Supplementary file 17 — Supplementary Data 14 [file 43856_2026_1605_MOESM17_ESM.csv]

2.333838
2.135359
1.969278
1.87857
1.940499
2.199095
2.327441
2.527606
2.656164
2.708195
2.772689
2.766776
2.878936
2.880207
2.897218
2.973158
2.896393
2.864159
2.892885
2.802493
2.777528
2.652533
2.263969
1.924081
1.733527
1.576173
1.578276
1.685278
1.693643
1.682994
1.744357
1.811419
1.786558
1.743799
1.723683
1.755152
1.99729
2.358952
2.61681
2.730027
2.772656
2.795261
2.865485
2.867857
2.827293
2.930555
2.950107
2.884355
2.754415
2.533777
2.436934
2.480578
2.606465
2.740284
2.746549
2.636951
2.540899
2.47762
2.494696
2.719775
2.832912
2.706354
2.587646
2.534332
2.529943
2.630823
2.745949
2.620126
2.470069
2.419736
2.387923
2.427691
2.60748
2.664502
2.714517
2.85271
2.902441
2.977533
3.023589
2.930008
2.616378
2.475773
2.379737
2.356896
2.442222
2.574691
2.796987
2.865752
2.767886
2.73528
2.590405
2.499275
2.517616
2.556647
2.643842
2.783779
2.836589
2.847688
2.951933
3.098212
3.13584
3.227602
3.19585
2.974763
2.948461
2.881001
2.899797
2.913181
2.792551
2.71735
2.605193
2.36704
2.376611
2.382019
2.414034
2.436627
2.305254
2.091017
2.00512
2.136878
2.343658
2.663865
2.80014
2.808855
2.812463
2.826872
2.863985
2.903053
2.839756
2.480229
2.121068
1.810652
1.772838
1.856188
2.058934
2.267603
2.301717
2.435588
2.502441
2.686686
2.801666
2.797243
2.909834
2.95536
3.047134
3.0819
2.940048
2.93099
2.981729
2.980725
2.983489
2.955819
3.006804
2.925366
2.825275
2.772245
2.639667
2.692031
2.90679
2.945962
3.001597
3.017821
3.000482
3.059317
3.073441
2.924461
2.746125
2.681825
2.634272
2.587113
2.610693
2.673935
2.62835
2.691876
2.704003
2.687817
2.664108
2.624468
2.66246
2.671127
2.925753
3.005889
2.824008
2.752013
2.550279
2.468329
2.529668
2.557329
2.693613
2.779784
2.976505
3.138443
3.097726
3.039912
2.960005
2.925601
2.951436
2.908071
2.868179
2.874882
2.823395
2.81787
2.829405
2.89208
2.915155
2.965144
3.011176
2.983561
3.013766
3.062225
3.017539
2.964661
3.038831
2.930162
3.093062
3.08445
2.930807
2.860085
2.789838
2.758742
2.800259
2.857566
2.770787
2.711288
2.736559
2.814901
2.867208
2.97182
3.014586
2.941144
2.948843
2.864635
2.675755
2.684057
2.688103
2.622245
2.729988
2.647521
2.630451
2.689204
2.750826
2.606873
2.210586
2.078707
2.029013
2.092203
2.246949
2.444186
2.532439
2.571806
2.612152
2.683539
2.786679
2.839732
2.880901
2.820892
2.795897
2.788403
2.881261
2.901101
2.977265
3.054901
2.932227
2.906277
2.935645
2.862386
2.846046
2.852825
2.940487
2.826948
2.887394
2.881073
2.83971
2.919469
2.908153
2.895405
2.825035
2.755883
2.725249
2.685467
2.796411
2.983432
2.981725
3.046129
2.931057
2.797645
2.678044
2.5832
2.650596
2.648134
2.832789
2.908681
2.905779
2.89997
2.80473
2.817945
2.801882
2.815563
2.874498
2.848862
2.911057
2.86816
2.937717
2.791239
2.595755
2.445911
2.279039
2.399272
2.426762
2.603076
2.695998
2.624552
2.75778
2.788627
2.805378
2.913588
2.851158
2.852834
2.839524
2.791856
2.636036
2.494897
2.43989
2.372749
2.460774
2.496767
2.410022
2.4673
2.503968
2.639265
2.909862
2.981128
2.997049
2.949619
2.873543
2.78644
2.778348
2.725927
2.656738
2.669805
2.679497
2.707894
2.829471
2.905351
2.952153
3.050351
3.107644
3.07933
3.108459
3.116657
2.997939
2.966644
2.904361
2.858204
3.097662
3.13445
3.18548
3.091109
2.903854
2.831603
2.784758
2.732522
2.649786
2.654321
2.610698
2.676191
2.719086
2.743263
2.800759
2.779277
2.870706
2.869127
2.883606
2.881739
2.828865
2.819613
2.785582
2.921916
2.959039
3.073395
2.956671
2.839123
2.77946
2.587791
2.588015
2.529331
2.411249
2.424011
2.519089
2.610128
2.703011
2.806761
2.797885
2.891941
2.921284
2.925808
2.902287
2.811622
2.724923
2.625891
2.564668
2.585484
2.728663
2.7743
2.845232
2.839512
2.742266
2.634863
2.563164
2.544745
2.4855
2.482346
2.415848
2.377147
2.292153
2.218872
2.141014
2.052773
2.102914
2.306771
2.477852
2.656679
2.698101
2.666397
2.765431
2.759517
2.890099
2.934202
2.93127
2.935368
2.845644
2.724507
2.602473
2.599764
2.663772
2.610842
2.663047
2.775672
2.751631
2.78035
2.827561
2.837435
2.867457
2.872073
2.938977
2.762705
2.740687
2.74052
2.650859
2.698402
2.822796
2.737311
2.658292
2.696378
2.541893
2.631233
2.700826
2.672223
2.769218
2.694517
2.662663
2.663153
2.574816
2.615023
2.586078
2.63698
2.676164
2.65033
2.726406
2.639039
2.670471
2.784562
2.845714
2.829015
2.649533
2.549205
2.573481
2.595797
2.635091
2.625506
2.637312
2.636477
2.668168
2.697692
2.693464
2.780862
2.748548
2.746041
2.759067
3.000379
3.020992
2.958325
2.767706
2.51874
2.587182
2.577442
2.508692
2.486045
2.547334
2.609801
2.817881
2.816788
2.762362
2.631771
2.489422
2.248343
2.061936
1.916948
1.883775
1.976923
2.288094
2.49757
2.722306
2.830016
2.821372
2.855088
2.820289
2.891838
2.916647
2.874958
2.893882
2.823641
2.818314
2.836243
2.816573
2.773472
2.606108
2.248001
1.88071
1.674695
1.532457
1.545187
1.701093
1.782597
1.836012
1.920801
1.991675
1.937998
1.873289
1.812397
1.802055
1.997894
2.273941
2.537404
2.638769
2.704393
2.76426
2.882986
2.823202
2.809604
2.859887
2.859978
2.895937
2.804882
2.673125
2.598814
2.663944
2.693032
2.810432
2.820594
2.728964
2.709227
2.570484
2.554208
2.679866
2.728994
2.582441
2.454166
2.410643
2.479813
2.693823
2.810137
2.636002
2.489924
2.446858
2.453596
2.560815
2.701631
2.783404
2.743427
2.800997
2.863581
2.92273
3.025995
2.968043
2.649004
2.462892
2.354214
2.312013
2.398988
2.589813
2.816653
2.859434
2.724987
2.6596
2.385032
2.25893
2.255353
2.30895
2.532803
2.721688
2.814091
2.794745
2.8693
2.971164
2.971489
3.114755
3.054926
3.000165
2.969123
2.897936
2.950491
2.987
2.962917
2.899726
2.815497
2.512553
2.429191
2.36024
2.30536
2.32378
2.23025
2.082859
2.03368
2.123979
2.330574
2.643178
2.736698
2.74477
2.696904
2.771782
2.843502
2.895456
2.846244
2.427577
2.06083
1.818799
1.793297
1.864138
2.072554
2.186934
2.20761
2.364234
2.452489
2.744167
2.909007
2.922549
3.044896
3.022478
3.059291
3.099779
2.978398
2.933721
2.976789
2.954883
2.949498
2.952955
2.992997
2.945785
2.827255
2.804646
2.698024
2.714694
2.877456
2.896806
2.960432
3.024082
3.086566
3.192919
3.198627
2.980459
2.784468
2.667386
2.682575
2.715208
2.816516
2.940205
2.842751
2.918549
2.925459
2.965102
2.934091
2.908946
2.854922
2.761751
2.917234
2.981701
2.843844
2.813066
2.7161
2.699034
2.782114
2.808405
2.909221
2.862172
2.963087
3.048343
3.003705
2.978786
2.950329
2.961742
2.976458
2.945129
2.890964
2.857533
2.83095
2.862362
2.84617
2.885083
2.883446
2.902539
2.961258
3.00476
2.984625
3.024505
2.963832
2.795263
2.84243
2.781703
3.020024
3.056851
2.99583
2.968226
2.910024
2.921124
2.871675
2.916338
2.773396
2.615309
2.636032
2.63167
2.767355
2.955593
3.078776
3.0601
2.991944
2.92279
2.740567
2.733058
2.752077
2.705496
2.821502
2.744706
2.718305
2.779599
2.680038
2.478312
2.070955
1.952935
1.962848
2.091417
2.273875
2.482348
2.558826
2.46944
2.500396
2.615075
2.739692
2.82983
2.893301
2.83273
2.825146
2.84335
2.917984
2.914983
3.011772
3.072643
2.977002
2.987776
2.947662
2.941315
2.952888
2.923928
2.77559
2.692756
2.79021
2.788927
2.924838
2.953685
2.917081
3.01343
2.918724
2.877613
2.863976
2.73643
2.73736
2.701414
2.723747
2.910484
3.005903
3.072639
3.044199
2.929267
2.762417
2.760358
2.84498
2.816571
2.938605
2.850314
2.794048
2.814781
2.733696
2.818179
2.808357
2.778424
2.849852
2.791007
2.838379
2.822585
2.926136
2.852248
2.734192
2.612496
2.47957
2.558448
2.490612
2.605602
2.67197
2.631326
2.824849
2.816488
2.800218
2.855232
2.752362
2.811251
2.829574
2.823479
2.702011
2.592735
2.523037
2.467307
2.488116
2.476394
2.384371
2.387025
2.447984
2.624916
2.908024
2.935689
2.94886
2.817599
2.760945
2.861572
2.90532
2.942948
2.874831
2.821894
2.762547
2.786993
2.946219
3.024326
3.05425
3.10663
3.069382
3.011334
3.01529
3.006583
3.000841
2.990299
2.988093
2.973915
3.080113
3.151779
3.141818
3.080403
2.979159
2.836131
2.794133
2.752239
2.618183
2.694453
2.696728
2.783742
2.763503
2.72508
2.794836
2.694501
2.816068
2.854508
2.843098
2.869498
2.803741
2.808328
2.763159
2.84232
2.986348
3.085896
3.026832
2.946835
2.881619
2.674641
2.666655
2.560424
2.388576
2.395271
2.418311
2.548783
2.693762
2.868684
2.901542
2.966856
2.974855
2.899866
2.885391
2.790153
2.704703
2.618583
2.52279
2.63317
2.671535
2.737737
2.85772
2.825848
2.799768
2.767697
2.67571
2.664946
2.625443
2.549467
2.456317
2.413696
2.364307
2.32757
2.261739
2.178871
2.174706
2.285353
2.365228
2.436161
2.417059
2.393163
2.572887
2.652465
2.829773
2.869755
2.747461
2.777267
2.717117
2.657462
2.705753
2.636286
2.596966
2.560585
2.637226
2.740606
2.745501
2.755469
2.716776
2.769871
2.792974
2.846953
2.956225
2.735096
2.714877
2.698679
2.588876
2.656413
2.81208
2.74079
2.695248
2.720651
2.567964
2.695126
2.781924
2.752869
2.849187
2.740476
2.655657
2.581685
2.51142
2.50636
2.400018
2.450948
2.459103
2.412629
2.567449
2.576382
2.593546
2.765257
2.859993
2.82968
2.575379
2.36844
2.311011
2.3634
2.397856
2.460711
2.526496
2.546108
2.598884
2.622302
2.626641
2.716163
2.734066
2.75658
2.93512
3.14181
3.062402
2.963905
2.998077
2.837171
2.922494
2.872741
2.651129
2.614093
2.620115
2.581452
2.782548
2.761678
2.737282
2.790918
2.131234
2.008723
1.887145
1.901416
2.005649
2.288563
2.558883
2.828495
2.925946
2.937085
2.910557
2.815739
2.844369
2.80776
2.796864
2.814111
2.81342
2.86055
2.88517
2.894834
2.774575
2.651156
2.283001
1.879953
1.678632
1.507478
1.543795
1.677041
1.827198
1.972948
2.092221
2.186867
2.106381
1.994256
1.881933
1.828613
1.962967
2.164159
2.34974
2.405782
2.486623
2.581453
2.767224
2.861912
2.835736
2.753813
2.718545
2.742139
2.701365
2.737607
2.759567
2.799049
2.79821
2.853195
2.895364
2.887573
2.878197
2.787653
2.691681
2.692693
2.770921
2.760355
2.690019
2.648366
2.703465
2.678547
2.753756
2.625594
2.568452
2.576288
2.594437
2.719975
2.758882
2.799802
2.759908
2.755252
2.824507
2.873465
2.961116
2.889163
2.592179
2.478531
2.371484
2.356269
2.49773
2.592109
2.79376
2.78621
2.685186
2.628337
2.317394
2.220567
2.213269
2.276088
2.539999
2.781362
2.825694
2.817003
2.923633
2.957005
3.01219
3.068572
2.984436
2.988877
2.908647
2.900146
2.904736
2.927713
2.977327
2.912283
2.887017
2.605884
2.460537
2.327135
2.243795
2.265912
2.18075
2.116921
2.131179
2.168661
2.347123
2.58962
2.505014
2.345991
2.306177
2.409454
2.665162
2.853208
2.745042
2.373353
1.961067
1.715374
1.752242
1.803177
2.095564
2.16241
2.141762
2.304165
2.378711
2.719265
2.943774
3.017374
3.105853
3.100929
3.134449
3.117815
3.013492
2.913862
2.835347
2.883023
2.812592
2.852044
2.958068
2.89449
2.89849
2.933482
2.859203
2.874147
2.924821
2.92328
2.949835
3.006363
3.114283
3.144678
3.210634
3.055934
2.855706
2.712456
2.711766
2.771381
2.792088
3.028956
3.035379
3.093886
3.147738
3.099674
2.960762
2.922805
2.901711
2.801412
2.896014
2.948206
2.899021
2.883678
2.859861
2.865092
2.849945
2.851154
2.913153
2.862605
2.965218
3.019814
2.990357
2.948822
2.91904
2.970745
3.007934
2.998326
2.970011
2.909672
2.875391
2.901171
2.852519
2.863122
2.785594
2.84716
2.921104
3.016888
3.045815
2.980957
2.897929
2.719971
2.662886
2.593999
2.792004
2.860209
2.884116
2.952175
2.919621
2.951884
2.929872
2.929015
2.79089
2.599131
2.615299
2.593532
2.722598
2.934019
3.069218
3.120796
3.076982
3.047805
2.910651
2.843383
2.826418
2.771544
2.814976
2.790699
2.795799
2.806695
2.666334
2.415136
2.073736
1.990293
2.000548
2.128865
2.260465
2.455017
2.595656
2.542016
2.632071
2.749264
2.771234
2.823269
2.861299
2.836633
2.88877
2.896991
2.939555
2.911079
2.921971
2.946253
2.854712
2.847111
2.831685
2.936614
2.976263
3.012416
2.876478
2.802134
2.856759
2.867576
2.972569
2.955129
2.919225
2.962293
2.863229
2.805352
2.799233
2.716509
2.708555
2.680682
2.679683
2.866524
2.951045
3.041908
3.093863
2.984893
2.867336
2.872377
2.900833
2.848081
2.88241
2.777345
2.73352
2.738505
2.720166
2.800602
2.6681
2.636308
2.76491
2.777894
2.906096
2.90874
2.89901
2.848536
2.78172
2.791769
2.678738
2.714544
2.710159
2.722143
2.937395
2.951382
2.980159
2.986384
2.853583
2.873033
2.839766
2.873938
2.768945
2.64153
2.612407
2.509099
2.520948
2.507875
2.373954
2.35077
2.369821
2.512338
2.743791
2.774795
2.812087
2.793625
2.745737
2.838505
2.883761
2.870839
2.821803
2.774829
2.715962
2.765931
2.918211
2.961799
3.055483
3.091829
3.07825
3.038289
2.981641
2.932341
2.929023
2.946305
2.955714
2.909711
2.928876
2.968456
2.907977
2.998061
2.977683
2.884147
2.898528
2.824079
2.744289
2.816523
2.751564
2.769464
2.689297
2.601297
2.620887
2.568523
2.696209
2.738811
2.797236
2.881464
2.825443
2.853179
2.782139
2.663654
2.872288
3.119658
3.048757
2.947011
2.856104
2.644464
2.626589
2.502089
2.369132
2.315036
2.338782
2.53187
2.704821
2.896114
2.955606
2.954675
2.961799
2.899428
2.886878
2.823386
2.706689
2.684139
2.586056
2.714703
2.73249
2.790872
2.869294
2.876179
2.880647
2.870805
2.803866
2.743732
2.736142
2.650731
2.53229
2.497395
2.424836
2.404234
2.443698
2.371433
2.342868
2.34207
2.248108
2.232648
2.176641
2.121431
2.2839
2.39706
2.572387
2.636869
2.553154
2.584765
2.595453
2.55877
2.635718
2.569573
2.470382
2.528929
2.5367
2.714548
2.822733
2.804966
2.726484
2.631873
2.567503
2.678186
2.802562
2.711758
2.694241
2.616385
2.491161
2.435299
2.536485
2.542647
2.545931
2.658669
2.586239
2.706394
2.820004
2.806309
2.901003
2.828092
2.673218
2.551133
2.435952
2.355152
2.224509
2.209966
2.223658
2.232614
2.405552
2.530609
2.576295
2.726261
2.875418
2.7626
2.591413
2.354114
2.281936
2.306852
2.345082
2.419787
2.45295
2.462885
2.54213
2.559339
2.617065
2.743577
2.672914
2.769892
2.512749
2.587321
2.683223
2.641167
2.784708
2.867169
2.849524
2.941248
2.861292
2.73002
2.715464
2.754831
2.802833
2.935933
2.030878
1.953568
1.86455
1.824264
1.891268
2.069714
2.353981
2.754542
2.976854
3.013454
2.973266
2.890984
2.840106
2.828302
2.910748
2.906983
2.93584
2.91107
2.845575
2.888067
2.811616
2.733505
2.399951
1.95397
1.680834
1.568115
1.612405
1.741464
1.926342
2.195161
2.34191
2.424585
2.377488
2.190401
2.089891
2.004385
2.044742
2.177041
2.267374
2.241182
2.327385
2.358723
2.552873
2.732052
2.759896
2.702088
2.654645
2.651377
2.600846
2.691735
2.798274
2.836374
2.834961
2.851442
2.818623
2.877629
2.87771
2.839125
2.79668
2.770859
2.887508
2.904017
2.929054
2.867021
2.810641
2.699314
2.658881
2.698538
2.794718
2.938602
2.909228
2.876117
2.774118
2.716926
2.767927
2.872758
2.949178
2.878663
2.645734
2.504062
2.390786
2.366737
2.522598
2.602272
2.759995
2.837685
2.682866
2.620201
2.298983
2.140566
2.143778
2.206981
2.479724
2.803568
2.887588
2.898119
2.914187
2.897231
2.861964
2.871434
2.874442
2.922459
2.959684
2.961095
3.00823
2.976555
3.020835
2.970034
2.905844
2.686052
2.505825
2.334684
2.225343
2.250909
2.151205
2.074065
2.100538
2.092428
2.243265
2.49402
2.422431
2.234406
2.084423
2.173801
2.455891
2.686803
2.654701
2.27647
1.895332
1.679391
1.713887
1.785296
2.092388
2.255488
2.225886
2.392478
2.455992
2.742115
2.982487
3.089963
3.156047
3.117213
3.180217
3.102612
2.970234
2.820143
2.620133
2.673754
2.637295
2.730325
2.924206
2.874531
2.910491
2.979594
2.928173
2.920433
2.901099
2.843521
2.908419
2.971873
3.098333
3.0832
3.097267
2.988256
2.81407
2.763071
2.758371
2.836977
2.873597
3.014023
3.069602
3.148895
3.191437
3.165666
3.004725
2.951417
2.948558
2.857685
2.90266
2.93231
2.951084
2.979603
2.964855
2.988912
2.923853
2.834749
2.891323
2.782365
2.82028
2.886886
2.922009
2.929052
2.960857
3.041881
3.070728
3.077188
3.018946
2.973799
2.953269
2.984538
2.914844
2.869923
2.790033
2.788864
2.890169
2.965006
2.933113
2.883513
2.769755
2.627121
2.528317
2.394945
2.495106
2.543967
2.703548
2.892969
2.934278
3.036628
2.980824
2.948385
2.788994
2.617038
2.637938
2.647337
2.775035
2.962445
3.071369
3.135947
3.095504
3.066905
2.991023
2.901197
2.897488
2.855124
2.82269
2.839485
2.85709
2.841881
2.723419
2.455006
2.136093
2.066386
2.096895
2.21128
2.330189
2.511951
2.631913
2.612079
2.707572
2.821351
2.867322
2.856963
2.87354
2.84434
2.894404
2.91329
2.941179
2.953756
2.930193
2.953785
2.9049
2.843984
2.795505
2.908698
2.930365
2.91122
2.864538
2.858322
2.90924
3.006
3.091619
3.0395
3.017448
2.980622
2.843508
2.775969
2.76494
2.698354
2.740643
2.753618
2.72445
2.871715
2.938129
2.993601
3.029072
2.951313
2.893745
2.931451
2.996694
3.007748
2.953241
2.876614
2.844729
2.796738
2.845427
2.843332
2.60035
2.742925
2.892473
3.013755
2.997729
2.989711
2.984397
2.973015
2.973769
2.830944
2.79065
2.73131
2.764691
2.95544
2.954343
3.001125
2.994909
2.905363
2.984957
2.978449
2.995214
2.995879
2.859834
2.837803
2.770201
2.682173
2.619496
2.478867
2.336155
2.250429
2.294701
2.41144
2.498261
2.637258
2.756686
2.706774
2.794278
2.828825
2.827648
2.857513
2.819818
2.777329
2.829386
2.913831
2.895398
2.996156
3.000828
3.028282
2.996327
2.93016
2.888738
2.859882
2.914432
2.936663
2.903742
2.950088
2.951249
2.911167
3.019469
2.923763
2.899717
2.916895
2.808329
2.804073
2.834891
2.768721
2.786108
2.634465
2.477705
2.456211
2.436811
2.580677
2.669587
2.718842
2.761553
2.74045
2.777272
2.734763
2.660093
2.757001
2.895489
2.996275
2.886555
2.826272
2.603407
2.512122
2.394372
2.283945
2.336517
2.386528
2.553617
2.780326
2.878352
3.009627
3.052232
2.959597
2.938157
2.90123
2.834072
2.861969
2.869686
2.755344
2.769847
2.729251
2.811462
2.847478
2.912533
2.944974
2.886298
2.860659
2.806712
2.829919
2.795273
2.704686
2.625594
2.469248
2.449994
2.51486
2.482534
2.489089
2.369462
2.218707
2.157192
2.063947
1.995335
2.094418
2.17821
2.357752
2.498829
2.476918
2.476048
2.488108
2.445194
2.501824
2.468355
2.470274
2.548729
2.553828
2.812851
2.893407
2.887486
2.793644
2.681272
2.615967
2.633826
2.720043
2.62715
2.540151
2.541316
2.424027
2.312617
2.367547
2.312867
2.334663
2.495339
2.588944
2.776338
2.936862
2.917379
2.90885
2.789864
2.568215
2.455385
2.367513
2.273001
2.202659
2.139807
2.129622
2.156973
2.29828
2.488611
2.512061
2.686755
2.76663
2.629174
2.549478
2.326149
2.260014
2.313041
2.331793
2.42395
2.427436
2.417146
2.558299
2.629253
2.799149
2.932303
2.797599
2.817247
2.549478
2.541096
[truncated: 992,156 more rows]
