# Supplementary material for: Metabolic profiling of steatotic liver disease by fluorescence lifetime imaging microscopy
Source: Commun Med (Lond). 2026 Apr 25;6:369. doi: 10.1038/s43856-026-01605-7 (PMC13324169; doi:10.1038/s43856-026-01605-7)
Supplement: Supplementary file 18 — Supplementary Data 15 [file 43856_2026_1605_MOESM18_ESM.csv]

2.838654
2.744238
2.680885
2.681381
2.58552
2.601428
2.638655
2.719926
2.704042
2.81081
2.874283
2.774907
2.667269
2.372864
2.198377
2.114496
2.105774
2.236949
2.414436
2.655081
2.89001
2.953646
2.979081
2.944522
2.762206
2.540611
2.276535
2.106293
2.074055
2.157366
2.332846
2.599005
2.814256
2.822937
2.745994
2.660267
2.490534
2.332069
2.223282
2.073742
2.002424
1.956839
2.010821
2.16543
2.357905
2.576469
2.697739
2.72943
2.627666
2.53959
2.466519
2.550466
2.608557
2.723092
2.790775
2.769363
2.820671
2.801175
2.832611
2.823302
2.823387
2.870749
2.914601
2.873148
2.825066
2.748111
2.698167
2.685892
2.705422
2.739029
2.76248
2.812968
2.777716
2.765753
2.678159
2.571607
2.499218
2.39078
2.312295
2.311658
2.313271
2.403323
2.568477
2.693437
2.795658
2.864822
2.891397
2.879028
2.852221
2.730639
2.629972
2.65664
2.66868
2.708651
2.80245
2.76595
2.784055
2.74739
2.674333
2.732376
2.749863
2.822877
2.803564
2.830969
2.814585
2.757188
2.76556
2.718143
2.681816
2.700734
2.713646
2.741899
2.800705
2.840578
2.838109
2.803391
2.831563
2.765826
2.741962
2.774564
2.647501
2.637292
2.661645
2.650035
2.715581
2.83358
2.872844
2.975616
2.974265
2.923014
2.834604
2.795127
2.770468
2.78106
2.848097
2.827476
2.837365
2.778559
2.768424
2.773751
2.81188
2.875661
2.867755
2.861982
2.802752
2.786865
2.770863
2.772755
2.745884
2.684876
2.601986
2.553998
2.525249
2.550098
2.626539
2.623286
2.711454
2.721399
2.769031
2.795359
2.787625
2.812804
2.777994
2.814065
2.813018
2.799087
2.838031
2.746315
2.720507
2.733526
2.732769
2.763692
2.788682
2.835938
2.806477
2.712792
2.45412
2.130553
1.995761
1.971236
2.116655
2.400835
2.647422
2.787847
2.806278
2.789702
2.760562
2.741302
2.788971
2.766783
2.786739
2.801014
2.674703
2.656937
2.623905
2.560515
2.61076
2.577037
2.560333
2.54195
2.470047
2.511434
2.524036
2.635714
2.727725
2.780133
2.79402
2.7761
2.809481
2.804371
2.866606
2.89448
2.901224
2.896913
2.901705
2.906
2.885452
2.964131
2.96338
2.917754
2.908024
2.801737
2.778106
2.83177
2.80143
2.761227
2.742986
2.654557
2.543684
2.408882
2.301058
2.341329
2.37242
2.551179
2.667952
2.628861
2.721616
2.686707
2.714802
2.788438
2.727823
2.732074
2.640726
2.600352
2.569684
2.522347
2.538037
2.54184
2.588673
2.631783
2.697245
2.753757
2.777379
2.770372
2.792829
2.855317
2.822052
2.721641
2.684191
2.625692
2.687456
2.765479
2.743149
2.716113
2.672729
2.708269
2.731746
2.765255
2.795383
2.820493
2.850798
2.834516
2.891037
2.849079
2.829485
2.868829
2.769339
2.823412
2.885419
2.829662
2.828459
2.745338
2.696712
2.679116
2.674417
2.687015
2.723294
2.703424
2.626289
2.689769
2.670859
2.754432
2.864061
2.834572
2.869031
2.855568
2.784646
2.82147
2.859872
2.877677
2.892254
2.918254
2.872428
2.877269
2.902926
2.887891
2.885643
2.834818
2.803362
2.787471
2.790318
2.802738
2.786245
2.820398
2.886021
2.924451
2.951261
2.947393
2.874532
2.854621
2.863739
2.842511
2.82688
2.809407
2.75147
2.610453
2.48763
2.295424
2.191008
2.094215
2.009827
2.050777
2.060118
2.087046
2.183826
2.262222
2.357525
2.574044
2.736965
2.767072
2.874421
2.910963
2.880755
2.884712
2.843629
2.824399
2.819737
2.819761
2.820736
2.841522
2.826789
2.839512
2.792439
2.803182
2.828268
2.818784
2.842567
2.752482
2.735814
2.733758
2.713552
2.787237
2.787888
2.79014
2.834428
2.864936
2.867756
2.841218
2.792829
2.747196
2.808029
2.81529
2.77571
2.785074
2.745059
2.759528
2.824982
2.841741
2.846995
2.850352
2.84259
2.849282
2.824183
2.796034
2.789585
2.752821
2.762697
2.819009
2.844138
2.847515
2.896308
2.850357
2.810249
2.825954
2.781705
2.828681
2.837005
2.805053
2.805895
2.773236
2.804104
2.786269
2.786216
2.716326
2.664314
2.691593
2.678396
2.679442
2.736354
2.771714
2.783182
2.821177
2.77864
2.722608
2.616773
2.560905
2.504666
2.561518
2.672284
2.751227
2.872903
2.826722
2.816003
2.804711
2.799628
2.817953
2.82186
2.856317
2.849074
2.816972
2.821236
2.751105
2.749737
2.795765
2.7548
2.879169
2.836911
2.858307
2.884537
2.828762
2.79664
2.764404
2.774813
2.776925
2.823385
2.865045
2.861835
2.81373
2.739682
2.702012
2.759678
2.850431
2.874994
2.914268
2.885398
2.873659
2.893517
2.885276
2.845583
2.782861
2.835997
2.790278
2.805634
2.801078
2.76072
2.736043
2.698305
2.737443
2.742464
2.801945
2.821026
2.804242
2.809932
2.743092
2.713356
2.699805
2.779935
2.81628
2.849246
2.801002
2.705987
2.59217
2.535328
2.61345
2.59446
2.680614
2.675964
2.634333
2.637511
2.648248
2.719309
2.722767
2.718914
2.700861
2.564782
2.460354
2.568306
2.809099
2.82729
2.812178
2.760388
2.674634
2.615411
2.548072
2.527281
2.525036
2.534555
2.613695
2.91925
2.794527
2.707862
2.663321
2.524649
2.56165
2.580904
2.644588
2.750102
2.837474
2.964921
3.009997
2.944661
2.652124
2.489533
2.341428
2.277488
2.399638
2.490382
2.634364
2.770458
2.799529
2.807202
2.770116
2.574136
2.366334
2.181876
2.087206
2.073803
2.112283
2.245301
2.481122
2.742184
2.830157
2.769867
2.724908
2.608347
2.474475
2.371919
2.187616
2.077605
2.009639
2.037428
2.160992
2.350156
2.526419
2.642563
2.729421
2.630214
2.617379
2.554201
2.566272
2.647132
2.711828
2.77492
2.819949
2.825888
2.796189
2.797182
2.767792
2.771594
2.815324
2.870013
2.788104
2.723514
2.687178
2.648135
2.674154
2.73368
2.754618
2.77479
2.828306
2.771505
2.75669
2.676065
2.598827
2.590876
2.507015
2.4526
2.43569
2.414461
2.493247
2.607599
2.715141
2.794445
2.828804
2.840603
2.831028
2.866897
2.839358
2.806616
2.83343
2.759032
2.747062
2.805124
2.749204
2.772428
2.751245
2.708195
2.795049
2.856996
2.900224
2.8649
2.822647
2.732251
2.715392
2.720818
2.679486
2.672756
2.630027
2.681982
2.738333
2.786936
2.850187
2.816787
2.782688
2.839688
2.787057
2.771287
2.820118
2.726401
2.780316
2.825549
2.765232
2.806486
2.864599
2.885274
2.992103
2.997571
2.92541
2.834176
2.773726
2.77318
2.810169
2.885983
2.913315
2.908751
2.851299
2.831107
2.840437
2.83404
2.895529
2.870198
2.850182
2.858456
2.821097
2.794958
2.798635
2.726716
2.645553
2.54373
2.444722
2.439347
2.485394
2.607501
2.618758
2.674107
2.702438
2.691684
2.719463
2.728734
2.747436
2.741581
2.805324
2.819844
2.847576
2.933573
2.817177
2.775866
2.750693
2.744642
2.770367
2.79897
2.834819
2.786228
2.746328
2.565629
2.299804
2.177069
2.149864
2.23948
2.482448
2.701329
2.802775
2.83362
2.787586
2.763384
2.736152
2.790398
2.790966
2.803616
2.818279
2.721138
2.708266
2.626874
2.540225
2.517832
2.4467
2.438958
2.432075
2.369568
2.453358
2.493436
2.614233
2.744693
2.770114
2.775167
2.75632
2.778632
2.747213
2.801754
2.838705
2.863442
2.897947
2.921829
2.898458
2.849282
2.919379
2.913001
2.916383
2.978057
2.912035
2.861942
2.913236
2.837821
2.776244
2.772227
2.699157
2.722444
2.744809
2.671385
2.699988
2.660567
2.74121
2.761431
2.731212
2.790357
2.742007
2.787394
2.805731
2.761966
2.769198
2.717368
2.646617
2.643367
2.607454
2.584059
2.609227
2.580276
2.585788
2.654192
2.709495
2.784473
2.77789
2.778192
2.84267
2.844048
2.835757
2.819577
2.757065
2.76179
2.801823
2.78619
2.788797
2.785086
2.807819
2.812151
2.802466
2.805825
2.837431
2.885557
2.855972
2.913188
2.849855
2.797021
2.830346
2.725109
2.730895
2.803378
2.810357
2.837535
2.803037
2.710846
2.692379
2.653282
2.608945
2.678595
2.619687
2.617941
2.682137
2.650296
2.756538
2.817126
2.804625
2.867503
2.861266
2.813671
2.861126
2.875696
2.878484
2.887988
2.895509
2.84348
2.860842
2.904671
2.943406
2.99235
2.932914
2.906984
2.836359
2.831941
2.815195
2.793458
2.833566
2.846829
2.896334
2.892852
2.877044
2.85426
2.804893
2.806967
2.78248
2.732572
2.740841
2.684311
2.504285
2.382162
2.148056
2.055864
1.997303
1.932623
2.064948
2.118443
2.233262
2.380556
2.43902
2.525977
2.6583
2.765786
2.828147
2.911989
2.93824
2.904073
2.870417
2.811146
2.80767
2.828065
2.837783
2.852794
2.892021
2.874529
2.869578
2.79614
2.768284
2.799014
2.768644
2.797156
2.742737
2.71778
2.746706
2.763206
2.855217
2.865967
2.882372
2.928134
2.920174
2.895838
2.85266
2.787243
2.744787
2.814024
2.829749
2.769095
2.772271
2.768496
2.771665
2.870891
2.902087
2.873034
2.86757
2.848425
2.827984
2.81556
2.816096
2.81987
2.837438
2.817882
2.886099
2.854631
2.814212
2.865195
2.797272
2.818339
2.855786
2.802391
2.825225
2.81795
2.761619
2.775885
2.746802
2.744109
2.755831
2.728217
2.637099
2.617946
2.608453
2.623851
2.684581
2.752492
2.799736
2.795952
2.822772
2.771443
2.715774
2.624971
2.574084
2.540434
2.618139
2.723021
2.765738
2.799979
2.771072
2.750884
2.779731
2.802831
2.796026
2.76761
2.792355
2.793499
2.746427
2.787664
2.712846
2.729362
2.819039
2.804205
2.87615
2.838158
2.846557
2.877729
2.862155
2.806459
2.744304
2.74265
2.748364
2.808471
2.871265
2.874185
2.80813
2.758542
2.738673
2.799019
2.910506
2.957163
2.946512
2.892888
2.886137
2.815522
2.834365
2.796303
2.715969
2.748676
2.707838
2.726844
2.734604
2.710838
2.719274
2.683531
2.719608
2.746498
2.791016
2.781423
2.767827
2.778266
2.714966
2.751939
2.793088
2.818121
2.819138
2.788202
2.706423
2.649519
2.568652
2.557105
2.618847
2.611048
2.697261
2.659048
2.645804
2.631861
2.63729
2.729236
2.696473
2.680952
2.60809
2.44877
2.379047
2.36733
2.475904
2.675863
2.682791
2.767331
2.764481
2.701319
2.63788
2.532242
2.546958
2.532452
2.562864
2.669432
3.025881
2.849462
2.817985
2.630397
2.482472
2.483975
2.475262
2.505286
2.594802
2.791642
2.925346
3.043977
3.071407
2.841323
2.777311
2.639507
2.569613
2.600339
2.572759
2.585014
2.64191
2.67482
2.678426
2.65234
2.450316
2.318817
2.203344
2.106948
2.089478
2.076457
2.143339
2.372085
2.617483
2.789078
2.784623
2.766042
2.719079
2.606186
2.535681
2.362682
2.223097
2.140072
2.11175
2.223398
2.373707
2.540917
2.657673
2.711934
2.683661
2.645287
2.609218
2.604766
2.673957
2.712078
2.75513
2.733509
2.695283
2.667326
2.667284
2.699086
2.712661
2.788969
2.846703
2.784596
2.683607
2.620812
2.589438
2.592569
2.651076
2.682537
2.684349
2.73472
2.715438
2.689376
2.649283
2.622929
2.657641
2.616525
2.585124
2.54421
2.482456
2.544106
2.605991
2.697118
2.798764
2.797777
2.799052
2.791611
2.799149
2.866172
2.89979
2.929822
2.857692
2.808251
2.821958
2.757712
2.803839
2.795945
2.789277
2.830434
2.858211
2.849041
2.82086
2.842031
2.774684
2.80398
2.767546
2.712058
2.690524
2.610538
2.680768
2.723397
2.747409
2.830575
2.800113
2.750304
2.817327
2.784313
2.735903
2.784914
2.716448
2.774989
2.892221
2.855789
2.915034
2.936125
2.905489
2.964
2.978678
2.909434
2.842771
2.804519
2.760435
2.81205
2.845999
2.876248
2.895074
2.815078
2.843234
2.825051
2.815362
2.919908
2.883871
2.891129
2.901735
2.829216
2.799467
2.779524
2.724665
2.65813
2.54955
2.455737
2.419988
2.465717
2.542142
2.551823
2.600515
2.608074
2.643986
2.701397
2.694562
2.749767
2.75793
2.80849
2.822984
2.85378
2.946616
2.852408
2.834651
2.79559
2.772332
2.802497
2.824588
2.865246
2.810522
2.777052
2.685876
2.482031
2.374233
2.367626
2.406026
2.589781
2.76755
2.803968
2.785575
2.756701
2.72136
2.716593
2.793375
2.781168
2.819002
2.854362
2.794161
2.766732
2.683463
2.563562
2.502786
2.400972
2.328196
2.301839
2.270578
2.359331
2.411312
2.523328
2.642708
2.672873
2.734055
2.769953
2.765183
2.66973
2.678135
2.682325
2.690917
2.791359
2.860614
2.833176
2.839458
2.949215
2.931169
2.937199
2.993303
2.887389
2.83642
2.889546
2.771656
2.741342
2.748061
2.695571
2.805279
2.916687
2.878047
2.883679
2.805258
2.785804
2.765865
2.753671
2.776688
2.78696
2.832083
2.817317
2.825849
2.79867
2.756311
2.697542
2.689892
2.659454
2.645993
2.664723
2.635112
2.598449
2.638232
2.658431
2.722313
2.756632
2.778023
2.845104
2.844076
2.876845
2.865059
2.818619
2.812896
2.843291
2.831544
2.88532
2.901001
2.876087
2.843223
2.783503
2.781223
2.822757
2.87805
2.885935
2.91343
2.883044
2.830016
2.826889
2.739555
2.691256
2.74538
2.742673
2.773926
2.773868
2.708697
2.703384
2.679728
2.62432
2.659089
2.624142
2.657546
2.727484
2.708914
2.785688
2.815776
2.816693
2.851173
2.826486
2.771862
2.788456
2.819366
2.838814
2.871487
2.864393
2.82423
2.827693
2.844259
2.907151
2.929235
2.911237
2.942924
2.875076
2.872072
2.813918
2.793319
2.822021
2.835033
2.880227
2.867603
2.858528
2.837287
2.763856
2.736418
2.677653
2.650207
2.714685
2.64449
2.430405
2.230606
2.017138
1.960207
1.981164
2.00984
2.173384
2.248585
2.418548
2.584771
2.628045
2.688534
2.701037
2.739556
2.814286
2.856604
2.88452
2.913868
2.852601
2.83312
2.853848
2.856748
2.87512
2.870905
2.880235
2.877806
2.863974
2.813882
2.776643
2.77038
2.749056
2.779294
2.771318
2.75529
2.781892
2.788006
2.826215
2.837321
2.833285
2.885879
2.917543
2.881615
2.875419
2.792848
2.727211
2.761056
2.768179
2.764352
2.767746
2.778084
2.771482
2.843921
2.896493
2.908063
2.907363
2.833839
2.801472
2.773591
2.777899
2.809679
2.853375
2.820544
2.894169
2.808113
2.720717
2.767928
2.712835
2.793244
2.844986
2.801435
2.809079
2.777076
2.747804
2.740217
2.684585
2.643299
2.632052
2.609568
2.535719
2.543286
2.544731
2.595585
2.687504
2.750622
2.777194
2.745909
2.769554
2.773304
2.745579
2.688791
2.646193
2.595948
2.646335
2.711517
2.721673
2.742775
2.771617
2.790016
2.810608
2.837536
2.803098
2.771133
2.814816
2.76403
2.703158
2.707206
2.648001
2.680314
2.755891
2.752004
2.804679
2.834221
2.862388
2.92785
2.897319
2.852638
2.767005
2.720847
2.766917
2.806058
2.877422
2.897564
2.843331
2.811902
2.849554
2.95877
3.028206
3.068511
2.981595
2.856949
2.802664
2.724482
2.782198
2.756075
2.732815
2.761137
2.704167
2.699965
2.719773
2.717457
2.715364
2.686517
2.703194
2.70331
2.761033
2.791356
2.754867
2.808048
2.743604
2.755876
2.827139
2.825148
2.832479
2.808582
2.731255
2.661783
2.564039
2.548645
2.587924
2.593942
2.686434
2.670262
2.700054
2.645558
2.655604
2.751069
2.672999
2.68623
2.617791
2.401967
2.371042
2.359694
2.444073
2.6007
2.688146
2.752569
2.756715
2.699828
2.630268
2.555779
2.599564
2.588105
2.61057
2.715022
2.946483
2.897763
2.705316
2.472231
2.451016
2.409414
2.41364
2.474016
2.71383
3.155245
3.1811
3.025987
3.029395
2.872678
2.801422
2.707485
2.583151
2.525741
2.509175
2.551364
2.532036
2.534582
2.353386
2.245752
2.20622
2.132898
2.119359
2.106965
2.131809
2.299894
2.510638
2.720288
2.80489
2.780386
2.77424
2.711543
2.628684
2.524225
2.373858
2.294228
2.258577
2.340609
2.487727
2.616067
2.707043
2.761336
2.745627
2.71682
2.687832
2.642708
2.674402
2.675571
2.733094
2.689798
2.628312
2.582843
2.535702
2.631116
2.691056
2.793045
2.859496
2.789537
2.687325
2.621808
2.595164
2.546477
2.545721
2.563869
2.580352
2.670008
2.681022
2.68591
2.660537
2.63142
2.681122
2.626755
2.616851
2.616957
2.586654
2.679568
2.71365
2.762255
2.846555
2.82801
2.822709
2.814315
2.81986
2.927592
2.99095
3.015984
2.954595
2.85593
2.814058
2.756141
2.795004
2.802735
2.802272
2.828805
2.815264
2.819574
2.818201
2.848813
2.820943
2.834234
2.779987
2.706165
2.671706
2.577349
2.634805
2.700539
2.726118
2.814839
2.806932
2.748741
2.803414
2.774569
2.742114
2.759915
2.69842
2.75578
2.834111
2.834822
2.928891
2.952933
2.948697
2.982382
2.969592
2.873383
2.81497
2.790345
2.730414
2.783201
2.802464
2.836936
2.909808
2.858625
2.913647
2.889132
2.820652
2.903953
2.819814
2.838201
2.886645
2.860243
2.878834
2.866003
2.79812
2.718871
2.616243
2.539202
2.534045
2.573206
2.594559
2.54251
2.554705
2.576311
2.638796
2.739356
2.718292
2.713578
2.770609
2.775372
2.803742
2.857358
2.904281
2.864302
2.838981
2.797279
2.796635
2.843506
2.866823
2.947364
2.863923
2.816632
2.7792
2.64993
2.587176
2.587301
2.624932
2.72313
2.857075
2.883831
2.832171
2.781929
2.730767
2.742619
2.826518
2.831744
2.845447
2.839794
2.806517
2.816885
2.77705
2.677393
2.592829
2.459976
2.350334
2.319325
2.287795
2.376973
2.439411
2.524863
2.64904
2.651964
2.731494
2.800112
2.758916
2.613191
2.596569
2.591421
2.60216
2.769631
2.879608
2.86319
2.859878
2.947992
2.883729
2.914517
2.992288
2.92871
2.919835
2.917652
2.815475
2.777999
2.795534
2.795136
2.885947
2.982517
2.920675
2.921937
2.843184
2.800908
2.787012
2.740597
2.784184
2.786389
2.841184
2.810335
2.721917
2.706217
2.671594
2.65907
2.705665
2.694981
2.67511
2.690738
2.669249
2.628826
2.648886
2.662018
2.719872
2.769601
2.801675
2.855747
2.809521
2.839801
2.831746
2.809506
2.831977
2.856154
2.876322
2.904627
2.90126
2.847765
2.814308
2.775215
2.787936
2.842644
2.891717
2.892192
2.888871
2.848457
2.807602
2.809055
2.73684
2.722238
2.721402
2.708843
2.759864
2.77964
2.739724
2.73576
2.704284
2.609188
2.656022
2.654551
2.71715
2.821977
2.778661
2.813107
2.802211
2.801559
2.84871
2.814143
2.795857
2.767232
2.765806
2.785358
2.780534
2.793345
2.791893
2.82487
2.85943
2.914353
2.933417
2.875398
2.938745
2.889758
2.890596
2.900433
2.872946
2.84923
2.837896
2.840145
2.801471
2.811933
2.790034
2.703509
2.69278
2.645222
2.656849
2.746413
2.634815
2.385919
2.119297
1.95293
1.953134
2.057727
2.195232
2.353453
2.416735
2.545089
2.666145
2.68347
2.73973
2.727315
2.73895
2.819861
2.784423
2.821842
2.884935
2.816391
2.846413
2.85844
2.820733
2.864107
2.84686
2.822479
2.854832
2.824131
2.796618
2.789788
2.754759
2.728485
2.760004
2.764471
2.756265
2.777785
2.768747
2.794182
2.809084
2.820929
2.881512
2.916788
2.901629
2.906035
2.835275
2.788398
2.778687
2.764095
2.78073
2.796357
2.828252
2.825115
2.871415
2.912742
2.938212
2.963516
2.848126
2.7796
2.739445
2.720842
2.807645
2.866314
2.88631
2.909177
2.747959
2.632325
2.612149
2.581293
2.626868
2.690382
2.696492
2.70208
2.688979
2.660361
2.646345
2.581785
2.545237
2.51043
2.474356
2.437674
2.464051
2.509687
2.555414
2.651422
2.724218
2.746685
2.744598
2.733531
2.73311
2.701963
2.698833
2.721254
2.666411
2.727556
2.764554
2.735432
2.767913
2.819918
2.850679
2.883178
2.891461
2.8525
2.83468
2.845906
2.776875
2.700894
2.682865
2.639726
2.699524
2.762018
2.759486
2.806127
2.868449
2.865469
2.938835
2.917256
2.854178
2.799703
2.723889
2.789334
2.80055
2.853731
2.905582
2.852616
2.872826
2.906314
2.970254
2.993465
2.99777
2.890636
2.80604
2.750807
2.691839
2.754628
2.733923
2.716709
2.681183
2.612232
2.592846
2.653615
2.703053
2.727198
2.747818
2.747785
2.787482
2.853251
2.848896
2.785224
2.766093
2.714751
2.728
2.785293
[truncated: 509,796 more rows]
