# Supplementary material for: Metabolic profiling of steatotic liver disease by fluorescence lifetime imaging microscopy
Source: Commun Med (Lond). 2026 Apr 25;6:369. doi: 10.1038/s43856-026-01605-7 (PMC13324169; doi:10.1038/s43856-026-01605-7)
Supplement: Supplementary file 19 — Supplementary Data 16 [file 43856_2026_1605_MOESM19_ESM.csv]

3.078932
3.18422
3.004638
3.244686
3.437654
3.615305
3.670288
3.457514
3.254021
3.128624
3.253001
3.373149
3.30875
3.042927
3.185055
3.087509
3.134029
3.240115
3.182099
3.239326
3.393857
3.493192
3.364593
3.276644
3.001337
2.888934
3.009137
3.08502
3.296882
3.313723
3.196072
3.093748
3.091275
3.23124
3.310948
3.480469
3.509506
3.475133
3.464701
3.278269
3.183147
3.181895
3.429802
3.559971
3.652701
3.655012
3.51582
3.423533
3.358205
3.320052
3.248023
3.262963
3.233381
3.260906
3.291114
3.228954
3.256261
3.19837
3.24946
3.22555
3.242614
3.311938
3.255452
3.290107
3.396622
3.393511
3.30485
3.307415
3.223205
3.164068
3.20464
3.117143
3.167067
3.189718
3.163607
3.116054
2.962737
2.842576
2.786515
2.885943
2.942574
3.141252
3.234552
3.388309
3.339508
3.252238
3.249327
3.163097
3.134171
3.214909
3.328593
3.318334
3.510045
3.473347
3.412706
3.369251
3.230031
3.250044
3.246283
3.319382
3.421204
3.44808
3.45534
3.642648
3.722044
3.590056
3.752059
3.699526
3.703035
3.750498
3.670881
3.610265
3.555606
3.605905
3.506507
3.400211
3.454339
3.346001
3.440098
3.55525
3.794923
4.605045
4.889076
4.953477
4.924999
4.638435
4.331617
4.089656
4.069572
4.113911
3.993641
3.972088
3.954306
4.050953
4.197317
4.287799
4.453768
4.166885
4.057564
4.04316
3.994504
4.25328
4.296378
4.293094
4.189381
3.935434
3.548382
3.272871
2.989657
3.013002
3.089914
3.2291
3.500469
3.557772
3.647534
3.653349
3.612754
3.573471
3.531992
3.491544
3.595056
3.534
3.509448
3.561015
3.549744
3.590881
3.591084
3.591131
3.447168
3.454549
3.403075
3.391011
3.456918
3.275032
3.326305
3.265602
3.175213
3.336064
3.359631
3.440322
3.532773
3.61548
3.558645
3.47201
3.388736
3.359132
3.343564
3.378494
3.549393
3.470461
3.550595
3.509142
3.566926
3.566463
3.440673
3.416978
3.256208
3.334108
3.516092
3.621624
3.608469
3.512583
3.51978
3.490634
3.55601
3.791775
3.661097
3.722288
3.749817
3.671525
3.800754
3.763609
3.722238
3.756217
3.624815
3.63063
3.645841
3.618498
3.735113
3.735002
3.766303
3.705857
3.388237
3.015378
2.717261
2.574171
2.489641
2.658257
2.843004
2.997842
3.279392
3.46112
3.499987
3.652398
3.610322
3.522349
3.579027
3.426001
3.419683
3.431994
3.489681
3.464064
3.416172
3.354296
3.259998
3.361238
3.452166
3.598347
3.68459
3.618288
3.567878
3.449339
3.295973
3.382323
3.420387
3.480363
3.571202
3.505059
3.417838
3.404006
3.339607
3.384448
3.430668
3.421923
3.370571
3.293634
3.441265
3.466582
3.672381
3.739972
3.746133
3.675041
3.618723
3.523468
3.396403
3.319856
3.219172
3.290474
3.284073
3.501012
3.443833
3.324815
3.365363
3.291803
3.272661
3.32839
3.250032
3.144956
3.195015
3.098264
3.243489
3.480412
3.446727
3.627476
3.600839
3.60232
3.595887
3.514629
3.417906
3.285865
3.326834
3.308234
3.382742
3.383225
3.356146
3.358511
3.312784
3.41071
3.524147
3.547657
3.51071
3.476771
3.531329
3.542849
3.543629
3.545775
3.391393
3.279207
3.198535
3.147239
3.111745
3.1577
3.22837
3.275708
3.350882
3.371038
3.443514
3.527315
3.574451
3.607731
3.562539
3.536557
3.493322
3.514876
3.467865
3.456082
3.429698
3.267297
3.167459
3.02098
3.17364
3.295924
3.418847
3.676171
3.542334
3.553102
3.65368
3.510926
3.300002
3.250269
3.08107
2.987317
3.161669
3.257824
3.370605
3.432453
3.422629
3.415759
3.557938
3.486393
3.473185
3.604773
3.440361
3.372094
3.406308
3.299652
3.276324
3.307568
3.227629
3.209553
3.119384
3.147353
3.214071
3.224506
3.515677
3.565583
3.244499
3.045223
2.939952
2.979328
3.3025
3.43047
3.332722
3.279087
3.190461
3.270963
3.270652
3.31822
3.458249
3.542485
3.689656
3.79915
3.722666
3.638948
3.662547
3.427689
3.461676
3.473776
3.322858
3.442846
3.446385
3.370743
3.489446
3.443059
3.357201
3.548132
3.443946
3.442314
3.569879
3.442004
3.515085
3.434938
3.301722
3.306499
3.022358
3.025409
3.137674
3.211727
3.31987
3.46091
3.464564
3.516358
3.493997
3.476371
3.376954
3.293433
3.286295
3.338576
3.460492
3.493643
3.489839
3.42957
3.344572
3.347833
3.399311
3.469449
3.515743
3.704667
3.594516
3.52018
3.334157
3.118968
3.171204
3.040175
3.063152
3.095144
3.151154
3.455575
3.598458
3.683148
3.653885
3.565572
3.604528
3.623078
3.617105
3.474656
3.390686
3.359051
3.384757
3.283824
3.241539
3.088139
3.152953
3.280027
3.397697
3.37261
3.338287
3.283432
3.208722
3.261888
3.225847
3.256449
3.356063
3.377071
3.313981
3.37573
3.351208
3.301534
3.343799
3.339681
3.217721
3.21218
3.165499
3.096894
3.232862
3.429513
3.580562
3.585046
3.4307
3.155991
2.974201
2.833096
2.806595
2.772821
2.827078
2.857029
2.833257
3.030077
3.030428
2.925765
2.843539
2.573543
2.4639
2.441851
2.529835
2.676501
2.806375
3.210316
3.106009
3.175432
3.0826
3.372653
3.465644
3.381709
3.451162
3.22481
3.132277
3.310064
3.438818
3.452026
3.272207
3.114969
3.151586
3.174237
3.169325
3.142438
3.067175
3.12132
3.407503
3.541838
3.586887
3.414508
3.039893
2.879408
2.907609
3.016262
3.230873
3.355451
3.273311
3.189585
3.167357
3.233904
3.308373
3.442775
3.496773
3.449963
3.380377
3.227542
3.107818
3.132145
3.325259
3.480162
3.653904
3.632116
3.541462
3.5117
3.318646
3.325431
3.220128
3.028712
3.037252
2.983122
3.028729
2.989749
3.274375
3.352986
3.397991
3.401359
3.278644
3.306798
3.308556
3.336735
3.480265
3.47429
3.328689
3.29142
3.200607
3.086579
3.196002
3.20666
3.283725
3.352497
3.321104
3.167168
2.932574
2.887581
2.821389
2.999369
3.102714
3.260547
3.358687
3.506595
3.578349
3.470277
3.451357
3.277061
3.100951
3.066602
3.08411
3.129897
3.338398
3.381605
3.431399
3.437241
3.22368
3.232675
3.241471
3.252413
3.450032
3.481188
3.438406
3.57024
3.682778
3.648953
3.683927
3.731307
3.772233
3.80992
3.829155
3.699247
3.55743
3.561148
3.420303
3.417371
3.501979
3.431153
3.564959
3.690232
3.903045
4.513118
4.794075
4.820516
4.808385
4.543843
4.142381
3.90865
3.816365
3.963677
3.914484
3.954628
3.986
4.014767
4.11154
4.145206
4.286313
4.075507
3.910864
3.846389
3.920794
4.167799
4.271228
4.274563
4.132107
3.77994
3.347
3.09839
2.811993
2.814489
2.933932
3.123213
3.517332
3.667929
3.66583
3.538033
3.569553
3.492308
3.428977
3.400165
3.409519
3.437329
3.484221
3.613353
3.613359
3.608644
3.52642
3.460862
3.378146
3.369656
3.352058
3.376484
3.411565
3.27885
3.249594
3.260802
3.198027
3.356174
3.448191
3.411321
3.496486
3.57252
3.567392
3.597806
3.453156
3.432666
3.393691
3.415559
3.653602
3.539973
3.609662
3.569244
3.612185
3.599095
3.49825
3.545848
3.378774
3.429811
3.493375
3.483089
3.489723
3.367962
3.367841
3.351693
3.46233
3.666993
3.610155
3.751239
3.584235
3.594591
3.770606
3.666542
3.690954
3.728451
3.588125
3.627911
3.661538
3.616642
3.773066
3.756687
3.766549
3.695942
3.440337
3.154287
2.822177
2.675897
2.530934
2.757837
3.121537
3.325969
3.540693
3.537743
3.613681
3.725782
3.63149
3.525907
3.448027
3.26849
3.267414
3.277843
3.399206
3.450671
3.462428
3.443498
3.311444
3.34511
3.3526
3.485945
3.600808
3.683265
3.754649
3.636641
3.464368
3.372675
3.414771
3.511139
3.521696
3.511306
3.390267
3.39069
3.391749
3.428345
3.565452
3.505116
3.501236
3.423193
3.513659
3.505175
3.608165
3.677833
3.70462
3.690049
3.666317
3.5948
3.429583
3.333328
3.273484
3.364608
3.418884
3.604964
3.496983
3.389221
3.430838
3.361962
3.418746
3.409446
3.244795
3.248648
3.253325
3.193449
3.392397
3.447607
3.43744
3.62739
3.532952
3.492931
3.52253
3.486361
3.442465
3.369791
3.296174
3.094663
3.076558
3.075671
3.167676
3.168229
3.209368
3.415293
3.472923
3.582862
3.549454
3.49895
3.605157
3.568243
3.586174
3.478959
3.309279
3.281705
3.21533
3.322396
3.257418
3.313111
3.363773
3.412316
3.505799
3.500187
3.538236
3.547681
3.602287
3.60016
3.480423
3.379869
3.358019
3.390357
3.409288
3.423814
3.420755
3.30692
3.274293
3.139683
3.248559
3.292531
3.389948
3.683716
3.588717
3.65363
3.728533
3.541035
3.360003
3.216537
3.104539
3.080492
3.174828
3.298121
3.318859
3.265626
3.244377
3.295623
3.495101
3.529271
3.500148
3.469817
3.269723
3.240849
3.288115
3.266582
3.242112
3.282804
3.183169
3.184275
3.170481
3.26649
3.353556
3.356684
3.550166
3.465655
3.131671
2.931196
2.856522
2.88764
3.262206
3.447203
3.394933
3.359202
3.293713
3.306396
3.26986
3.377012
3.430754
3.540965
3.696096
3.820889
3.727867
3.719677
3.692398
3.388223
3.450758
3.455409
3.389948
3.463029
3.433853
3.335054
3.420926
3.416569
3.433739
3.548726
3.537422
3.602544
3.660567
3.610078
3.559861
3.473427
2.837027
2.920257
3.051873
3.178201
3.277576
3.480237
3.448212
3.503207
3.573125
3.518591
3.528177
3.534384
3.520519
3.650444
3.760411
3.620095
3.513069
3.29974
3.092512
3.162721
3.128653
3.293789
3.459656
3.60736
3.648497
3.685024
3.450545
3.244979
3.163917
2.966848
2.936958
3.009125
3.090585
3.356133
3.439708
3.562229
3.57373
3.415053
3.502614
3.381329
3.435106
3.365291
3.415701
3.371841
3.309861
3.239683
3.151196
3.021717
3.014192
3.087327
3.206836
3.277926
3.317162
3.353007
3.305534
3.171139
3.165934
3.19916
3.226452
3.258175
3.185702
3.12836
3.154427
3.171314
3.210617
3.257823
3.111032
3.172315
3.091626
3.066394
3.15384
3.352504
3.468128
3.456865
3.344581
3.089839
2.905822
2.816633
2.768476
2.78448
2.935003
3.049328
3.191823
3.33327
3.280603
3.015367
2.994723
2.729024
2.629809
2.680342
2.83388
3.030425
3.206277
3.561157
3.201271
3.239241
3.063657
3.369507
3.535588
3.405166
3.577911
3.336839
3.200463
3.454184
3.386788
3.464144
3.304914
3.191914
3.233727
3.258689
3.324253
3.289436
3.251125
3.292603
3.497355
3.571907
3.662592
3.461413
3.08097
2.944098
2.910716
3.012699
3.178336
3.292114
3.245166
3.156048
3.225073
3.250213
3.39509
3.56244
3.586978
3.517238
3.418126
3.313726
3.101423
3.067555
3.19037
3.289943
3.568454
3.653324
3.586099
3.465678
3.255301
3.162094
2.943627
2.859893
2.903901
2.993402
3.217152
3.135627
3.256477
3.242549
3.3153
3.432794
3.370183
3.430834
3.316947
3.28104
3.382221
3.332476
3.284854
3.267953
3.279246
3.232937
3.338006
3.324822
3.282546
3.307366
3.249737
3.10165
2.940953
2.919822
2.819904
2.917386
3.026956
3.110265
3.297337
3.502916
3.696635
3.618673
3.515466
3.36424
3.033149
3.051311
3.059245
3.109288
3.319294
3.303183
3.429858
3.45451
3.121675
3.058612
3.029119
3.071921
3.403641
3.591746
3.548455
3.5847
3.631798
3.514376
3.576353
3.645763
3.767295
3.933945
3.933772
3.817158
3.668656
3.601342
3.559144
3.512792
3.489018
3.393702
3.417088
3.582195
3.897638
4.394268
4.677423
4.707072
4.691649
4.473779
4.016577
3.78584
3.662215
3.753735
3.796181
3.746822
3.829399
3.880399
3.879046
4.049695
4.121324
3.964851
3.774279
3.672634
3.84748
4.068407
4.251706
4.217628
4.076265
3.688671
3.233264
3.034896
2.711528
2.667441
2.807297
2.958302
3.417734
3.724598
3.669795
3.501146
3.499284
3.516542
3.455081
3.43878
3.389847
3.284672
3.282507
3.401535
3.441569
3.476295
3.458884
3.338836
3.228807
3.233154
3.224709
3.290055
3.277294
3.300255
3.267618
3.246958
3.354434
3.402817
3.428779
3.407595
3.377137
3.418926
3.504558
3.57891
3.492254
3.497185
3.423349
3.410372
3.573522
3.516048
3.59273
3.629116
3.671569
3.625581
3.503302
3.465221
3.356201
3.408108
3.473243
3.43999
3.47526
3.390237
3.397326
3.385958
3.494558
3.611208
3.603805
3.759459
3.61934
3.644683
3.760992
3.611809
3.612417
3.580883
3.362575
3.498116
3.553124
3.562282
3.752684
3.594703
3.572091
3.486982
3.406454
3.296162
3.001057
2.892587
2.676457
2.931331
3.457816
3.571928
3.68764
3.636963
3.624258
3.659014
3.559381
3.482323
3.414697
3.284534
3.284202
3.215845
3.306975
3.39292
3.447502
3.449106
3.326708
3.420225
3.434792
3.506366
3.592734
3.592868
3.569128
3.621428
3.479039
3.441066
3.585284
3.644708
3.670323
3.612298
3.407048
3.349978
3.364157
3.478002
3.697236
3.662736
3.607743
3.474212
3.513348
3.550534
3.660827
3.75439
3.694549
3.701517
3.665541
3.568692
3.436153
3.225718
3.223639
3.277066
3.348262
3.518847
3.42009
3.359764
3.461602
3.503454
3.533603
3.509486
3.167392
3.120756
3.136869
3.153374
3.391224
3.515353
3.484473
3.617379
3.617316
3.522332
3.660411
3.575117
3.466083
3.42247
3.287382
3.153272
3.107142
3.073508
3.073996
3.002286
3.045919
3.286131
3.378025
3.573132
3.544033
3.488532
3.503069
3.446574
3.466878
3.429054
3.306005
3.291028
3.285685
3.318523
3.336424
3.442545
3.490354
3.605405
3.648733
3.632008
3.654786
3.61112
3.694654
3.605158
3.521188
3.414377
3.36459
3.416306
3.378862
3.360987
3.493408
3.384388
3.410878
3.279302
3.208233
3.238761
3.275021
3.551773
3.579012
3.649608
3.739838
3.602696
3.414269
3.231233
3.153923
3.104745
3.202704
3.381662
3.269436
3.21652
3.159459
3.194322
3.44705
3.49056
3.438485
3.449902
3.310169
3.355221
3.409848
3.327269
3.343834
3.33605
3.214811
3.253374
3.250548
3.352385
3.451583
3.461906
3.515779
3.426224
3.187308
3.079098
3.043379
3.0549
3.384445
3.460506
3.429966
3.410148
3.389787
3.464736
3.460129
3.613225
3.612067
3.571083
3.775051
3.800521
3.759654
3.77634
3.680422
3.491667
3.549809
3.560769
3.457027
3.451614
3.369779
3.321684
3.387416
3.458169
3.580589
3.681178
3.704645
3.734921
3.707246
3.693166
3.613347
3.522194
2.703823
2.943062
3.099748
3.205382
3.364983
3.579628
3.609459
3.749262
3.79774
3.720347
3.632093
3.570704
3.5107
3.557226
3.711248
3.689393
3.468398
3.275839
2.98852
2.892571
3.017535
3.16703
3.352696
3.581539
3.703287
3.759233
3.637945
3.378892
3.234299
3.140034
3.068101
3.204423
3.348889
3.602466
3.662989
3.610127
3.557381
3.278083
3.347189
3.283691
3.389301
3.46635
3.542059
3.543315
3.413366
3.30713
3.172923
3.189968
3.246059
3.284057
3.381016
3.37378
3.439687
3.414608
3.290646
3.168735
3.092518
3.22359
3.305454
3.375309
3.247426
3.171639
3.073924
3.051585
3.127465
3.186104
3.116591
3.100765
3.102001
3.06702
3.206538
3.493468
3.473771
3.476821
3.389449
3.080067
2.965451
2.835428
2.764235
2.777663
3.025993
3.133526
3.228577
3.361838
3.215252
3.019753
3.028067
2.751074
2.608036
2.729631
2.801786
3.018993
3.167011
3.332757
3.238176
3.229455
3.085227
3.214359
3.253152
3.101416
3.185759
3.16522
3.182
3.33198
3.356334
3.311293
3.18416
3.241035
3.256672
3.241773
3.262249
3.216609
3.196885
3.18034
3.415011
3.534062
3.721347
3.708881
3.429642
3.258627
3.13779
3.1445
3.132675
3.2054
3.243063
3.196433
3.294423
3.2242
3.275856
3.411945
3.452168
3.452455
3.260105
3.222727
3.022657
2.977434
3.081026
3.075253
3.438997
3.607961
3.59822
3.507364
3.308868
3.196686
2.945434
3.449468
3.169882
3.289061
3.306712
3.297244
3.442215
3.381095
3.371132
3.419229
3.399585
3.515351
3.469691
3.436906
3.354666
3.252122
3.284823
3.29529
3.321935
3.419307
3.348768
3.349036
3.21656
3.024427
3.036315
2.904892
3.026113
3.106698
3.182384
3.333426
3.497725
3.658543
3.668048
3.52865
3.406263
3.060395
3.005181
3.134802
3.127075
3.319924
3.404213
3.530549
3.633127
3.24454
2.951502
2.871525
2.879918
3.240036
3.588955
3.543506
3.679165
3.723949
3.595913
3.624164
3.631776
3.759643
3.97294
3.965349
3.783563
3.524262
3.428927
3.447614
3.516727
3.515935
3.370607
3.26731
3.419368
3.911385
4.320429
4.650704
4.706863
4.689053
4.585805
4.075728
3.796321
3.490955
3.456977
3.576916
3.540568
3.714542
3.747025
3.751385
3.912309
3.904796
3.887742
3.787192
3.726086
3.894171
3.950542
4.083513
3.987874
3.825193
3.49666
3.13753
2.914628
2.685792
2.655069
2.777345
2.974706
3.321281
3.634782
3.57144
3.407019
3.430295
3.54387
3.417202
3.387607
3.318406
3.246927
3.321973
3.484212
3.530939
3.517556
3.570755
3.435238
3.285107
3.209223
3.107801
3.175745
3.247245
3.335068
3.321449
3.288629
3.394658
3.385852
3.513727
3.487118
3.359722
3.454018
3.474589
3.513791
3.539141
3.425313
3.310932
3.300802
3.39382
3.476325
3.585234
3.662203
3.719037
3.65486
3.490491
3.459328
3.359602
3.432209
3.477332
3.427303
3.566196
3.494932
3.494319
3.488005
3.485136
3.532634
3.577404
3.640841
3.514064
3.596138
3.617476
3.511349
3.578792
3.441595
3.281796
3.427192
3.388265
3.469305
3.688816
3.561894
3.584809
3.535385
3.502199
3.472252
3.294446
3.207233
3.015549
3.114353
3.303616
3.432337
3.474135
3.547671
3.622643
3.622277
3.577948
3.453934
3.343381
3.266272
3.250748
3.157642
3.243031
3.297149
3.359463
3.446993
3.328816
3.388546
3.357649
3.31326
3.408904
3.395376
3.33464
3.598631
3.48121
3.48369
3.713733
3.614092
3.675552
3.616456
3.412723
3.383963
3.370782
3.465715
3.672125
3.705722
3.724946
3.628099
3.618091
3.612471
3.64764
3.758569
3.65811
3.669213
3.668334
3.566527
3.526901
3.341184
3.252484
3.353433
3.383793
3.45437
3.424218
3.306085
3.471935
3.502765
3.521745
3.41385
3.050656
3.111341
3.140686
3.215729
3.361453
3.44763
3.472992
3.583161
3.627606
3.591291
3.726604
3.746001
3.669823
3.574874
3.29962
3.002172
2.89407
2.932734
3.018799
3.00409
3.080484
3.323115
3.339648
3.500844
3.506192
3.403728
3.366107
3.309122
3.27672
3.297039
3.297817
3.310178
3.353338
3.36951
3.407154
3.431266
3.450674
3.544036
3.582056
3.656902
3.674045
3.654256
3.71085
3.576354
3.516216
3.39934
3.427954
3.479132
3.441333
3.461873
3.521428
3.461131
3.488061
3.367534
3.261218
3.232701
3.251788
3.431022
3.495834
3.579555
3.637522
3.554361
3.450472
3.27395
3.212114
3.159932
3.194372
3.326648
3.271257
3.224333
3.184721
3.202487
3.34704
3.389429
3.400442
3.399096
3.354413
3.462882
3.424599
3.42646
3.469231
3.386546
3.376267
3.369234
3.365248
3.403082
3.383859
3.362879
3.330264
3.32083
3.265867
3.329259
3.323124
3.316528
3.51594
3.526638
3.513985
3.523661
3.46085
3.506017
3.491819
3.568303
3.583053
3.449755
3.639935
3.688203
3.692999
3.837244
3.772059
3.673425
3.735631
3.656315
3.502785
3.465616
3.355132
3.420938
3.514377
3.624977
3.766454
3.737729
3.719937
3.674047
3.61581
3.625464
3.482937
3.473022
2.974883
3.067557
3.176501
3.266894
3.396766
3.635388
3.686557
3.835205
3.802699
3.741644
3.72803
3.619517
3.569613
3.551146
3.650134
3.672602
3.411822
3.186451
2.915623
2.756971
2.911099
3.070733
3.171305
3.391099
3.495902
3.557612
3.541537
3.419033
3.269453
3.135865
3.063847
3.130265
3.330149
3.544332
3.617514
3.549149
3.470292
3.304646
3.315775
3.250095
3.379801
3.359087
3.455063
3.420675
3.246145
3.158935
3.004744
3.080929
3.204616
3.444502
3.584436
3.684271
3.768566
3.601975
3.499761
3.297035
3.187954
3.360647
3.4356
3.447712
3.317461
3.215529
3.025562
2.993841
3.126465
3.105787
3.213882
3.125915
3.041108
3.001964
2.949682
[truncated: 974,888 more rows]
