# Supplementary material for: Metabolic profiling of steatotic liver disease by fluorescence lifetime imaging microscopy
Source: Commun Med (Lond). 2026 Apr 25;6:369. doi: 10.1038/s43856-026-01605-7 (PMC13324169; doi:10.1038/s43856-026-01605-7)
Supplement: Supplementary file 20 — Supplementary Data 17 [file 43856_2026_1605_MOESM20_ESM.csv]

2.978661
2.942672
2.728598
2.893339
3.126015
3.200227
3.262578
3.219657
3.093592
3.005982
3.003764
2.944463
2.855226
3.137402
3.171013
3.062273
2.926873
3.001068
2.975429
3.188787
3.212327
3.202302
3.088583
2.781699
2.705872
2.728502
2.651401
2.745799
2.768993
2.96048
2.844508
3.00906
3.029598
2.990129
3.230299
3.035534
2.85144
2.689917
2.518585
2.428814
2.809583
2.818274
2.828912
2.855402
2.91597
2.918413
2.975268
3.02146
3.005993
2.94546
3.00359
3.183601
3.148794
3.242235
3.266201
3.163088
3.015379
2.848996
2.833779
2.914015
2.911142
3.073639
3.153556
3.113982
3.043003
2.937571
2.951405
2.902978
2.780934
2.817825
2.787962
2.731198
2.732646
2.727197
2.356784
2.305377
2.440463
2.612724
2.717042
2.855815
2.887828
2.799241
2.780625
2.971525
3.014365
3.143105
3.226609
3.162441
3.049251
2.957689
2.946336
2.97071
2.907923
2.902629
2.956622
3.120109
3.274433
3.25646
3.080522
2.897714
2.668094
2.707529
2.692637
2.589814
2.626518
2.571702
2.550707
2.566044
2.58253
2.553038
2.537493
2.584612
2.671615
2.658834
2.623009
2.583744
2.558247
2.607692
2.641438
2.710303
3.006665
3.20484
3.266167
3.183883
3.075429
2.968571
2.931865
2.892115
2.860512
2.899288
2.872619
2.772364
2.751654
2.512797
2.245863
2.220709
2.119041
2.256922
2.368593
2.365788
2.455391
2.57268
2.739568
2.953749
3.005647
2.969817
3.220404
3.254306
3.291685
3.306808
3.255507
3.177889
2.888816
2.828168
2.719499
2.895588
2.917331
2.825796
2.712321
2.665698
2.614056
2.936118
3.181801
3.088357
3.075281
2.957837
2.954419
3.050152
3.108409
3.070261
3.069835
3.076586
3.16089
3.145359
3.093434
2.969846
2.922227
2.956991
3.009081
3.217751
3.252726
3.268056
3.230949
3.06194
3.049624
2.943955
3.010839
3.198544
3.187681
3.440169
3.459731
3.256911
3.338866
3.340065
3.130976
3.02916
2.995096
2.791353
2.772112
2.826596
2.727575
2.930292
3.027299
3.068235
3.164369
3.085968
3.160664
3.129411
3.100367
3.108196
3.194489
3.155176
3.12247
3.047226
2.926332
3.110407
3.263236
3.423883
3.51307
3.446266
3.274554
3.108233
3.036479
2.803385
2.885007
2.980259
2.907984
2.895229
2.886523
2.693779
2.75239
2.82962
2.885456
3.062944
3.068756
3.026289
3.048517
2.845586
2.842578
2.722425
2.725867
2.81728
2.819762
2.916475
3.004332
2.927835
2.865422
2.717549
2.686471
2.859065
3.024514
3.156285
3.089797
3.058715
3.041341
3.040154
3.160645
3.115947
2.998178
3.077212
2.965571
2.820364
2.762053
2.669464
2.710893
2.79594
2.837633
2.884767
2.845396
2.749876
2.862086
3.000652
3.222245
3.345887
3.352686
2.620712
2.477105
2.544272
2.557384
2.858135
2.74981
3.007361
2.948954
3.159487
2.979723
2.857515
3.026367
2.978907
3.050016
3.190809
2.892211
3.045738
3.0512
3.008193
3.063816
2.943373
2.954115
3.006465
3.013428
3.107644
2.95562
2.850335
2.72288
2.776275
2.648329
2.731575
2.840453
2.887349
3.008356
3.060364
3.059289
3.21429
3.107095
2.991533
2.895077
2.752094
2.834402
2.880877
2.836479
2.896435
2.954336
3.015587
3.011073
2.857349
2.694113
2.696215
2.687986
2.891571
3.062241
3.082069
3.069582
2.807737
2.686665
2.546717
2.548322
2.582619
2.533187
2.512249
2.615325
2.640388
2.949911
2.994116
2.975604
3.044787
2.8048
2.586304
2.445318
2.399368
2.318509
2.500271
2.597667
2.581047
2.819194
2.92024
3.009752
3.119976
3.330319
3.407125
3.254229
3.282161
3.049979
2.954737
3.057922
2.965315
3.081005
3.269741
3.166628
3.118566
3.131355
3.231865
3.243108
3.250052
3.160242
3.056427
2.889343
2.904404
2.838952
2.840752
2.820837
2.795657
2.878453
2.710237
3.000618
3.014506
2.954977
3.200256
2.925408
2.795046
2.731095
2.651752
2.623335
2.695912
2.655242
2.776198
2.824052
2.961016
2.930115
2.996837
2.968681
2.875065
2.921944
2.985068
3.128151
3.024477
3.127329
3.089784
3.07241
3.069642
2.972148
2.838999
2.775149
2.753499
2.905079
2.979785
3.083605
3.130949
3.07036
3.239167
3.07653
3.078815
3.162068
3.102258
2.99576
2.952491
2.808654
2.756397
2.852154
2.837228
2.852822
2.788928
2.770814
2.706812
2.608694
2.59594
2.674912
2.745115
2.747711
2.812365
2.827041
2.767526
2.791371
2.957193
2.96787
3.095826
3.148617
3.067949
3.046419
2.817852
2.932407
2.888669
2.759394
2.858338
2.959504
3.087659
3.213246
3.197905
2.919782
2.767412
2.545173
2.474643
2.504168
2.432753
2.502709
2.489861
2.457532
2.448513
2.427781
2.44323
2.541975
2.688201
2.878451
2.8666
2.628506
2.562507
2.565581
2.62503
2.783366
2.890007
3.140914
3.268487
3.281918
3.215056
3.093271
2.994313
2.922407
2.885208
2.819191
2.887794
2.873031
2.813935
2.771645
2.467861
2.145215
2.118882
2.02871
2.123818
2.226689
2.13028
2.233739
2.343185
2.541771
2.894938
2.931993
2.946712
2.994735
3.086122
3.250629
3.261401
3.315475
3.371209
3.277913
3.248059
2.902794
2.843952
2.787126
2.469352
2.869407
2.981749
2.945449
2.876016
2.716431
2.685541
2.627048
2.946413
3.232096
3.131282
3.246877
3.141326
3.096185
3.229975
3.246535
3.176745
3.140629
3.160379
3.160895
3.164158
3.157567
2.966176
2.930587
2.92933
2.944359
3.136877
3.172628
3.142119
3.055062
2.847736
2.844256
2.797425
3.010893
3.192982
3.339891
3.562769
3.613222
3.511024
3.38031
3.343019
3.118324
3.217336
3.273652
3.153506
3.154833
3.1158
2.836601
2.795594
2.86074
2.792374
3.00564
3.076791
3.057447
3.170455
3.1263
3.147302
3.11181
3.073374
3.164399
3.231715
3.265426
3.228442
3.095415
3.09217
3.249291
3.436286
3.617981
3.509186
3.334529
3.144372
2.892518
2.904712
2.800931
2.663549
2.94663
3.044563
3.047942
2.972716
2.996378
2.72123
2.792564
2.797376
2.834563
3.09942
3.117786
3.080373
2.929947
2.696139
2.716827
2.691223
2.758844
2.835709
2.725669
2.832138
2.938292
2.880919
2.913821
2.694124
2.746439
2.886142
2.977638
3.167381
3.043802
3.103927
3.075275
2.964277
2.981453
2.836748
2.858147
3.07316
2.999238
2.858568
2.70682
2.585611
2.645373
2.719836
2.820132
2.965876
2.985682
2.949248
2.969803
2.911828
3.033943
3.230381
2.705349
2.612656
2.590084
2.547523
2.664279
2.757557
3.072047
3.093714
3.196981
2.992045
2.863392
2.914933
3.007884
3.145365
3.243864
3.142802
2.8573
2.83542
2.891168
2.825373
2.869746
2.845402
2.886844
2.952658
2.977142
3.014802
2.983514
2.905333
2.807365
2.739379
2.679763
2.664638
2.680566
2.70785
2.782077
2.863324
2.962008
3.060744
3.180156
3.094829
2.989527
2.88374
2.839431
2.882221
2.92875
2.814224
2.754873
2.855618
2.988441
3.080787
2.902351
2.704067
2.691719
2.553421
2.657473
2.784415
2.699519
2.655119
2.457886
2.418339
2.468132
2.583956
2.731786
2.644615
2.463467
2.603614
2.758352
2.99102
3.122184
2.994186
2.880137
2.774343
2.599771
2.514756
2.497894
2.425767
2.522776
2.616562
2.593971
2.829899
2.952956
3.110581
3.082258
3.227385
3.303984
3.15742
3.253063
3.143483
2.956566
3.065552
2.998308
3.013359
3.228661
3.139721
3.08119
3.218866
3.171552
3.177192
3.192696
3.128877
3.069322
3.038116
2.98876
3.071741
3.092279
2.97614
3.032471
2.908973
2.953027
2.987315
2.798964
2.97097
2.880164
2.880438
3.038466
2.840306
2.79
2.876616
2.858995
2.970937
3.020252
2.821539
2.771846
2.685951
2.749795
2.676165
2.82134
2.836327
2.915456
3.172799
3.10359
3.142913
3.295343
3.179406
3.277749
3.470767
3.000394
3.084173
3.114626
3.216815
3.271996
3.278631
3.259512
3.198058
3.025405
3.199357
3.16834
3.135002
3.231528
3.160913
3.311974
3.428906
3.08278
3.112057
3.069229
3.165114
3.129118
3.073817
3.07076
2.940625
2.828539
2.875546
2.849539
2.866376
2.857291
2.881093
2.912115
2.893761
2.669396
2.697981
2.743599
2.848056
2.85034
2.921797
2.956006
2.923263
2.892928
3.023563
3.05942
3.160023
3.328184
3.228683
3.200139
2.928931
3.048013
2.992592
2.853802
2.884481
2.974251
2.999573
3.021955
3.008638
2.746123
2.670031
2.447378
2.300984
2.307421
2.196949
2.276651
2.349868
2.38636
2.400236
2.386611
2.396738
2.473807
2.633484
2.879357
2.854922
2.670467
2.622756
2.580225
2.641958
2.840756
2.909437
3.041786
3.278629
3.25422
3.277907
3.185433
2.883729
2.88731
2.872192
2.864511
2.986134
3.022834
2.899296
2.833738
2.503471
2.057135
2.071905
2.019855
2.207452
2.313782
2.207162
2.263716
2.292784
2.52652
2.850794
2.879003
2.925776
3.085999
3.111528
3.26764
3.250242
3.28591
3.396143
3.303101
3.381519
3.064598
2.968572
2.854851
2.60682
2.644928
2.844001
2.734174
2.648217
2.897893
2.899857
2.953808
2.93407
2.82585
2.828473
3.014969
3.293153
3.256768
3.300622
3.271215
3.089888
3.25461
3.309664
3.269065
3.358887
3.255712
3.177641
3.144124
3.07648
2.958148
2.948255
2.896691
2.906123
3.011704
2.938061
2.947798
2.994515
2.923443
2.973753
2.964409
3.126646
3.325308
3.420744
3.545833
3.477481
3.355771
3.343087
3.34572
3.258927
3.337033
3.432026
3.289721
3.120279
2.997231
2.655766
2.730305
2.90055
2.869537
3.020285
3.074268
3.006429
3.129682
3.13972
3.082524
3.163911
3.084284
3.220057
3.278051
3.333357
3.38763
3.07627
3.128524
3.250329
3.383572
3.658501
3.563663
3.337864
3.103968
2.899297
2.847912
2.717311
2.743788
2.894366
2.94704
2.969213
2.858939
2.839439
2.826487
2.926244
3.019122
2.913773
3.142077
3.141585
3.024151
2.808439
2.566823
2.529489
2.510132
2.548383
2.644068
2.626061
2.769337
2.46841
2.550117
2.647269
2.705813
3.01565
2.91267
3.032362
3.1034
2.925208
2.824553
2.735435
2.743265
2.832361
2.812313
2.662595
2.549787
2.542102
2.594763
2.73826
2.866569
2.975375
3.077934
2.951048
2.881078
2.88604
3.008822
3.186996
2.69814
2.612632
2.589771
2.553814
2.651935
2.815416
2.89918
2.734864
2.865056
3.059626
3.07968
3.13051
2.967658
2.821316
2.892948
3.071702
3.165604
3.274973
3.043354
2.580777
2.49396
2.544329
2.741621
3.035834
3.127869
3.205108
3.152285
3.01166
3.013896
2.841453
2.6917
2.632486
2.679037
2.568028
2.62412
2.643042
2.616964
2.839084
2.959811
3.131699
3.233299
3.326595
3.341357
3.221771
3.176848
3.066867
3.079782
3.259743
3.121651
2.967714
2.899964
2.870013
3.006395
3.034051
2.824545
2.766953
2.569897
2.677011
2.864485
2.714596
2.575148
2.270852
2.180911
2.343263
2.602285
2.86468
2.80784
2.630057
2.693548
2.841666
3.002531
3.075895
2.929438
2.72356
2.743728
2.700952
2.67236
2.74236
2.62041
2.661923
2.775057
2.722465
3.010747
3.039074
2.935387
2.843688
3.009656
3.02717
3.068727
3.329394
3.036824
2.986298
3.053136
3.182904
3.185811
3.24963
3.121826
3.034932
2.800924
2.721952
2.798589
2.755852
2.917557
3.004296
2.955106
3.179212
3.069946
2.993888
3.020278
2.788523
2.910917
2.926232
2.832935
2.882912
2.687036
2.640897
2.877659
2.821579
2.91071
2.948479
2.829801
2.893328
2.747973
2.665653
2.624539
2.561496
2.675071
2.71323
2.921562
3.133578
3.121463
3.14806
3.200958
3.22092
3.28183
3.478402
3.320828
3.173058
3.083506
3.109716
3.147927
3.111118
3.216574
3.168027
3.259601
3.402805
3.052431
3.084596
3.036728
3.038996
3.187771
3.117318
3.221582
3.307199
3.01908
3.07289
2.92857
3.002819
2.998433
2.942476
3.047946
2.93233
2.832612
2.860314
2.776354
2.801811
2.795406
2.868597
2.987254
3.051015
2.87913
2.874895
2.946313
2.9863
2.969194
3.044943
3.012901
3.107109
3.092522
3.137659
3.251145
3.246743
3.457093
3.302949
3.031041
3.019482
3.121143
2.820549
2.822405
2.837581
2.73382
2.547155
2.484006
2.417611
2.414164
2.467652
2.377687
2.344287
2.245612
2.229482
2.363476
2.42361
2.423405
2.397019
2.395635
2.467856
2.647583
2.961785
2.925334
2.774913
2.734612
2.676183
2.817556
3.025551
3.038836
3.071376
3.118377
3.054861
3.106479
3.038253
2.811571
2.976425
2.993354
2.930461
3.060681
2.954551
2.893369
2.889432
2.61436
2.311831
2.271931
2.172155
2.372526
2.385547
2.263727
2.315911
2.238802
2.428605
2.636332
2.708303
2.820763
2.993078
3.031277
3.17677
3.227252
3.21475
3.3301
3.223725
3.122123
3.118492
2.871392
2.786488
2.773434
2.682618
2.759344
2.783986
2.773154
2.812941
2.871533
2.79524
2.775153
2.644941
2.520342
2.765604
2.959237
3.00925
3.066298
2.95743
2.743515
2.892182
3.055668
3.11644
3.192688
3.160688
3.165624
3.13162
3.080469
3.076788
3.121284
3.045611
3.067885
3.121114
3.040507
2.918626
2.911603
2.854775
2.904728
3.010374
2.881105
2.865477
2.872972
2.9531
3.013038
2.965328
3.187807
3.314996
3.38107
3.486828
3.399171
3.330266
3.37185
3.339398
3.247636
3.237717
3.25127
3.102017
2.957242
2.75055
2.468638
2.620366
2.687422
2.811691
3.007555
3.022317
3.103304
3.173443
3.103455
3.063874
3.004781
2.945331
3.140082
3.152468
3.271132
3.319392
3.009774
3.08786
3.125807
3.252555
3.533304
3.491959
3.20753
3.002728
2.877378
2.753579
2.760958
2.720202
2.89095
2.927092
2.965153
2.868636
2.88375
2.80995
2.864887
2.932023
2.957422
2.851261
3.0499
3.005727
2.890007
2.623509
2.445368
2.502385
2.543601
2.677164
2.767009
2.938424
2.997407
3.039875
3.120789
2.790782
2.609777
2.53877
2.545415
2.543827
2.516139
2.488998
2.52084
2.599278
2.686388
2.81446
2.900593
3.00243
2.992754
2.895758
2.771561
2.801994
2.955167
3.164488
3.377707
3.349693
2.846649
2.695439
2.581911
2.601773
2.580873
2.639834
2.881201
2.98871
3.025564
3.02805
2.941769
2.774865
2.898395
2.962069
2.957212
3.061831
2.904955
2.954798
3.052375
3.212842
3.239672
3.135694
2.893008
2.458248
2.364559
2.489883
2.703455
3.099609
3.26381
3.332098
3.283251
3.024897
3.034307
2.828753
2.828356
2.821359
2.733725
2.630085
2.734936
2.568516
2.612968
2.629613
2.523059
2.842992
3.417185
3.302056
3.341741
3.202773
3.112577
3.224088
3.11951
2.946885
2.860103
2.755012
2.944337
3.033579
2.876874
2.763053
2.482349
2.493137
2.616843
2.438162
2.329573
2.124164
2.154028
2.414321
2.690595
3.001716
3.005553
2.860791
2.900321
2.973165
2.969662
3.015993
2.946747
2.752725
2.815749
2.777225
2.747873
2.77665
2.598538
2.583712
2.603213
2.983555
2.892758
2.908228
3.16869
3.151686
3.220549
3.234958
3.206508
3.075259
3.181959
3.219877
3.270329
3.364881
3.206769
3.205532
2.826739
2.795034
2.807245
2.854324
3.099659
3.182444
3.225332
3.462599
3.174508
3.105457
3.016462
2.842831
3.036448
2.920179
2.884645
2.76765
2.549294
2.711213
2.951481
2.995259
3.166539
3.099386
3.073928
2.912453
2.82185
2.762141
2.677978
2.620861
2.72783
2.709833
3.03768
3.258984
3.301314
3.281008
3.240489
3.155682
3.174943
3.340174
3.201861
3.09543
3.027566
2.970159
2.984493
2.867298
2.922315
2.908481
3.105347
3.024579
2.888813
2.88013
2.782064
2.923169
2.906178
3.041308
3.277129
3.273635
2.98077
3.066793
2.899035
2.955528
2.957839
2.891835
3.012717
2.946821
2.79737
2.73555
2.616961
2.700673
2.763107
2.937065
3.113698
3.140941
3.400857
3.007165
2.966204
3.008357
3.011759
2.96024
2.987943
2.999151
2.980317
3.207203
3.204687
3.34918
3.516307
3.388375
3.575654
3.437475
3.215047
3.143641
3.241984
2.871705
2.870072
2.902395
2.682229
2.409854
2.339188
2.309037
2.356676
2.495372
2.432976
2.397491
2.257252
2.229708
2.439644
2.552603
2.506685
2.509703
2.658905
2.936345
2.970939
2.885975
2.897105
2.870431
2.999327
3.126501
3.090518
3.102448
3.160266
3.110955
3.165414
3.103487
2.861335
2.911512
2.903846
2.907413
3.068551
2.976868
2.920331
2.872937
2.652738
2.510228
2.435453
2.309495
2.377387
2.270991
2.222773
2.321351
2.292768
2.400293
2.597929
2.623955
2.719878
2.875567
2.96242
3.102397
3.225948
3.314741
3.411878
3.331583
3.220232
3.121032
2.786592
2.671929
2.706483
2.859759
3.01162
3.083143
3.091067
3.001311
3.019146
2.866707
2.84538
2.753197
2.597983
2.800647
2.971562
3.032471
3.1638
3.150829
2.953534
3.069531
3.058154
3.03695
3.099597
3.009148
3.081591
3.150526
3.075422
3.111724
3.185615
3.065547
3.038534
3.050663
2.939027
2.903471
2.961832
2.909738
3.064267
3.110489
2.980934
3.136995
3.094597
3.075803
3.164013
3.025591
3.145122
3.209584
3.321745
3.322482
3.319479
3.280902
3.231483
3.271371
3.159235
3.173259
3.186626
3.10902
2.982435
2.795985
2.601043
2.59731
2.649047
2.733623
2.873187
2.956615
2.994306
3.186236
3.159108
3.038543
2.98837
2.91928
3.155262
3.169351
3.215566
3.286935
3.042469
3.190689
3.291458
3.298668
3.485812
3.387279
3.087943
2.858407
2.739723
2.793106
2.83195
2.933127
2.937421
2.72257
2.700841
2.836928
2.917526
2.879788
2.963754
2.86513
2.804495
2.88672
2.955181
2.890492
2.97081
2.845577
2.621812
2.461504
2.425743
2.521753
2.659448
2.728133
2.707023
2.973754
3.081704
3.176919
3.112431
2.681834
2.493629
2.374303
2.437958
2.436707
2.429359
2.476047
2.532622
2.593942
2.689707
2.811347
2.883862
3.087631
3.079138
2.996106
2.781999
2.678233
2.811399
2.984796
3.226315
3.321063
3.18292
2.907825
2.798095
2.973416
2.8631
2.849369
2.844335
2.74905
2.824887
2.950171
3.044326
3.151262
3.203574
3.05044
2.948745
2.971088
2.918499
2.914743
2.960718
2.912142
3.013803
3.113681
3.161994
3.135534
3.016017
2.788499
2.523199
2.398869
2.496407
2.695928
3.130916
3.236954
3.252979
3.09972
2.87645
2.908134
2.787891
2.807574
2.767973
2.923266
2.937735
2.864224
2.863365
2.800678
2.707063
2.789629
2.553545
2.661075
2.673959
2.533101
3.191107
3.185729
3.168231
3.262621
3.124077
2.947948
2.835691
2.776149
2.988338
3.080177
2.911185
2.753231
2.501488
2.419932
2.473287
2.186564
1.944628
1.885019
2.078433
2.348938
2.751248
3.026078
3.104684
3.129813
3.00116
3.049567
2.94215
2.949824
2.975399
2.792406
2.901663
2.912818
2.921875
2.957183
2.752206
2.637689
2.999687
3.076739
3.097108
3.258508
3.180022
3.128916
3.163198
3.09388
3.088356
2.968776
3.153231
3.194803
3.203797
3.32358
3.169307
3.105582
2.983693
2.848409
2.756568
2.841699
2.954306
3.077275
3.202268
3.445822
3.241863
3.192777
3.046748
2.842109
2.932278
2.731202
2.766806
2.665642
2.591762
2.756939
2.929813
2.950931
3.079868
3.075149
3.012965
3.097238
2.89821
3.15218
2.916499
2.878948
2.900289
2.810718
2.937507
2.966443
3.092298
3.235869
3.287543
3.163639
3.091246
2.985841
3.094524
3.21597
3.209888
3.125807
2.989585
2.991713
2.996907
2.893778
2.968063
2.988679
3.073314
3.332131
3.275697
2.988653
2.924412
2.833178
2.757334
2.918404
2.83731
2.969122
3.164392
3.114483
3.275078
3.217709
3.174257
3.202806
3.22606
3.22768
3.136628
3.173285
2.9995
2.906229
2.890585
2.83717
2.943032
2.97504
2.798359
2.718491
2.672487
2.701929
2.792459
2.998793
3.166307
3.250257
3.386292
2.888214
2.856007
2.958718
2.964657
2.92461
3.010351
2.993054
2.974104
3.234961
3.327908
3.434684
3.585517
3.490006
3.583213
3.462895
3.428143
3.276982
3.115275
3.221348
2.998605
2.879999
2.88486
2.675892
2.318577
2.241175
2.263301
2.275575
2.44051
2.440047
2.374594
2.186745
2.77831
2.903811
2.962169
3.05686
2.952604
3.028209
[truncated: 823,242 more rows]
