# Supplementary material for: Metabolic profiling of steatotic liver disease by fluorescence lifetime imaging microscopy
Source: Commun Med (Lond). 2026 Apr 25;6:369. doi: 10.1038/s43856-026-01605-7 (PMC13324169; doi:10.1038/s43856-026-01605-7)
Supplement: Supplementary file 21 — Supplementary Data 18 [file 43856_2026_1605_MOESM21_ESM.csv]

2.571266
2.562248
2.664318
2.727818
2.743692
2.671402
2.619886
2.574746
2.596968
2.645036
2.640797
2.671509
2.627707
2.566104
2.491478
2.331987
2.295359
2.291009
2.30709
2.453447
2.418454
2.375652
2.338123
2.290182
2.362571
2.329214
2.456211
2.522393
2.505826
2.644853
2.646919
2.621174
2.590461
2.554916
2.482309
2.521085
2.635637
2.689263
2.751031
2.71018
2.661599
2.575295
2.563621
2.513645
2.440659
2.392399
2.30605
2.305035
2.359143
2.441837
2.476392
2.493582
2.498668
2.47933
2.551168
2.63033
2.720839
2.798097
2.823673
2.808557
2.670888
2.594808
2.562429
2.533816
2.638423
2.667103
2.626244
2.657372
2.542513
2.554401
2.507636
2.436708
2.522573
2.479797
2.519954
2.603021
2.38592
2.378855
2.394392
2.374994
2.498819
2.564996
2.564896
2.560282
2.43659
2.386928
2.365501
2.299125
2.185469
2.01827
1.937361
2.00179
2.257753
2.394945
2.456184
2.37545
2.24407
2.194788
2.126426
2.072669
1.905063
1.817167
1.820819
1.886305
2.093719
2.291128
2.458846
2.554797
2.6459
2.669551
2.569151
2.526738
2.39486
2.324726
2.349421
2.419019
2.62112
2.82935
2.987622
2.995549
2.875558
2.792836
2.726837
2.712368
2.708593
2.71375
2.837711
2.915931
2.97187
2.880182
2.687362
2.622325
2.607352
2.639534
2.729272
2.687749
2.695245
2.74857
2.722163
2.795265
2.786385
2.712898
2.69725
2.648594
2.599404
2.601323
2.624821
2.697978
2.730972
2.779932
2.777098
2.732773
2.666074
2.633931
2.566448
2.537693
2.486545
2.411381
2.369984
2.336132
2.364862
2.353466
2.472773
2.579565
2.647193
2.67767
2.62117
2.610208
2.605655
2.592555
2.634346
2.429307
2.449684
2.467132
2.435033
2.632539
2.643287
2.590286
2.407473
2.231781
2.163756
2.259126
2.530458
2.731967
2.829934
2.806047
2.593279
2.488718
2.501831
2.508548
2.599968
2.639628
2.536772
2.447407
2.411009
2.43183
2.570737
2.642551
2.66786
2.744287
2.796811
2.813604
2.818564
2.757526
2.681493
2.635685
2.576178
2.612353
2.699098
2.776735
2.786691
2.808894
2.788207
2.798074
2.758642
2.683992
2.610014
2.502064
2.473022
2.431237
2.429506
2.483029
2.498772
2.525985
2.557527
2.527323
2.575093
2.60663
2.636065
2.696389
2.709734
2.736143
2.77253
2.77941
2.750285
2.728947
2.644512
2.616545
2.63155
2.620734
2.651491
2.682562
2.676072
2.665253
2.706331
2.682238
2.690782
2.701751
2.673584
2.675025
2.702257
2.705975
2.711616
2.755665
2.772854
2.735994
2.750478
2.68782
2.614342
2.627245
2.592427
2.643206
2.746212
2.823942
2.746882
2.589928
2.483384
2.436064
2.501316
2.650009
2.756101
2.748997
2.824317
2.85637
2.842056
2.985537
3.026788
3.00476
2.922807
2.797383
2.733601
2.692827
2.707725
2.725177
2.66738
2.697963
2.755493
2.735536
2.719514
2.625448
2.587301
2.57461
2.586099
2.662662
2.665304
2.691568
2.769383
2.843026
2.861392
2.830522
2.74679
2.612534
2.54834
2.485776
2.472393
2.459141
2.477284
2.575397
2.644167
2.742544
2.842498
2.847495
2.840632
2.894525
2.968971
2.986691
3.042144
2.983041
2.861591
2.848134
2.768337
2.731909
2.686165
2.650147
2.714606
2.774962
2.797531
2.856822
2.838693
2.887041
2.983793
2.936265
2.900608
2.818279
2.731643
2.722522
2.716689
2.683645
2.633741
2.60955
2.552424
2.535687
2.511709
2.519638
2.602812
2.642057
2.757545
2.767863
2.736567
2.687104
2.629947
2.607997
2.572893
2.692017
2.276127
2.182809
2.111261
2.092984
2.104516
2.062346
2.160271
2.608088
2.656778
2.79582
2.747549
2.656569
2.661354
2.512238
2.565337
2.666091
2.585587
2.845891
2.585204
2.591328
2.646898
2.713615
2.736279
2.663904
2.635803
2.575202
2.595807
2.677926
2.713416
2.73869
2.710264
2.651011
2.585302
2.473587
2.455358
2.394842
2.32771
2.355042
2.271458
2.244156
2.233269
2.228856
2.334208
2.341673
2.436155
2.478305
2.467488
2.576744
2.61189
2.587482
2.557663
2.500414
2.439603
2.482808
2.597589
2.705342
2.775331
2.744179
2.681997
2.518592
2.45917
2.366956
2.230677
2.144429
2.055006
2.087529
2.18687
2.345322
2.44933
2.510154
2.567897
2.54558
2.570505
2.663256
2.756858
2.834944
2.892036
2.867421
2.737973
2.704714
2.662068
2.602827
2.679421
2.635702
2.566497
2.592413
2.529766
2.549729
2.51552
2.455809
2.516652
2.473924
2.512969
2.588606
2.379678
2.395929
2.421626
2.426787
2.532878
2.583444
2.537673
2.456931
2.362874
2.288703
2.282349
2.232288
2.052036
1.878542
1.779244
1.838138
2.123149
2.306548
2.433839
2.375991
2.256129
2.217401
2.158854
2.139588
2.028214
1.950809
1.962917
2.024983
2.179687
2.350777
2.494771
2.567099
2.65385
2.680289
2.590245
2.547756
2.447253
2.331433
2.342118
2.415715
2.611809
2.90887
3.121453
3.113283
2.942315
2.77089
2.669538
2.644435
2.683502
2.671911
2.761481
2.820506
2.818622
2.805433
2.702729
2.662919
2.650736
2.659232
2.695304
2.672675
2.697797
2.727143
2.716473
2.790941
2.773967
2.74868
2.746063
2.690548
2.634009
2.625234
2.642617
2.686517
2.730411
2.760441
2.775958
2.754298
2.697634
2.716312
2.65345
2.616821
2.547829
2.450609
2.377535
2.29036
2.303746
2.266518
2.402849
2.55556
2.660696
2.686966
2.600762
2.552562
2.543441
2.562048
2.616955
2.45179
2.421827
2.403234
2.357558
2.520546
2.572949
2.642113
2.533885
2.398832
2.322539
2.3422
2.577796
2.805104
2.856448
2.831502
2.593161
2.427302
2.404145
2.363613
2.446996
2.487777
2.454665
2.470558
2.461405
2.462985
2.548465
2.611518
2.660248
2.728889
2.755441
2.710877
2.672603
2.612492
2.566834
2.602301
2.625325
2.64056
2.695512
2.754178
2.748134
2.796242
2.777777
2.774819
2.750297
2.693499
2.614038
2.527004
2.492864
2.450263
2.4405
2.47172
2.515515
2.554868
2.59689
2.575612
2.603446
2.611679
2.664264
2.736745
2.706583
2.766183
2.796876
2.776657
2.758841
2.688533
2.613066
2.604327
2.629037
2.649886
2.669982
2.689085
2.665689
2.654348
2.674514
2.651822
2.685604
2.703068
2.70428
2.735529
2.740746
2.701839
2.68577
2.717248
2.753042
2.811464
2.861955
2.812277
2.760077
2.705418
2.684774
2.720925
2.791974
2.874066
2.819111
2.707905
2.624027
2.558378
2.589897
2.69165
2.753171
2.744194
2.835093
2.861085
2.867866
3.030856
3.067003
3.066644
2.996879
2.866071
2.770489
2.719113
2.697728
2.690431
2.620971
2.644525
2.695646
2.718444
2.76875
2.712569
2.71192
2.697311
2.638502
2.669523
2.637175
2.664274
2.774134
2.836953
2.864788
2.852391
2.771923
2.674071
2.619277
2.539989
2.478106
2.466061
2.49434
2.579694
2.715886
2.756459
2.819407
2.795605
2.772141
2.892801
3.00846
3.105715
3.125982
3.009066
2.858021
2.778867
2.729429
2.718827
2.687475
2.659728
2.721573
2.777604
2.812655
2.873034
2.849327
2.899921
2.982019
2.981334
2.929548
2.865458
2.746091
2.69901
2.71657
2.689467
2.687882
2.697764
2.651736
2.589231
2.588309
2.568442
2.6182
2.689754
2.760365
2.758795
2.761456
2.73061
2.670712
2.705545
2.668939
2.722512
2.746852
2.549552
2.441748
2.36153
2.159532
2.117981
2.119605
2.004616
2.08331
2.505315
2.642381
2.730937
2.783346
2.899625
2.795952
2.837508
2.781076
2.574596
2.708177
2.62422
2.539507
2.563968
2.444655
2.532157
2.660422
2.594745
2.904115
2.576673
2.588936
2.584364
2.678016
2.70236
2.666722
2.67687
2.636931
2.638834
2.678276
2.68329
2.754482
2.771694
2.736494
2.70031
2.587039
2.549138
2.464559
2.349609
2.311385
2.200994
2.197995
2.244389
2.279131
2.383251
2.385296
2.428549
2.415328
2.435431
2.491534
2.532022
2.531684
2.49904
2.47603
2.452524
2.515815
2.597616
2.677672
2.742919
2.725516
2.640539
2.482117
2.372388
2.226257
2.06506
1.941567
1.844786
1.859888
1.977749
2.152436
2.287116
2.441994
2.528848
2.544198
2.575766
2.637031
2.72821
2.781412
2.81864
2.805794
2.679497
2.692472
2.658932
2.583885
2.665236
2.597232
2.558365
2.584666
2.592042
2.626733
2.549553
2.520114
2.521564
2.487419
2.556443
2.549981
2.402377
2.371681
2.392124
2.431864
2.503256
2.582149
2.540547
2.464351
2.36078
2.258921
2.211861
2.119126
1.933931
1.763793
1.682756
1.745301
2.044383
2.285229
2.45489
2.415337
2.311456
2.315392
2.276674
2.329269
2.298748
2.207253
2.225851
2.244787
2.328264
2.469805
2.593379
2.696369
2.718614
2.70585
2.644551
2.573701
2.498349
2.386612
2.311289
2.345189
2.505869
2.780548
3.030928
3.050242
2.916523
2.736933
2.661788
2.661844
2.675457
2.692793
2.735041
2.734499
2.713714
2.696025
2.629469
2.622674
2.615292
2.631067
2.674618
2.679938
2.749031
2.740345
2.69416
2.736293
2.705841
2.718239
2.736657
2.704189
2.64921
2.67146
2.692124
2.707554
2.726525
2.794225
2.833521
2.826749
2.789041
2.733716
2.633198
2.591476
2.515879
2.428708
2.355178
2.261324
2.244826
2.197438
2.305021
2.519401
2.642792
2.679318
2.600208
2.44381
2.454614
2.469317
2.543574
2.449383
2.403605
2.345789
2.258825
2.403589
2.44025
2.598992
2.639747
2.596512
2.522943
2.432894
2.544282
2.660413
2.711432
2.71593
2.493722
2.280669
2.19048
2.134294
2.247509
2.356806
2.376742
2.494267
2.515925
2.490857
2.591219
2.640976
2.680995
2.723564
2.684044
2.586927
2.533289
2.472116
2.462592
2.547472
2.694676
2.782205
2.786285
2.817002
2.807579
2.796309
2.816176
2.807625
2.775521
2.77141
2.645408
2.576648
2.523518
2.474392
2.454353
2.470198
2.524966
2.549553
2.614205
2.603366
2.618611
2.646593
2.689925
2.743566
2.703504
2.770529
2.811676
2.795334
2.784901
2.736393
2.670644
2.6601
2.666936
2.665021
2.671134
2.663401
2.659878
2.646873
2.611837
2.620695
2.664651
2.70798
2.779258
2.818991
2.795804
2.742299
2.705606
2.713004
2.769877
2.888759
2.925567
2.874536
2.81896
2.718711
2.702386
2.725313
2.755869
2.824664
2.801569
2.738373
2.686035
2.62757
2.635812
2.687524
2.725338
2.718105
2.773832
2.767175
2.786555
2.895968
2.959707
3.007053
2.93303
2.844404
2.743216
2.668236
2.702168
2.690809
2.647905
2.687197
2.679869
2.71885
2.823963
2.777521
2.750215
2.713269
2.599612
2.640912
2.666423
2.700644
2.787479
2.799279
2.808365
2.810632
2.734437
2.695848
2.677745
2.59803
2.534674
2.542096
2.537943
2.632025
2.779272
2.794023
2.859067
2.788156
2.801036
2.918059
3.066962
3.175718
3.174305
3.044296
2.848319
2.781129
2.709637
2.715815
2.693311
2.66491
2.738577
2.800705
2.828647
2.840902
2.783551
2.855683
2.950782
2.954738
2.952203
2.853368
2.717386
2.711153
2.758375
2.739762
2.755608
2.734652
2.648872
2.583102
2.600627
2.59479
2.614544
2.70533
2.77886
2.781694
2.85725
2.869182
2.805536
2.850825
2.797957
2.761016
2.496466
1.72069
1.872882
2.236559
2.597566
2.81138
2.846162
2.690245
2.45755
2.296984
2.285394
2.06678
1.972149
1.978386
2.015251
2.010334
2.328919
2.238261
2.235264
2.037517
2.09714
2.553675
2.668022
2.755738
2.845651
2.795076
2.820898
2.809093
2.855951
2.907407
2.768898
2.769683
2.626843
2.254865
2.0521
1.881458
1.678754
2.471912
2.763737
2.726521
2.741224
2.713931
2.531876
2.571899
2.608983
2.575541
2.848753
2.559891
2.582115
2.564024
2.614438
2.644515
2.618298
2.63546
2.586676
2.572123
2.650043
2.665574
2.740648
2.799396
2.749108
2.688658
2.624023
2.549422
2.429411
2.318278
2.231679
2.174162
2.227445
2.370703
2.477868
2.514894
2.492692
2.4573
2.4154
2.471123
2.549284
2.617891
2.654866
2.606531
2.541422
2.492914
2.495111
2.57623
2.663518
2.7024
2.705335
2.636048
2.501464
2.377975
2.180642
1.98734
1.789617
1.695564
1.71775
1.841798
2.055686
2.226597
2.477123
2.588713
2.604999
2.616516
2.66361
2.68439
2.706249
2.726228
2.661167
2.603549
2.680478
2.631295
2.606125
2.680539
2.576882
2.59143
2.591099
2.560453
2.604819
2.525024
2.552518
2.546074
2.530739
2.61407
2.607443
2.509684
2.474865
2.44644
2.440519
2.511001
2.563949
2.529049
2.449319
2.396543
2.325128
2.247532
2.175089
1.960593
1.79678
1.760147
1.822976
2.07745
2.322486
2.518389
2.48949
2.436873
2.456582
2.38929
2.428357
2.483696
2.413612
2.423034
2.440485
2.455252
2.53862
2.627017
2.711466
2.733208
2.743418
2.707435
2.64265
2.59769
2.472601
2.389007
2.376675
2.47514
2.686238
2.882665
2.942573
2.840398
2.727268
2.687944
2.719115
2.75447
2.765289
2.746858
2.680814
2.647668
2.617219
2.61517
2.626183
2.628839
2.661514
2.640402
2.668785
2.715376
2.687534
2.686204
2.684453
2.665047
2.717741
2.72566
2.734302
2.685703
2.685081
2.708187
2.690583
2.717395
2.758996
2.793452
2.791067
2.753911
2.688966
2.624509
2.615597
2.573321
2.515796
2.437857
2.34739
2.335997
2.324992
2.421351
2.591914
2.657733
2.649489
2.535749
2.342992
2.319998
2.321609
2.413728
2.374566
2.322853
2.235106
2.126645
2.211891
2.292833
2.512934
2.644193
2.623825
2.514285
2.321424
2.336741
2.448845
2.522223
2.577792
2.439047
2.217058
2.064514
1.977175
2.031857
2.186319
2.295448
2.496973
2.631166
2.663755
2.712419
2.728929
2.735926
2.740045
2.648541
2.478837
2.373551
2.308336
2.326356
2.492532
2.752225
2.866189
2.854447
2.873016
2.830043
2.791552
2.784016
2.767732
2.745542
2.76273
2.632275
2.61481
2.550608
2.525151
2.568417
2.53664
2.593912
2.598353
2.603245
2.602057
2.641822
2.647724
2.688883
2.67711
2.652493
2.72623
2.769422
2.789923
2.735302
2.683945
2.664868
2.650613
2.663261
2.656127
2.685266
2.671657
2.704024
2.70315
2.577718
2.595246
2.648286
2.71029
2.831075
2.858002
2.802716
2.728755
2.672477
2.67498
2.740407
2.883533
2.911658
2.863284
2.818897
2.680666
2.700798
2.702121
2.686039
2.75423
2.718796
2.692916
2.670177
2.622694
2.631721
2.633785
2.634336
2.641417
2.645813
2.666825
2.727217
2.805112
2.848969
2.90375
2.878598
2.795596
2.738944
2.694918
2.72264
2.727634
2.716629
2.704052
2.639756
2.670756
2.770321
2.743656
2.763415
2.721815
2.624878
2.663978
2.663263
2.686566
2.744361
2.770573
2.800771
2.816401
2.724397
2.643307
2.615273
2.581537
2.54743
2.597955
2.573472
2.616659
2.703359
2.697491
2.802118
2.77986
2.843788
2.964159
3.070343
3.152158
3.125718
2.989655
2.812609
2.718706
2.675793
2.724094
2.714376
2.73272
2.773786
2.805252
2.796664
2.741659
2.725697
2.810423
2.923669
2.975756
2.963581
2.822491
2.69755
2.700519
2.751434
2.765188
2.812251
2.731619
2.667987
2.59944
2.604573
2.667814
2.69011
2.76737
2.833478
2.824996
2.886818
2.950962
2.8784
2.860908
2.772909
2.678836
2.570492
2.521698
1.57415
1.656629
1.782156
2.241465
2.529362
2.819418
2.956782
2.815443
2.5928
2.458329
2.500883
2.231057
1.931262
1.894946
1.934698
2.029875
2.381237
2.698568
2.558341
2.704879
2.874889
2.932654
2.94543
2.979452
2.925086
2.134736
2.509258
2.621157
2.701998
2.878405
2.811123
2.739392
2.705662
2.640767
2.67182
2.694203
2.740362
2.745125
2.286382
2.118792
2.002329
1.789242
1.84569
2.736005
2.846301
2.806068
2.789576
2.7383
2.688725
2.756556
2.813259
2.869445
2.56879
2.58855
2.56379
2.550802
2.560385
2.560615
2.585002
2.560045
2.556083
2.64656
2.622132
2.698617
2.785269
2.710964
2.657113
2.558368
2.392622
2.265775
2.170073
2.100537
2.139423
2.213221
2.427384
2.604309
2.597431
2.641213
2.565084
2.533888
2.562738
2.566963
2.605871
2.603588
2.590417
2.557487
2.520479
2.517832
2.548322
2.605538
2.630918
2.633019
2.585436
2.472442
2.315419
2.120571
1.891503
1.704818
1.654402
1.727161
1.945176
2.168309
2.325013
2.543401
2.621054
2.641139
2.651779
2.667965
2.649926
2.623638
2.632838
2.597167
2.562291
2.640691
2.634074
2.619878
2.658104
2.640934
2.633593
2.606071
2.605624
2.585852
2.548852
2.596657
2.609418
2.592818
2.680568
2.663308
2.603469
2.626118
2.578798
2.553286
2.616708
2.596328
2.54594
2.469016
2.404895
2.348416
2.26898
2.208478
2.073522
1.953614
1.937462
1.996589
2.188909
2.390356
2.568075
2.550946
2.532718
2.582045
2.497405
2.555355
2.546411
2.493472
2.506597
2.514602
2.583476
2.646327
2.704845
2.770687
2.716577
2.72442
2.718488
2.644609
2.634679
2.532103
2.432656
2.401752
2.448077
2.578405
2.723653
2.806017
2.757176
2.662003
2.66649
2.728759
2.808996
2.905047
2.845893
2.723861
2.666311
2.614213
2.593074
2.613645
2.615189
2.640362
2.658141
2.686004
2.729565
2.712058
2.656108
2.620805
2.613749
2.665609
2.732449
2.754871
2.733775
2.734449
2.71636
2.704128
2.704109
2.698432
2.708055
2.695544
2.664806
2.611136
2.571349
2.596722
2.584815
2.578245
2.527251
2.448826
2.438431
2.406731
2.473985
2.603707
2.633726
2.645831
2.527007
2.322311
2.297626
2.291239
2.368576
2.400126
2.366664
2.264354
2.158288
2.128409
2.179766
2.409126
2.540615
2.486452
2.327277
2.058564
2.015265
2.121133
2.255437
2.384465
2.341704
2.197277
2.028746
1.948894
1.975807
2.151723
2.32603
2.514109
2.658023
2.693395
2.711287
2.756848
2.782544
2.789381
2.708421
2.508179
2.358486
2.314589
2.322729
2.480038
2.752049
2.827029
2.806244
2.810062
2.751251
2.693318
2.716032
2.723153
2.717491
2.750942
2.655169
2.683198
2.628858
2.649293
2.698361
2.667041
2.765807
2.761348
2.764993
2.737643
2.691236
2.545965
2.543662
2.630478
2.66513
2.722959
2.752161
2.75364
2.704396
2.705928
2.697114
2.635112
2.616222
2.602663
2.639724
2.702369
2.780941
2.75963
2.647299
2.616789
2.631663
2.667063
2.770364
2.804103
2.748789
2.713979
2.684439
2.690089
2.762861
2.873877
2.824818
2.804971
2.764209
2.660213
2.713331
2.677208
2.656664
2.696862
2.673082
2.672815
2.676443
2.667395
2.636717
2.649142
2.678527
2.67012
2.681063
2.70538
2.707512
2.790129
2.779306
2.773964
2.778254
2.701751
2.72491
2.754861
2.787898
2.757102
2.713133
2.658845
2.617967
2.686735
2.771243
2.763242
2.787387
2.743596
2.69566
2.677796
2.64132
2.642181
2.708962
2.78782
2.887375
2.927244
2.767867
2.64431
2.594807
2.588472
2.59797
2.678924
2.65001
2.612592
2.635386
2.654746
2.714447
2.734484
2.807801
2.840004
2.912894
3.002396
2.997482
2.971745
2.868254
2.77967
2.759573
2.794488
2.798916
2.854571
2.902399
2.821365
2.808559
2.728291
2.682942
2.789678
2.836445
2.900146
2.893406
2.790774
2.725318
2.67003
2.707183
2.736575
2.736964
2.687995
2.640571
2.533362
2.585743
2.666342
2.708752
2.792259
2.84187
2.860304
2.941227
3.03934
2.975176
2.888624
2.816777
2.774538
2.718817
2.823451
2.786181
1.586763
1.588389
1.629198
1.790084
2.160805
2.447106
2.803293
2.91502
2.767834
2.633202
2.447925
2.578624
2.368045
2.065732
2.131197
2.122038
2.19154
2.535445
2.693968
2.639477
2.748307
2.928313
2.922523
2.827816
2.795648
2.845288
2.908631
2.963205
2.763281
2.938015
2.847699
2.882957
2.892516
2.633499
2.559188
2.4458
2.27169
2.139166
2.428401
2.62963
2.674808
2.862107
2.881797
2.633051
2.574623
2.53706
2.494163
2.656109
2.72187
2.654987
2.254593
2.138776
2.084511
1.971402
2.243572
2.628591
2.635446
2.630675
2.624327
2.645578
2.658229
2.824579
2.970584
3.027702
2.50423
2.534618
2.522189
2.513256
2.517384
2.499771
2.541351
2.536
2.550094
2.621406
2.547986
2.628359
2.703216
2.659864
2.578999
2.406128
2.185249
[truncated: 998,000+ more rows]
