# Supplementary material for: Metabolic profiling of steatotic liver disease by fluorescence lifetime imaging microscopy
Source: Commun Med (Lond). 2026 Apr 25;6:369. doi: 10.1038/s43856-026-01605-7 (PMC13324169; doi:10.1038/s43856-026-01605-7)
Supplement: Supplementary file 22 — Supplementary Data 19 [file 43856_2026_1605_MOESM22_ESM.csv]

3.731747
3.713977
3.633592
3.621783
3.707479
3.712632
3.859243
3.744527
3.674874
3.765369
3.62328
3.762022
4.012937
3.954355
4.091632
4.103539
4.094803
4.172991
4.055306
4.015233
4.001072
3.950493
3.990575
3.881373
3.796661
3.813402
4.06284
4.361439
4.297217
4.219751
4.118794
4.156048
4.444346
4.382381
4.115379
3.918206
3.732999
3.778873
4.04726
4.133051
4.128518
4.086624
3.925959
3.948743
3.869429
3.93993
4.003289
3.879874
4.034666
3.904601
3.912716
3.923168
3.762639
3.74462
3.572597
3.718378
3.871888
3.842654
3.873637
3.764877
3.599864
3.806249
3.997663
4.039133
4.135755
3.918966
3.674262
3.579669
3.294473
3.393285
3.598619
3.777273
4.007526
3.983062
3.927014
3.972344
3.840448
3.865075
3.891415
3.640782
3.58003
3.365987
3.259045
3.176184
2.949147
3.049626
3.175337
3.25286
3.39137
3.310937
3.487272
3.488153
3.640333
3.837668
3.612579
3.727156
3.773566
3.542841
3.761237
3.92344
3.919177
4.206206
4.135963
3.922276
3.877688
4.078535
4.183741
4.276908
4.221186
3.949745
3.831244
3.766286
3.691119
3.602385
3.313596
2.96371
2.885899
2.872842
2.820899
2.915622
2.986225
2.900849
3.075431
3.249366
3.433792
3.85915
3.964614
3.919572
3.988737
4.07944
4.006044
3.971542
3.833063
3.678831
3.537951
3.672958
3.770181
3.580475
3.790146
3.701811
3.63273
3.957241
3.937199
4.018875
4.002178
3.915107
3.827539
3.834933
3.78254
3.70277
3.766708
3.797993
3.814885
3.859813
3.709657
3.540333
3.64849
3.642519
3.823113
3.838669
3.747193
3.793556
3.757708
3.907546
4.012828
3.989497
3.811513
3.770973
3.554395
3.527647
3.466391
3.362741
3.46654
3.483289
3.586246
3.718572
3.708617
3.666171
3.750386
3.795442
3.971823
4.050326
3.997571
3.975725
3.834784
3.728004
3.686856
3.545465
3.391819
3.50526
3.591776
3.738194
4.040507
4.151848
4.281741
4.260283
4.109557
3.827932
3.252692
2.899367
2.762253
2.798767
2.996629
3.322734
3.471467
3.511702
3.748737
4.023112
4.021463
3.894259
3.517136
3.17735
3.091623
3.177492
3.333594
3.561886
3.818501
3.919921
4.002386
3.972081
3.952322
3.909612
3.763946
3.82341
3.887851
3.976762
4.129855
4.098081
4.058211
4.098529
4.027642
3.813296
3.638461
3.368675
3.210991
3.443399
3.836897
3.945884
3.882583
3.786717
3.671751
3.692672
3.717954
3.801019
3.936373
3.864302
3.819473
3.66621
3.620942
3.61865
3.614138
3.730337
3.84389
4.007339
4.067624
4.11172
4.020699
3.814843
3.72819
3.763816
3.698665
3.655789
3.630992
3.560564
3.486028
3.652328
3.750235
3.591467
3.554381
3.41915
3.32696
3.246709
3.377799
3.549726
3.69764
3.946167
3.972244
3.744455
3.511739
3.437159
3.361912
3.453464
3.416495
3.487042
3.636949
3.64778
3.918196
4.076333
3.963934
4.029958
3.824715
3.761878
3.769383
3.659568
3.744457
3.867117
4.066668
4.303092
4.354322
4.403635
4.316287
4.299237
4.207016
3.960262
3.972756
3.897204
3.832819
3.880811
3.813066
3.725316
3.74084
3.843176
3.884714
4.094927
4.238151
4.214996
4.31955
4.215151
4.277413
4.267805
4.085362
4.046406
3.762828
3.730124
3.833585
3.802199
3.810635
3.793351
3.798644
3.774311
3.840385
3.805278
3.501906
3.317153
3.226168
3.201699
3.503043
3.766916
3.893185
3.850562
3.733537
3.766081
3.834506
3.771132
3.585899
3.480311
3.306452
3.169571
3.075531
3.030406
3.128151
3.303829
3.630694
3.735281
3.66921
3.496655
3.133302
2.943172
2.896328
3.117995
3.569633
3.898832
3.996818
4.018477
3.858398
4.027951
4.038566
4.089579
4.118368
4.086035
4.186364
4.187394
4.28495
4.338964
4.197472
4.256618
4.198141
3.951569
4.008285
3.75647
3.637916
3.807484
3.691195
3.755896
3.577885
3.350523
3.43521
3.425421
3.707565
3.830846
3.932084
3.956521
3.952336
4.125047
4.11314
4.212235
4.267654
4.153342
4.108768
4.083535
3.977944
3.990297
3.908011
3.884841
3.717718
3.783575
3.918814
3.959537
4.120213
4.174212
4.226989
4.232716
4.297816
4.183205
4.121518
4.059308
3.976599
3.979637
3.884389
3.786739
3.807745
3.783956
3.920004
3.945098
3.838035
3.929474
3.955186
3.990403
4.18014
4.287773
4.381797
4.450574
4.24309
3.936851
3.847934
3.747853
3.78379
3.760564
3.52418
3.469626
3.381231
3.285702
3.177
3.242545
3.359395
3.524101
3.800056
3.932557
3.985014
3.874503
3.695887
3.625766
3.491809
3.508088
3.591547
3.50559
3.559695
3.658706
3.464698
3.627311
3.6794
3.648987
3.983918
4.067773
3.816235
3.790434
3.779422
3.673683
3.742172
3.702735
3.795253
3.805607
3.807207
3.727299
3.627841
3.52053
3.470139
3.557775
3.501415
3.55678
3.616771
3.553512
3.672934
3.68687
3.406818
3.523105
3.403694
3.488631
3.668562
3.561858
3.384085
3.231485
3.285598
3.329161
3.473292
3.520463
3.287659
3.079149
2.831764
2.833578
2.913183
2.996199
3.090435
2.922053
3.709428
3.657013
3.458452
3.287989
3.345848
3.40884
3.657867
3.836775
3.872623
3.930223
3.632234
3.692683
4.022024
4.070106
4.230274
4.165257
4.115361
4.183853
4.03585
4.100842
4.057347
4.029653
4.114174
3.98534
3.985974
4.013996
4.140631
4.222554
4.163003
4.0232
4.034876
4.072687
4.336688
4.326211
4.025699
3.860104
3.743474
3.797317
4.024758
4.149612
4.097937
4.028989
3.981827
3.931444
3.864099
3.919764
3.913766
3.907895
4.044041
4.083474
4.061443
4.012365
3.941906
3.912915
3.789011
3.955242
3.984172
3.925401
3.918993
3.853682
3.736785
3.941262
4.224618
4.199507
4.18358
3.838406
3.467879
3.372327
3.227784
3.286964
3.41229
3.570421
3.848542
3.892889
4.010488
4.079436
3.922869
4.001742
3.955597
3.783647
3.879693
3.680442
3.496933
3.431588
3.171053
3.160758
3.267616
3.276801
3.457902
3.406497
3.576839
3.563461
3.70682
3.846646
3.698997
3.802605
3.919966
3.741822
3.828443
3.911411
3.831866
4.046812
4.090416
3.914427
3.752092
3.894704
3.919202
3.976792
3.873947
3.590359
3.461783
3.376188
3.490603
3.517202
3.267044
2.92661
2.917998
3.063542
3.063864
3.155721
3.150307
2.965779
3.095736
3.317283
3.553534
4.020677
4.052932
3.855209
3.892058
4.125519
4.171826
4.185902
4.083652
3.734292
3.406931
3.541216
3.702152
3.643229
3.891009
3.867891
3.792492
4.080308
4.087793
4.178933
4.153969
4.009862
3.820787
3.7444
3.760818
3.744402
3.874671
3.954985
3.88375
3.860035
3.728385
3.53663
3.744898
3.837981
3.98196
4.00042
3.720403
3.700779
3.60178
3.647363
3.872805
3.82196
3.6334
3.682576
3.489931
3.457599
3.510882
3.467338
3.628166
3.682961
3.844667
3.985043
3.938887
3.994148
3.964918
3.969147
4.005196
3.970126
3.925672
3.943649
3.823262
3.720966
3.690171
3.531524
3.526212
3.640501
3.666735
3.771938
3.943096
4.073206
4.216413
4.233718
4.186769
3.883009
3.349257
2.974864
2.820776
2.906424
3.091399
3.407357
3.549454
3.584765
3.7837
4.060737
4.054962
3.914876
3.499606
3.124408
3.017467
3.115298
3.335806
3.637142
3.969135
4.043539
4.113898
4.079159
4.059093
3.973417
3.79408
3.844009
3.915871
3.964685
4.009968
3.945923
3.876539
3.932191
4.02506
3.897706
3.856612
3.692636
3.525409
3.905197
3.957717
3.934286
3.820036
3.65201
3.504817
3.528548
3.585737
3.664037
3.948507
3.889286
3.893864
3.863375
3.755698
3.782826
3.746297
3.787491
3.749131
3.834001
3.883036
3.864162
3.82316
3.687813
3.657608
3.741933
3.782754
3.727027
3.629805
3.605115
3.434815
3.612937
3.74675
3.568487
3.54339
3.443437
3.320988
3.187214
3.333433
3.437877
3.554567
3.812706
3.814204
3.678822
3.518648
3.430034
3.402884
3.343712
3.221256
3.249663
3.323094
3.484548
3.809893
4.091916
4.146963
4.241029
4.040999
3.929391
3.738008
3.556152
3.57208
3.678325
3.866558
4.075232
4.195047
4.218218
4.1105
4.100618
4.058629
3.860944
3.975871
3.882199
3.832584
3.907534
3.759856
3.725825
3.808588
3.877842
3.894823
4.021944
4.144924
4.103384
4.270747
4.196005
4.116167
4.111653
4.018131
4.107523
3.92964
3.90327
3.943354
3.89778
3.933026
4.046746
4.031049
3.999879
4.153059
4.073709
3.851153
3.703457
3.545542
3.40749
3.638688
3.756591
3.727619
3.683203
3.584203
3.643415
3.754465
3.733737
3.552536
3.48004
3.400648
3.359953
3.439387
3.409158
3.447629
3.565207
3.706194
3.71426
3.745303
3.641059
3.389479
3.345391
3.232078
3.437396
3.740826
3.854964
3.974983
3.847402
3.800003
4.099761
4.012868
4.120053
4.174872
4.165726
4.398802
4.390058
4.378483
4.42976
4.238606
4.237562
4.257348
3.994706
3.951885
3.792589
3.652137
3.816153
3.762356
3.913478
3.778284
3.546202
3.535388
3.489257
3.767947
3.966493
4.100895
4.056324
3.958735
3.895694
3.911341
4.018412
4.010736
3.959397
3.786231
3.639944
3.639435
3.664715
3.780472
3.889234
3.853776
3.841225
3.826241
3.86848
3.847036
3.980124
4.128888
4.248064
4.313865
4.154332
4.044838
3.854061
3.892557
3.929084
3.897134
3.883462
3.792698
3.671207
3.710245
3.732607
3.676039
3.850239
3.894303
3.926322
4.038717
4.11726
4.337046
4.399244
4.244414
3.947419
3.661653
3.467324
3.556352
3.657589
3.473561
3.450156
3.40612
3.257249
3.194527
3.245311
3.368445
3.553025
3.798894
3.880623
3.90856
3.755654
3.595031
3.576278
3.346179
3.55244
3.478334
3.40011
3.444379
3.386642
3.366051
3.600626
3.645328
3.680874
4.016134
4.010417
4.026826
4.095117
3.80251
3.673741
3.716332
3.805155
3.853614
3.987457
3.814981
3.542726
3.349338
3.185838
3.099844
3.273553
3.439205
3.506301
3.82181
3.853925
3.681752
3.916222
3.853899
3.603466
3.771911
3.556782
3.572839
3.683606
3.649688
3.558789
3.35365
3.466271
3.40999
3.524685
3.48838
3.236573
3.015229
2.836025
3.02167
3.140774
3.149412
3.0918
2.94376
3.596764
3.540381
3.263251
3.097512
3.217964
3.336088
3.531078
3.803502
3.887116
4.054783
4.061334
4.014113
4.219548
4.096066
4.292171
4.302037
4.239705
4.270488
4.131557
4.156691
4.105677
4.074183
4.059968
3.890966
3.887561
3.909712
4.053304
4.090286
4.012848
3.946672
3.943475
4.026454
4.199093
4.169351
3.907404
3.697373
3.59859
3.68679
3.888824
4.103152
4.133722
4.098795
4.072194
4.024088
3.943704
3.908423
3.870986
3.801174
3.936637
3.983912
3.955308
3.930951
3.891494
3.955688
3.862957
3.97457
3.960476
3.892292
3.942403
3.917814
3.862528
3.94005
4.113969
4.071722
4.082843
3.777666
3.409817
3.175463
2.997622
3.058569
3.26923
3.493942
3.87927
3.932179
4.035546
4.109341
3.948299
4.019059
3.842453
3.675981
3.791651
3.871095
3.929921
3.921153
3.748448
3.539041
3.408146
3.35562
3.571895
3.567103
3.703763
3.670858
3.65157
3.868269
3.826751
3.872422
4.004725
3.837397
3.82706
3.857375
3.726003
3.867779
3.877096
3.728414
3.535478
3.520638
3.578683
3.72168
3.638394
3.388734
3.137623
2.975202
3.02902
3.005071
3.163137
3.103004
3.164916
3.44761
3.387712
3.414659
3.297059
3.113518
3.206615
3.39151
3.596552
3.97622
3.964758
3.768361
3.889446
4.118234
4.172164
4.178704
4.124912
3.720254
3.323044
3.474146
3.671263
3.666615
3.959514
3.902481
3.795035
4.053686
4.017168
4.136982
4.183089
4.058564
3.939087
3.881684
3.902773
3.90792
4.01161
4.041305
3.949402
3.937865
3.862096
3.753976
3.942623
4.053947
4.05479
4.074365
3.640574
3.486417
3.470064
3.394368
3.789253
3.81002
3.69751
3.924638
3.836236
3.702685
3.810246
3.720672
3.834193
3.93502
4.063702
4.176581
4.064426
4.133513
4.00984
3.938302
4.003072
3.927917
3.955034
4.083346
3.884786
3.79414
3.718441
3.552586
3.551898
3.657973
3.635594
3.697713
3.815095
3.882995
4.043768
4.029775
4.087918
3.844498
3.59376
3.295635
3.182583
3.315413
3.372843
3.60542
3.72073
3.801644
3.959799
4.214154
4.195767
4.025885
3.549609
3.186676
3.062567
3.121741
3.394264
3.702484
4.121611
4.077777
4.134299
4.199219
4.19941
4.112063
3.955612
3.914923
3.882314
4.001509
3.972338
3.851725
3.810956
3.851762
3.943824
3.938189
3.959635
3.824789
3.78106
4.145006
4.171149
4.055426
3.849614
3.60308
3.504957
3.525838
3.649128
3.700834
3.845266
3.824892
3.86974
3.891835
3.845126
3.812595
3.769921
3.783299
3.63157
3.644923
3.669626
3.622724
3.586092
3.565823
3.593746
3.698144
3.801722
3.788407
3.645191
3.690761
3.571239
3.728046
3.826728
3.642735
3.584534
3.489731
3.387475
3.244624
3.420348
3.468756
3.605291
3.852755
3.921513
3.81279
3.625543
3.456978
3.269829
3.137621
2.982589
3.072917
3.187715
3.342699
3.654892
3.86513
3.953302
4.20123
4.01918
3.876018
3.722109
3.522412
3.523081
3.61796
3.684886
3.805007
4.00899
4.077386
3.999174
3.95061
3.850357
3.725452
3.878865
3.794952
3.796914
3.912929
3.84702
3.840937
3.972415
3.937733
3.893907
4.088075
4.189946
4.227679
4.499921
4.416461
4.340972
4.300222
4.166856
4.248113
4.075681
3.980594
4.005417
3.931684
3.930037
4.03244
4.016614
4.019648
4.236149
4.27897
4.091115
3.981216
3.690371
3.510092
3.773788
3.773247
3.747559
3.715726
3.641418
3.687818
3.825431
3.870563
3.703185
3.621663
3.517552
3.514689
3.634367
3.580616
3.652034
3.659702
3.746996
3.819256
3.750904
3.691586
3.526346
3.502487
3.487352
3.69261
3.877088
3.988897
4.147012
3.965284
4.084852
4.307317
4.214778
4.354403
4.396402
4.426003
4.603688
4.553791
4.432958
4.409608
4.219428
4.17645
4.259915
4.107561
4.036854
3.880553
3.638229
3.69045
3.799138
3.961018
3.927259
3.784124
3.72685
3.7777
3.952646
4.063965
4.133152
3.998592
3.96157
3.844723
3.862066
3.911783
3.793227
3.717211
3.594723
3.45576
3.471147
3.548485
3.588416
3.670024
3.682716
3.697062
3.695972
3.860223
3.885859
3.918097
4.146081
4.261891
4.266996
4.182082
3.993562
3.746124
3.794525
3.872957
3.83245
3.836902
3.611271
3.370511
3.369517
3.362672
3.49582
3.770957
3.911764
3.978965
3.977298
4.084662
4.23439
4.257248
4.275864
4.037733
3.735483
3.585765
3.670925
3.764345
3.628257
3.553344
3.465655
3.206576
3.22588
3.329417
3.425444
3.750239
3.937412
4.02749
4.094445
3.850168
3.797241
3.78397
3.516377
3.59462
3.43163
3.272741
3.360827
3.395247
3.417412
3.653286
3.666144
3.602431
3.865906
3.835939
3.783745
4.061242
3.922008
3.968052
4.439662
4.092524
3.670492
3.6565
3.832413
3.920465
4.087036
3.825328
3.432739
3.190386
3.062086
2.96028
3.228493
3.400124
3.583058
3.917187
3.907519
3.697439
3.773967
3.883421
3.710141
3.813361
3.595927
3.565706
3.576416
3.681357
3.761164
3.573448
3.648956
3.568868
3.523729
3.489411
3.329328
3.124506
3.074678
3.164557
3.183968
3.181641
3.075238
3.048962
3.369053
3.32192
3.082147
2.99164
3.134598
3.376879
3.591539
3.846868
3.985856
3.990939
4.102703
4.172224
4.207716
4.124354
4.140576
4.207088
4.230406
4.165534
4.100963
4.061876
3.93597
3.96552
3.916159
3.800425
3.843158
3.906193
4.021334
3.944729
3.823636
3.707717
3.612986
3.802832
3.903799
3.970068
3.935757
3.716116
3.689073
3.706391
3.824829
3.99352
3.983095
3.987877
3.945371
3.945749
3.834544
3.719045
3.654786
3.558825
3.771293
3.861607
3.764787
3.76404
3.814386
3.946585
3.904953
4.055382
3.97608
3.789705
3.88709
3.788938
3.854861
4.021263
4.185704
4.193197
4.195098
3.907548
3.466558
3.178921
3.004797
3.029203
3.213284
3.37808
3.64544
3.775807
3.949775
4.04526
3.97477
4.046037
3.757524
3.589773
3.725286
3.89801
4.075211
4.18332
4.064062
3.823222
3.591481
3.418334
3.663473
3.657473
3.778866
3.798924
3.776335
4.022417
4.140644
4.20018
4.263954
4.135167
3.968702
3.915385
3.727997
3.827355
3.844765
3.702193
3.58574
3.519062
3.593934
3.685494
3.533389
3.26559
2.981196
2.797922
2.789726
2.755255
2.806865
3.077968
3.31019
3.634044
3.708592
3.671234
3.557003
3.390958
3.437714
3.60212
3.712657
3.946248
3.869203
3.731667
3.91366
4.061484
4.065549
4.042484
3.88291
3.583607
3.455451
3.575666
3.697986
3.704309
3.899207
3.84766
3.819758
4.000534
4.03092
4.082039
4.170484
4.087776
4.044055
4.170991
4.305344
4.342326
4.363037
4.310301
4.09579
4.058994
4.007974
3.934731
4.054338
4.137407
4.147086
4.185287
3.860291
3.647097
3.624389
3.617098
3.960321
4.078117
4.006066
4.089311
3.907315
3.62289
3.696799
3.628755
3.823237
3.954588
3.973987
4.118289
4.072867
4.221904
4.183254
4.071456
4.029425
3.848319
3.834722
3.925026
3.824315
3.825946
3.904591
3.777608
3.80898
3.752815
3.606799
3.673938
3.681173
3.814223
4.032449
4.01949
4.013966
3.742315
3.577428
3.474438
3.577467
3.888929
3.792577
3.810279
3.721262
3.632714
3.812196
4.129976
4.252113
4.129188
3.599818
3.202103
3.036288
3.087901
3.545886
3.964723
4.38823
4.086828
4.064528
4.077011
4.083863
4.090514
3.969624
4.004845
3.900627
4.013348
3.895698
3.87062
3.801429
3.839039
3.963332
3.832937
3.925038
3.783046
3.719436
4.095695
4.108451
4.038877
3.805756
3.572566
3.488567
3.427532
3.617026
3.615535
3.768499
3.776818
3.812932
3.829339
3.89124
3.875813
3.84692
3.799891
3.47376
3.428218
3.437874
3.389164
3.405539
3.426707
3.416817
3.535107
3.64658
3.712582
3.621403
3.7216
3.650385
3.81826
3.903455
3.743722
3.708634
3.597127
3.52274
3.35961
3.559054
3.456004
3.554879
3.759545
3.678397
3.657762
3.631388
3.558805
3.529376
3.515952
3.264936
3.207223
3.257629
3.345787
3.724823
4.0019
4.056735
4.202503
4.074612
4.006501
3.949656
3.741124
3.7112
3.68642
3.673657
3.746347
3.844019
3.895922
3.850351
3.779247
3.701702
3.570136
3.584988
3.596807
3.700728
3.950232
4.002492
3.971581
4.027575
3.88975
3.880502
4.160819
4.273525
4.330037
4.596734
4.463175
4.357028
4.407413
4.201014
4.252598
4.1404
4.039104
4.152705
4.123637
4.124659
4.171882
4.084148
4.081434
4.200538
4.279078
4.157418
3.973481
3.743776
3.517684
3.601683
3.716932
3.697105
3.71918
3.640638
3.729105
3.866878
3.817434
3.795589
3.624504
3.522593
3.580002
3.678967
3.627377
3.709342
3.698045
3.75023
3.796142
3.725585
3.771207
3.592798
3.626523
3.647595
3.73138
3.959141
4.047694
4.153427
4.044432
4.122134
4.190598
4.276194
4.413238
4.453244
4.662641
4.794637
4.814285
4.693235
4.513752
4.372406
4.25524
4.290135
4.278584
4.133283
4.082862
3.886365
3.836669
3.920377
3.924049
3.986506
3.850836
3.87038
3.943225
4.06019
4.28357
4.383752
4.265231
4.275703
4.02402
3.877822
3.738988
3.453784
3.360101
3.294599
3.255036
3.286734
3.435466
3.457152
3.515584
3.502004
3.480202
3.483776
3.640029
3.76605
3.861409
4.13916
4.195827
4.184035
4.090696
3.855929
3.648068
3.739686
3.877864
3.823902
3.801952
3.375606
2.990526
2.972439
3.03699
3.402258
3.704767
3.79687
3.832374
3.755132
3.984815
4.142735
4.040112
4.087708
3.795867
3.540184
3.587899
3.705219
3.708459
3.490184
3.272244
3.245428
2.958841
3.101007
3.265283
3.342081
3.763995
3.937778
4.091606
4.271284
4.20506
4.14653
4.036798
3.519287
3.503185
3.420798
3.229976
3.315843
3.319846
3.248614
3.573711
3.517246
3.493535
3.757741
3.645535
3.680487
3.878958
3.961604
4.215798
4.524484
4.476837
4.137678
3.823015
3.864638
3.967667
4.211044
4.089328
3.820108
3.384453
3.086185
2.979989
2.915296
3.188043
3.391198
[truncated: 998,000+ more rows]
