# Supplementary material for: Metabolic profiling of steatotic liver disease by fluorescence lifetime imaging microscopy
Source: Commun Med (Lond). 2026 Apr 25;6:369. doi: 10.1038/s43856-026-01605-7 (PMC13324169; doi:10.1038/s43856-026-01605-7)
Supplement: Supplementary file 23 — Supplementary Data 20 [file 43856_2026_1605_MOESM23_ESM.csv]

2.333838	0.1694337
2.135359	0.1729119
1.969278	0.1744833
1.87857	0.1728485
1.940499	0.1708857
2.199095	0.1607059
2.327441	0.1534021
2.527606	0.1492519
2.656164	0.1424097
2.708195	0.1367727
2.772689	0.1312744
2.766776	0.1258221
2.878936	0.1278784
2.880207	0.13387
2.897218	0.1361961
2.973158	0.1370364
2.896393	0.1378272
2.864159	0.1465291
2.892885	0.1585998
2.802493	0.1709364
2.777528	0.1762795
2.652533	0.1733431
2.263969	0.1965973
1.924081	0.2369117
1.733527	0.2773239
1.576173	0.3162171
1.578276	0.330123
1.685278	0.3203685
1.693643	0.3112633
1.682994	0.3127038
1.744357	0.3042918
1.811419	0.2970335
1.786558	0.3069651
1.743799	0.3183488
1.723683	0.3192486
1.755152	0.3003279
1.99729	0.2640556
2.358952	0.2146363
2.61681	0.1839108
2.730027	0.1797542
2.772656	0.1818624
2.795261	0.1918201
2.865485	0.202216
2.867857	0.2070294
2.827293	0.2069566
2.930555	0.20251
2.950107	0.2017068
2.884355	0.2034473
2.754415	0.2059993
2.533777	0.2054583
2.436934	0.2074994
2.480578	0.2127498
2.606465	0.2095253
2.740284	0.2119553
2.746549	0.2204306
2.636951	0.225322
2.540899	0.2217252
2.47762	0.2118718
2.494696	0.1841711
2.719775	0.1469479
2.832912	0.1328344
2.706354	0.1365576
2.587646	0.1482935
2.534332	0.1599586
2.529943	0.165739
2.630823	0.158371
2.745949	0.153873
2.620126	0.1644952
2.470069	0.1834197
2.419736	0.196296
2.387923	0.2067425
2.427691	0.214057
2.60748	0.2110678
2.664502	0.2114487
2.714517	0.2122249
2.85271	0.2122021
2.902441	0.2097503
2.977533	0.1994122
3.023589	0.1790143
2.930008	0.1711958
2.616378	0.2164536
2.475773	0.2864333
2.379737	0.3274989
2.356896	0.3311315
2.442222	0.2806365
2.574691	0.2162907
2.796987	0.1884678
2.865752	0.184448
2.767886	0.1886585
2.73528	0.1905115
2.590405	0.1976092
2.499275	0.1929436
2.517616	0.1762122
2.556647	0.1607752
2.643842	0.149521
2.783779	0.1474794
2.836589	0.1451838
2.847688	0.1388072
2.951933	0.1244125
3.098212	0.1101824
3.13584	0.1005302
3.227602	0.0952674
3.19585	0.09382182
2.974763	0.1039485
2.948461	0.1320414
2.881001	0.1529093
2.899797	0.1671323
2.913181	0.1709556
2.792551	0.1592859
2.71735	0.1591691
2.605193	0.1664148
2.36704	0.1847986
2.376611	0.1965941
2.382019	0.1989177
2.414034	0.1981203
2.436627	0.1882849
2.305254	0.1923744
2.091017	0.2076941
2.00512	0.2109118
2.136878	0.2049177
2.343658	0.1871137
2.663865	0.1459
2.80014	0.1090816
2.808855	0.08700819
2.812463	0.08419894
2.826872	0.1060235
2.863985	0.131321
2.903053	0.1483134
2.839756	0.1576931
2.480229	0.1749034
2.121068	0.2074705
1.810652	0.2473
1.772838	0.2635217
1.856188	0.2601681
2.058934	0.2470866
2.267603	0.2316156
2.301717	0.2297086
2.435588	0.2237539
2.502441	0.2119252
2.686686	0.1974286
2.801666	0.1857406
2.797243	0.1778708
2.909834	0.1608591
2.95536	0.1507591
3.047134	0.1392605
3.0819	0.1287619
2.940048	0.1295562
2.93099	0.1190926
2.981729	0.1116051
2.980725	0.1125797
2.983489	0.1235644
2.955819	0.1417057
3.006804	0.1570721
2.925366	0.1780433
2.825275	0.1886016
2.772245	0.1858863
2.639667	0.1817738
2.692031	0.1654041
2.90679	0.1511499
2.945962	0.1482078
3.001597	0.1504696
3.017821	0.1583605
3.000482	0.1544275
3.059317	0.141812
3.073441	0.1307738
2.924461	0.1405316
2.746125	0.1873361
2.681825	0.2224624
2.634272	0.2261705
2.587113	0.1884226
2.610693	0.1323858
2.673935	0.1075291
2.62835	0.1311525
2.691876	0.1578263
2.704003	0.1579077
2.687817	0.1424329
2.664108	0.1029906
2.624468	0.078195
2.66246	0.08428939
2.671127	0.1033722
2.925753	0.1288858
3.005889	0.154998
2.824008	0.1769136
2.752013	0.1980983
2.550279	0.2156099
2.468329	0.2260814
2.529668	0.2268978
2.557329	0.2107461
2.693613	0.1812565
2.779784	0.150782
2.976505	0.1247232
3.138443	0.1089008
3.097726	0.1027131
3.039912	0.1181059
2.960005	0.1407147
2.925601	0.1613551
2.951436	0.1869005
2.908071	0.2007628
2.868179	0.2053741
2.874882	0.2075682
2.823395	0.2030597
2.81787	0.1955177
2.829405	0.1917238
2.89208	0.1855204
2.915155	0.1879295
2.965144	0.1945067
3.011176	0.1952461
2.983561	0.1964558
3.013766	0.190548
3.062225	0.1642203
3.017539	0.1328068
2.964661	0.1074321
3.038831	0.09365449
2.930162	0.1135211
3.093062	0.1503817
3.08445	0.1837037
2.930807	0.2089394
2.860085	0.2188964
2.789838	0.2162194
2.758742	0.2159576
2.800259	0.219745
2.857566	0.2226815
2.770787	0.2371764
2.711288	0.242809
2.736559	0.2481757
2.814901	0.2519144
2.867208	0.2465899
2.97182	0.2436043
3.014586	0.2326391
2.941144	0.2225693
2.948843	0.2190055
2.864635	0.2233557
2.675755	0.2360168
2.684057	0.2374204
2.688103	0.226541
2.622245	0.2125753
2.729988	0.2015315
2.647521	0.1989973
2.630451	0.1960353
2.689204	0.1772034
2.750826	0.1587879
2.606873	0.1674746
2.210586	0.2176329
2.078707	0.3028274
2.029013	0.3559438
2.092203	0.3677558
2.246949	0.3283834
2.444186	0.2776623
2.532439	0.2438162
2.571806	0.2234549
2.612152	0.2193181
2.683539	0.2032518
2.786679	0.1941792
2.839732	0.1840328
2.880901	0.1734409
2.820892	0.1649683
2.795897	0.156446
2.788403	0.1549923
2.881261	0.152233
2.901101	0.1493928
2.977265	0.1474625
3.054901	0.1375546
2.932227	0.1184949
2.906277	0.09701628
2.935645	0.07442411
2.862386	0.0558131
2.846046	0.05250776
2.852825	0.06688443
2.940487	0.09831267
2.826948	0.1371478
2.887394	0.173744
2.881073	0.2037963
2.83971	0.2169457
2.919469	0.2120867
2.908153	0.1984295
2.895405	0.1806653
2.825035	0.167873
2.755883	0.165008
2.725249	0.1646513
2.685467	0.1659195
2.796411	0.1628872
2.983432	0.1689222
2.981725	0.1770134
3.046129	0.1913305
2.931057	0.2106336
2.797645	0.2157167
2.678044	0.225693
2.5832	0.2338145
2.650596	0.2324312
2.648134	0.231171
2.832789	0.2255837
2.908681	0.2217165
2.905779	0.2231734
2.89997	0.2193804
2.80473	0.1989512
2.817945	0.1706941
2.801882	0.1409347
2.815563	0.1184976
2.874498	0.1118896
2.848862	0.1114484
2.911057	0.1233601
2.86816	0.144206
2.937717	0.1691587
2.791239	0.1975668
2.595755	0.2195834
2.445911	0.2440878
2.279039	0.2444376
2.399272	0.2495817
2.426762	0.2571681
2.603076	0.2585744
2.695998	0.274523
2.624552	0.2793894
2.75778	0.277946
2.788627	0.2722573
2.805378	0.2573173
2.913588	0.2280385
2.851158	0.1989077
2.852834	0.1722141
2.839524	0.1767516
2.791856	0.2083688
2.636036	0.2485008
2.494897	0.2813951
2.43989	0.290605
2.372749	0.2848606
2.460774	0.2743207
2.496767	0.266681
2.410022	0.2677662
2.4673	0.2581907
2.503968	0.229935
2.639265	0.2009414
2.909862	0.1684539
2.981128	0.1415632
2.997049	0.1276571
2.949619	0.1159688
2.873543	0.1111668
2.78644	0.11989
2.778348	0.1283383
2.725927	0.1343925
2.656738	0.1288252
2.669805	0.1245009
2.679497	0.1265989
2.707894	0.1357088
2.829471	0.154112
2.905351	0.1525504
2.952153	0.1447108
3.050351	0.1355965
3.107644	0.118989
3.07933	0.118763
3.108459	0.1162259
3.116657	0.1128436
2.997939	0.1149714
2.966644	0.1092903
2.904361	0.1059152
2.858204	0.09630357
3.097662	0.08659866
3.13445	0.08469579
3.18548	0.08287817
3.091109	0.087759
2.903854	0.1017083
2.831603	0.1151577
2.784758	0.1220126
2.732522	0.1229389
2.649786	0.1065572
2.654321	0.1060594
2.610698	0.1216143
2.676191	0.1407667
2.719086	0.1699698
2.743263	0.1815461
2.800759	0.1913853
2.779277	0.2011781
2.870706	0.2045784
2.869127	0.2038855
2.883606	0.1936209
2.881739	0.1875336
2.828865	0.1822531
2.819613	0.1672025
2.785582	0.1463211
2.921916	0.121054
2.959039	0.1046256
3.073395	0.1071015
2.956671	0.1210655
2.839123	0.1393742
2.77946	0.1493672
2.587791	0.1590596
2.588015	0.1628778
2.529331	0.1581339
2.411249	0.1596269
2.424011	0.1503038
2.519089	0.141698
2.610128	0.1381268
2.703011	0.1256834
2.806761	0.1200358
2.797885	0.1200492
2.891941	0.1202695
2.921284	0.1326643
2.925808	0.1385003
2.902287	0.1224504
2.811622	0.1037428
2.724923	0.08367106
2.625891	0.07904602
2.564668	0.1047457
2.585484	0.1351432
2.728663	0.1579427
2.7743	0.1707896
2.845232	0.1701818
2.839512	0.1726775
2.742266	0.1872223
2.634863	0.200335
2.563164	0.2243757
2.544745	0.2377632
2.4855	0.247635
2.482346	0.2628399
2.415848	0.272553
2.377147	0.2934846
2.292153	0.3003599
2.218872	0.2975248
2.141014	0.2784992
2.052773	0.2548313
2.102914	0.2412436
2.306771	0.2237423
2.477852	0.2151812
2.656679	0.2070193
2.698101	0.1905137
2.666397	0.1837561
2.765431	0.172001
2.759517	0.1563967
2.890099	0.154078
2.934202	0.1522557
2.93127	0.1571966
2.935368	0.1542256
2.845644	0.1398495
2.724507	0.1202358
2.602473	0.09546129
2.599764	0.07776809
2.663772	0.06333792
2.610842	0.05654055
2.663047	0.05940673
2.775672	0.06344962
2.751631	0.07176995
2.78035	0.07784715
2.827561	0.08483056
2.837435	0.1008939
2.867457	0.1194441
2.872073	0.1394936
2.938977	0.1606368
2.762705	0.1801517
2.740687	0.1889921
2.74052	0.1905403
2.650859	0.1890458
2.698402	0.1837109
2.822796	0.1872801
2.737311	0.18359
2.658292	0.1788555
2.696378	0.1680636
2.541893	0.1558321
2.631233	0.1496032
2.700826	0.1380649
2.672223	0.1332872
2.769218	0.1334823
2.694517	0.1510087
2.662663	0.1693298
2.663153	0.1865489
2.574816	0.1925313
2.615023	0.1891217
2.586078	0.1924067
2.63698	0.1890332
2.676164	0.1785348
2.65033	0.1650239
2.726406	0.1475573
2.639039	0.122516
2.670471	0.1014969
2.784562	0.0798495
2.845714	0.05813481
2.829015	0.05234616
2.649533	0.06067602
2.549205	0.08117808
2.573481	0.1031116
2.595797	0.1241561
2.635091	0.1327989
2.625506	0.1349102
2.637312	0.1365799
2.636477	0.1369227
2.668168	0.1426929
2.697692	0.1427154
2.693464	0.1356428
2.780862	0.1176533
2.748548	0.08827363
2.746041	0.0606145
2.759067	0.05986833
3.000379	0.06844217
3.020992	0.06600308
2.958325	0.05909551
2.767706	0.0588108
2.51874	0.07167017
2.587182	0.09405346
2.577442	0.1177312
2.508692	0.1278758
2.486045	0.1286888
2.547334	0.1210554
2.609801	0.1067595
2.817881	0.0930277
2.816788	0.07883818
2.762362	0.07321675
2.631771	0.07450345
2.489422	0.07060223
2.248343	0.1808962
2.061936	0.1926829
1.916948	0.1956924
1.883775	0.1883475
1.976923	0.1780297
2.288094	0.1618167
2.49757	0.1520072
2.722306	0.1492956
2.830016	0.1457468
2.821372	0.1411761
2.855088	0.134796
2.820289	0.1284622
2.891838	0.1283858
2.916647	0.1311336
2.874958	0.1348965
2.893882	0.1356445
2.823641	0.1353246
2.818314	0.1457859
2.836243	0.1581804
2.816573	0.1690369
2.773472	0.1757214
2.606108	0.171861
2.248001	0.1877247
1.88071	0.2354296
1.674695	0.2837796
1.532457	0.3268205
1.545187	0.3490199
1.701093	0.3340026
1.782597	0.3137903
1.836012	0.3029849
1.920801	0.2829849
1.991675	0.2658535
1.937998	0.2704271
1.873289	0.2890891
1.812397	0.3039134
1.802055	0.3026151
1.997894	0.2756463
2.273941	0.2328614
2.537404	0.2039088
2.638769	0.195896
2.704393	0.1964384
2.76426	0.1988494
2.882986	0.2006602
2.823202	0.2045171
2.809604	0.2061321
2.859887	0.2042357
2.859978	0.2031582
2.895937	0.2026702
2.804882	0.199092
2.673125	0.1897998
2.598814	0.1905852
2.663944	0.1999723
2.693032	0.2035925
2.810432	0.2129
2.820594	0.2216001
2.728964	0.2236473
2.709227	0.2234334
2.570484	0.2167312
2.554208	0.1899713
2.679866	0.1472592
2.728994	0.1191799
2.582441	0.1077541
2.454166	0.106075
2.410643	0.1095464
2.479813	0.1158714
2.693823	0.1225838
2.810137	0.1396337
2.636002	0.1640008
2.489924	0.1890259
2.446858	0.2008726
2.453596	0.2044714
2.560815	0.2101017
2.701631	0.2098655
2.783404	0.209805
2.743427	0.2085484
2.800997	0.2104294
2.863581	0.2094801
2.92273	0.205093
3.025995	0.1916451
2.968043	0.1893966
2.649004	0.2436796
2.462892	0.3115192
2.354214	0.3388827
2.312013	0.3274027
2.398988	0.2643682
2.589813	0.1966384
2.816653	0.1809625
2.859434	0.1860544
2.724987	0.1918287
2.6596	0.1951113
2.385032	0.2120964
2.25893	0.2146069
2.255353	0.1997967
2.30895	0.1870109
2.532803	0.1588426
2.721688	0.1463108
2.814091	0.1400116
2.794745	0.1312328
2.8693	0.1225187
2.971164	0.1141264
2.971489	0.1101257
3.114755	0.109045
3.054926	0.1101038
3.000165	0.1195692
2.969123	0.142909
2.897936	0.1614206
2.950491	0.1732935
2.987	0.1729041
2.962917	0.1595355
2.899726	0.156241
2.815497	0.1623055
2.512553	0.1807361
2.429191	0.2008083
2.36024	0.2076368
2.30536	0.2101962
2.32378	0.207872
2.23025	0.2100891
2.082859	0.2180886
2.03368	0.2166017
2.123979	0.2046601
2.330574	0.1861048
2.643178	0.1491921
2.736698	0.1152885
2.74477	0.09066869
2.696904	0.08028778
2.771782	0.1005383
2.843502	0.1265882
2.895456	0.1460713
2.846244	0.1602531
2.427577	0.180518
2.06083	0.2147696
1.818799	0.2565681
1.793297	0.2698956
1.864138	0.2649716
2.072554	0.2512686
2.186934	0.2392403
2.20761	0.2438417
2.364234	0.2369293
2.452489	0.220792
2.744167	0.2004853
2.909007	0.1827963
2.922549	0.1777422
3.044896	0.164721
3.022478	0.1560812
3.059291	0.1470958
3.099779	0.1323283
2.978398	0.1267952
2.933721	0.1150796
2.976789	0.1060594
2.954883	0.1054639
2.949498	0.1143969
2.952955	0.1301274
2.992997	0.1463912
2.945785	0.1691027
2.827255	0.183931
2.804646	0.1862008
2.698024	0.1823689
2.714694	0.1692864
2.877456	0.1569113
2.896806	0.1526036
2.960432	0.1549412
3.024082	0.1621089
3.086566	0.1577735
3.192919	0.1459528
3.198627	0.1322825
2.980459	0.1324872
2.784468	0.1643454
2.667386	0.184352
2.682575	0.1858284
2.715208	0.1631876
2.816516	0.1253257
2.940205	0.1113271
2.842751	0.1260425
2.918549	0.14224
2.925459	0.1449408
2.965102	0.1399793
2.934091	0.1215716
2.908946	0.1072922
2.854922	0.1124998
2.761751	0.127271
2.917234	0.1507611
2.981701	0.17033
2.843844	0.1885801
2.813066	0.2051219
2.7161	0.2124218
2.699034	0.2202659
2.782114	0.2173995
2.808405	0.2039185
2.909221	0.185676
2.862172	0.1627961
2.963087	0.1418198
3.048343	0.1266549
3.003705	0.1189737
2.978786	0.1312715
2.950329	0.1529364
2.961742	0.1717748
2.976458	0.1929435
2.945129	0.2029402
2.890964	0.2005295
2.857533	0.1994107
2.83095	0.1947489
2.862362	0.1879891
2.84617	0.190236
2.885083	0.1886681
2.883446	0.1962164
2.902539	0.2053221
2.961258	0.2059425
3.00476	0.2085512
2.984625	0.205521
3.024505	0.1846386
2.963832	0.1564913
2.795263	0.1313484
2.84243	0.1117744
2.781703	0.1212167
3.020024	0.1474595
3.056851	0.1780193
2.99583	0.1997156
2.968226	0.2103332
2.910024	0.2136058
2.921124	0.215405
2.871675	0.2218757
2.916338	0.2280794
2.773396	0.245453
2.615309	0.2539653
2.636032	0.2567653
2.63167	0.2551738
2.767355	0.2424547
2.955593	0.2365874
3.078776	0.2305276
3.0601	0.228053
2.991944	0.2319322
2.92279	0.2345322
2.740567	0.2437658
2.733058	0.2451329
2.752077	0.2363241
2.705496	0.2282163
2.821502	0.2192871
2.744706	0.2156669
2.718305	0.2068512
2.779599	0.1757505
2.680038	0.1541672
2.478312	0.16919
2.070955	0.2318357
1.952935	0.3276103
1.962848	0.3848536
2.091417	0.3830355
2.273875	0.3350416
2.482348	0.293867
2.558826	0.2653359
2.46944	0.2574906
2.500396	0.2549899
2.615075	0.2257616
2.739692	0.2097328
2.82983	0.1925021
2.893301	0.1780112
2.83273	0.1701347
2.825146	0.1616169
2.84335	0.1626194
2.917984	0.1595896
2.914983	0.1579047
3.011772	0.1599469
3.072643	0.1548129
2.977002	0.1409336
2.987776	0.1219022
2.947662	0.09706634
2.941315	0.07409617
2.952888	0.06348346
2.923928	0.06015534
2.77559	0.06824972
2.692756	0.08696274
2.79021	0.1158488
2.788927	0.1517353
2.924838	0.1850557
2.953685	0.2070037
2.917081	0.2139213
3.01343	0.2064009
2.918724	0.1908826
2.877613	0.1760165
2.863976	0.1702117
2.73643	0.1712351
2.73736	0.178302
2.701414	0.1822253
2.723747	0.1803522
2.910484	0.1877122
3.005903	0.1909807
3.072639	0.1985447
3.044199	0.2141805
2.929267	0.2112914
2.762417	0.2166319
2.760358	0.2242067
2.84498	0.2238776
2.816571	0.2312045
2.938605	0.2322109
2.850314	0.2339255
2.794048	0.2360625
2.814781	0.2230163
2.733696	0.1914397
2.818179	0.1515847
2.808357	0.1109388
2.778424	0.08378725
2.849852	0.07691381
2.791007	0.07758498
2.838379	0.09412916
2.822585	0.1220972
2.926136	0.1525572
2.852248	0.1854392
2.734192	0.21165
2.612496	0.2365199
2.47957	0.2398179
2.558448	0.2551688
2.490612	0.2694744
2.605602	0.2750722
2.67197	0.2900705
2.631326	0.2813874
2.824849	0.2703653
2.816488	0.2607192
2.800218	0.250782
2.855232	0.2263103
2.752362	0.1960563
2.811251	0.1682782
2.829574	0.1657103
2.823479	0.1984754
2.702011	0.2411064
2.592735	0.2730271
2.523037	0.2832667
2.467307	0.2794747
2.488116	0.2695811
2.476394	0.2616246
2.384371	0.2646347
2.387025	0.2562872
2.447984	0.2311647
2.624916	0.2080625
2.908024	0.176789
2.935689	0.1516067
2.94886	0.1404407
2.817599	0.1297185
2.760945	0.1223066
2.861572	0.1229362
2.90532	0.1284242
2.942948	0.1330368
2.874831	0.1276021
2.821894	0.1231394
2.762547	0.1221953
2.786993	0.1289308
2.946219	0.1507808
3.024326	0.1584831
3.05425	0.1567919
3.10663	0.1544054
3.069382	0.1454317
3.011334	0.1512153
3.01529	0.1524523
3.006583	0.1534181
3.000841	0.1550859
2.990299	0.1459641
2.988093	0.1455239
2.973915	0.1332961
3.080113	0.1173055
3.151779	0.1132689
3.141818	0.1064803
3.080403	0.1072629
2.979159	0.1184666
2.836131	0.1286821
2.794133	0.1275287
2.752239	0.1242709
2.618183	0.1121016
2.694453	0.1131041
2.696728	0.1314644
2.783742	0.1511231
2.763503	0.1764385
2.72508	0.1837685
2.794836	0.1904081
2.694501	0.2018534
2.816068	0.2075495
2.854508	0.2112199
2.843098	0.2084818
2.869498	0.2022368
2.803741	0.1888566
2.808328	0.1632906
2.763159	0.1296073
2.84232	0.09355914
2.986348	0.07646051
3.085896	0.08420919
3.026832	0.100417
2.946835	0.1230413
2.881619	0.1390859
2.674641	0.1523368
2.666655	0.1645439
2.560424	0.1706207
2.388576	0.1766277
2.395271	0.1675548
2.418311	0.1548492
2.548783	0.1445383
2.693762	0.1267601
2.868684	0.1197223
2.901542	0.1242365
2.966856	0.1314205
2.974855	0.148215
2.899866	0.1561272
2.885391	0.1376672
2.790153	0.1135994
2.704703	0.09092552
2.618583	0.08494926
2.52279	0.1091836
2.63317	0.139221
2.671535	0.1641572
2.737737	0.1772336
2.85772	0.1800104
2.825848	0.1819967
2.799768	0.1896341
2.767697	0.1931082
2.67571	0.2071881
2.664946	0.2198247
2.625443	0.2341563
2.549467	0.2574938
2.456317	0.2699773
2.413696	0.2912298
2.364307	0.298593
2.32757	0.2953129
2.261739	0.2857748
2.178871	0.2638423
2.174706	0.2492802
2.285353	0.234137
2.365228	0.225715
2.436161	0.2216629
2.417059	0.2127086
2.393163	0.2078075
2.572887	0.1966785
2.652465	0.1794997
2.829773	0.166761
2.869755	0.1618477
2.747461	0.1671543
2.777267	0.1699732
2.717117	0.1690838
2.657462	0.1567141
2.705753	0.132721
2.636286	0.1095863
2.596966	0.08789559
2.560585	0.07820392
2.637226	0.07839318
2.740606	0.08155023
2.745501	0.08810467
2.755469	0.08737752
2.716776	0.08599997
2.769871	0.0937216
2.792974	0.1004166
2.846953	0.1112721
2.956225	0.1327646
2.735096	0.1539357
2.714877	0.1695518
2.698679	0.1866024
2.588876	0.1915459
2.656413	0.1908824
2.81208	0.195426
2.74079	0.1937957
2.695248	0.1913099
2.720651	0.1867572
2.567964	0.1807295
2.695126	0.1727338
2.781924	0.1599066
2.752869	0.1501857
2.849187	0.1463316
2.740476	0.1604637
2.655657	0.1794743
2.581685	0.1943221
2.51142	0.2003798
2.50636	0.1954471
2.400018	0.1968338
2.450948	0.197478
2.459103	0.1928029
2.412629	0.1883529
2.567449	0.1749542
2.576382	0.1505778
2.593546	0.1280479
2.765257	0.1031402
2.859993	0.07958928
2.82968	0.07426877
2.575379	0.07993919
2.36844	0.09551842
2.311011	0.1143969
2.3634	0.1339479
2.397856	0.1467523
2.460711	0.1511465
2.526496	0.155167
2.546108	0.1560985
2.598884	0.1601207
2.622302	0.1577587
2.626641	0.146081
2.716163	0.1205631
2.734066	0.08484596
2.75658	0.05502697
2.93512	0.05833915
3.14181	0.06595661
3.062402	0.06217811
2.963905	0.05418473
2.998077	0.05447124
2.837171	0.06726397
2.922494	0.0888142
2.872741	0.1108279
2.651129	0.1218001
2.614093	0.1240811
2.620115	0.1154873
2.581452	0.0978005
2.782548	0.08067634
2.761678	0.06142997
2.737282	0.05068656
2.790918	0.05011507
2.131234	0.1882699
2.008723	0.2077148
1.887145	0.2162006
1.901416	0.2072767
2.005649	0.191528
2.288563	0.170117
2.558883	0.1526512
2.828495	0.1450683
2.925946	0.1427264
2.937085	0.1411245
2.910557	0.137573
2.815739	0.1327687
2.844369	0.1280566
2.80776	0.1248734
2.796864	0.1248857
2.814111	0.12735
2.81342	0.1328196
2.86055	0.1459192
2.88517	0.1613203
2.894834	0.1687068
2.774575	0.1689191
2.651156	0.1617345
2.283001	0.1683637
1.879953	0.2141362
1.678632	0.2733852
1.507478	0.3202578
1.543795	0.3515882
1.677041	0.3364778
1.827198	0.3037839
1.972948	0.2852512
2.092221	0.256199
2.186867	0.2354977
2.106381	0.2355862
1.994256	0.2530289
1.881933	0.2788897
1.828613	0.2921003
1.962967	0.2774225
2.164159	0.2451723
2.34974	0.2188669
2.405782	0.2076421
2.486623	0.204474
2.581453	0.2013071
2.767224	0.1970467
2.861912	0.1949328
2.835736	0.196373
2.753813	0.1950309
2.718545	0.19155
2.742139	0.1929352
2.701365	0.1916359
2.737607	0.1826681
2.759567	0.1818277
2.799049	0.190588
2.79821	0.1967959
2.853195	0.2083243
2.895364	0.2191511
2.887573	0.2212907
2.878197	0.223874
2.787653	0.2161358
2.691681	0.1886577
2.692693	0.1468028
2.770921	0.1087118
2.760355	0.08249399
2.690019	0.06892087
2.648366	0.06249265
2.703465	0.06636238
2.678547	0.09278218
2.753756	0.1333797
2.625594	0.1706791
2.568452	0.2042003
2.576288	0.2117153
2.594437	0.2047278
2.719975	0.2088486
2.758882	0.209456
2.799802	0.2102372
2.759908	0.2085377
2.755252	0.2068845
2.824507	0.2049684
2.873465	0.202526
2.961116	0.1929999
2.889163	0.1909697
2.592179	0.2343557
2.478531	0.2900076
2.371484	0.3099905
2.356269	0.2986333
2.49773	0.2437668
2.592109	0.1866305
2.79376	0.1761126
2.78621	0.1822553
2.685186	0.1884254
2.628337	0.1921029
2.317394	0.2125618
2.220567	0.2233485
2.213269	0.2120772
2.276088	0.1986283
2.539999	0.1656548
2.781362	0.1420336
2.825694	0.1345773
2.817003	0.1275693
2.923633	0.1227263
2.957005	0.1232149
3.01219	0.1234021
3.068572	0.1246154
2.984436	0.1298856
2.988877	0.1385143
2.908647	0.1558603
2.900146	0.1695431
2.904736	0.1774927
2.927713	0.1721715
2.977327	0.1571079
2.912283	0.1515291
2.887017	0.1540029
2.605884	0.1700765
2.460537	0.1947609
2.327135	0.2115856
2.243795	0.2248741
2.265912	0.2285017
2.18075	0.2304407
2.116921	0.2307816
2.131179	0.2199804
2.168661	0.2052742
2.347123	0.1907303
2.58962	0.159406
2.505014	0.1302849
2.345991	0.1068971
2.306177	0.08689296
2.409454	0.09974265
2.665162	0.1203171
2.853208	0.1399307
2.745042	0.1595803
2.373353	0.1844729
1.961067	0.2208225
1.715374	0.2603846
1.752242	0.2695477
1.803177	0.2626501
2.095564	0.2471431
2.16241	0.2380748
2.141762	0.2481282
2.304165	0.2419892
2.378711	0.2259698
2.719265	0.2014924
2.943774	0.1797235
3.017374	0.1739395
3.105853	0.1656049
3.100929	0.1594452
3.134449	0.1524065
3.117815	0.1386487
3.013492	0.1295018
2.913862	0.1250722
2.835347	0.1267606
2.883023	0.1286486
2.812592	0.1340454
2.852044	0.1383033
2.958068	0.1422719
2.89449	0.1572597
2.89849	0.1725006
2.933482	0.1796408
2.859203	0.178223
2.874147	0.1704364
2.924821	0.1629467
2.92328	0.1589936
2.949835	0.1609654
3.006363	0.1665695
3.114283	0.1611533
3.144678	0.1492905
3.210634	0.1350607
3.055934	0.124956
2.855706	0.1394425
2.712456	0.1475102
2.711766	0.1486595
2.771381	0.1435023
2.792088	0.1297551
3.028956	0.1287035
3.035379	0.1396057
3.093886	0.150177
3.147738	0.1531088
3.099674	0.1537089
2.960762	0.1466561
2.922805	0.1366975
2.901711	0.1391266
2.801412	0.147579
2.896014	0.1637744
2.948206	0.1794404
2.899021	0.1893517
2.883678	0.2016105
2.859861	0.2035733
2.865092	0.2082048
2.849945	0.2076194
2.851154	0.1982988
2.913153	0.1918897
2.862605	0.179383
2.965218	0.1658741
3.019814	0.1528894
2.990357	0.1444542
2.948822	0.1482211
2.91904	0.1605026
2.970745	0.1766424
3.007934	0.1926165
2.998326	0.1970722
2.970011	0.1901393
2.909672	0.1820448
2.875391	0.1749332
2.901171	0.1714528
2.852519	0.1796254
2.863122	0.1865506
2.785594	0.1968244
2.84716	0.2055399
2.921104	0.2069386
3.016888	0.2060058
3.045815	0.2037544
2.980957	0.186375
2.897929	0.1648031
2.719971	0.1476341
2.662886	0.1337768
2.593999	0.1428281
2.792004	0.1594634
2.860209	0.1827495
2.884116	0.1982228
2.952175	0.2075954
2.919621	0.2154171
2.951884	0.2187717
2.929872	0.224581
2.929015	0.2296956
2.79089	0.2436452
2.599131	0.2560468
2.615299	0.2566293
2.593532	0.2530922
2.722598	0.2379995
2.934019	0.2273435
3.069218	0.2254874
3.120796	0.2281527
3.076982	0.2371352
3.047805	0.2389961
2.910651	0.2419155
2.843383	0.2410982
2.826418	0.2343172
2.771544	0.2300334
2.814976	0.2258291
2.790699	0.2216651
2.795799	0.2042964
2.806695	0.163894
2.666334	0.1382397
2.415136	0.1537231
2.073736	0.2206231
1.990293	0.3086298
2.000548	0.3614694
2.128865	0.3571287
2.260465	0.3092799
2.455017	0.2868969
2.595656	0.2684593
2.542016	0.2665915
2.632071	0.2679914
2.749264	0.2356254
2.771234	0.2193685
2.823269	0.2019885
2.861299	0.1851389
2.836633	0.1775449
2.88877	0.1704956
2.896991	0.1730081
2.939555	0.1737472
2.911079	0.1735006
2.921971	0.1793229
2.946253	0.1763099
2.854712	0.1679327
2.847111	0.1529833
2.831685	0.1269852
2.936614	0.1032494
2.976263	0.08788177
3.012416	0.08366079
2.876478	0.09289787
2.802134	0.1138357
2.856759	0.1413073
2.867576	0.1726897
2.972569	0.1992492
2.955129	0.2090385
2.919225	0.2092407
2.962293	0.1968023
2.863229	0.1804673
2.805352	0.1703126
2.799233	0.1672496
2.716509	0.1720733
2.708555	0.1835171
2.680682	0.1904899
2.679683	0.1942748
2.866524	0.2004732
2.951045	0.2004592
3.041908	0.2059554
3.093863	0.2155142
2.984893	0.2091503
2.867336	0.2092849
2.872377	0.2149206
2.900833	0.2178646
2.848081	0.2305309
2.88241	0.2356157
2.777345	0.2382846
2.73352	0.2357577
2.738505	0.2147225
2.720166	0.1746354
2.800602	0.1261185
2.6681	0.07861292
2.636308	0.05070237
2.76491	0.06694965
2.777894	0.09793151
2.906096	0.1312891
2.90874	0.1660681
2.89901	0.1938877
2.848536	0.2187669
2.78172	0.2300717
2.791769	0.2534995
2.678738	0.27468
2.714544	0.2841155
2.710159	0.2952515
2.722143	0.2813269
2.937395	0.2635895
2.951382	0.2517456
2.980159	0.2510239
2.986384	0.2315878
2.853583	0.2011736
2.873033	0.1763873
2.839766	0.1598145
2.873938	0.1848477
2.768945	0.2254936
2.64153	0.2510682
2.612407	0.259605
2.509099	0.2598739
2.520948	0.2541894
2.507875	0.2517322
2.373954	0.259384
2.35077	0.2551694
2.369821	0.2357001
2.512338	0.2172126
2.743791	0.1914615
2.774795	0.1704469
2.812087	0.1615949
2.793625	0.1539558
2.745737	0.1493722
2.838505	0.1495683
2.883761	0.1519241
2.870839	0.1537059
2.821803	0.1415456
2.774829	0.1262542
2.715962	0.1162008
2.765931	0.1128757
2.918211	0.1334572
2.961799	0.1492025
3.055483	0.1583386
3.091829	0.1687573
3.07825	0.1682341
3.038289	0.1764684
2.981641	0.1773494
2.932341	0.1780967
2.929023	0.1754591
2.946305	0.1633152
2.955714	0.1655763
2.909711	0.1558767
2.928876	0.1390514
2.968456	0.1329535
2.907977	0.1203247
2.998061	0.1118847
2.977683	0.1219628
2.884147	0.1317118
2.898528	0.1270925
2.824079	0.1269822
2.744289	0.1234762
2.816523	0.1296853
2.751564	0.1467407
2.769464	0.1632086
2.689297	0.1820797
2.601297	0.1796886
2.620887	0.1862688
2.568523	0.1948304
2.696209	0.2002639
2.738811	0.2123322
2.797236	0.2145035
2.881464	0.2102914
2.825443	0.1882529
2.853179	0.151907
2.782139	0.1105609
2.663654	0.069295
2.872288	0.05313022
3.119658	0.06236582
3.048757	0.08036862
2.947011	0.1059022
2.856104	0.1287004
2.644464	0.1463673
2.626589	0.1635712
2.502089	0.1750781
2.369132	0.1829805
2.315036	0.1727511
2.338782	0.1558629
2.53187	0.1410902
2.704821	0.1215027
2.896114	0.1155349
2.955606	0.1251598
2.954675	0.1346804
2.961799	0.1469048
2.899428	0.1518399
2.886878	0.1302837
2.823386	0.102946
2.706689	0.08282146
2.684139	0.08004004
2.586056	0.1032549
2.714703	0.1314189
2.73249	0.1565981
2.790872	0.1697066
2.869294	0.1785555
2.876179	0.1861644
2.880647	0.1920394
2.870805	0.1894317
2.803866	0.1900492
2.743732	0.1919681
2.736142	0.2029109
2.650731	0.2268167
2.53229	0.2437494
2.497395	0.2658065
2.424836	0.275462
2.404234	0.276634
2.443698	0.2740006
2.371433	0.2590657
2.342868	0.2438262
2.34207	0.2290591
2.248108	0.2200667
2.232648	0.2213681
2.176641	0.2230651
2.121431	0.2215074
2.2839	0.2143027
2.39706	0.1973399
2.572387	0.1758684
2.636869	0.1738179
2.553154	0.1781867
2.584765	0.1861698
2.595453	0.1952766
2.55877	0.1895693
2.635718	0.1723871
2.569573	0.1449134
2.470382	0.1207684
2.528929	0.1045541
2.5367	0.09685224
2.714548	0.09918035
2.822733	0.1015757
2.804966	0.09661132
2.726484	0.09115225
2.631873	0.09001326
2.567503	0.08763001
2.678186	0.09072298
2.802562	0.1076711
2.711758	0.1287843
2.694241	0.1526628
2.616385	0.1790848
2.491161	0.1927256
2.435299	0.1985846
2.536485	0.2050624
2.542647	0.2041132
2.545931	0.2019502
2.658669	0.2003753
2.586239	0.1959471
2.706394	0.1885881
2.820004	0.1764607
2.806309	0.164584
2.901003	0.1567374
2.828092	0.1643577
2.673218	0.1839857
2.551133	0.2014135
2.435952	0.2087722
2.355152	0.2086498
2.224509	0.2077192
2.209966	0.2013495
2.223658	0.1971138
2.232614	0.1944042
2.405552	0.1787845
2.530609	0.1600661
2.576295	0.1407239
2.726261	0.118266
2.875418	0.1018491
2.7626	0.09993358
2.591413	0.1038255
2.354114	0.1121708
2.281936	0.1228544
2.306852	0.1361354
2.345082	0.1512678
2.419787	0.1601364
2.45295	0.1671289
2.462885	0.1679476
2.54213	0.1657296
2.559339	0.1579995
2.617065	0.142589
2.743577	0.1149791
2.672914	0.0802741
2.769892	0.05679971
2.512749	0.05765518
2.587321	0.0706123
2.683223	0.07244483
2.641167	0.06300145
2.784708	0.05271449
2.867169	0.05255368
2.849524	0.06483389
2.941248	0.08587051
2.861292	0.1070508
2.73002	0.1180206
2.715464	0.1210033
2.754831	0.1114501
2.802833	0.09331582
2.935933	0.07235359
2.030878	0.2004667
1.953568	0.2264083
1.86455	0.2425973
1.824264	0.2449035
1.891268	0.2252081
2.069714	0.1953035
2.353981	0.1683245
2.754542	0.1459417
2.976854	0.1404458
3.013454	0.1388907
2.973266	0.1369163
2.890984	0.1339202
2.840106	0.126103
2.828302	0.1196308
2.910748	0.1153831
2.906983	0.1180816
2.93584	0.1302197
2.91107	0.1447077
2.845575	0.1614962
2.888067	0.1655526
2.811616	0.1605888
2.733505	0.15387
2.399951	0.1539897
1.95397	0.1960725
1.680834	0.2576335
1.568115	0.3080625
1.612405	0.3454362
1.741464	0.3336013
1.926342	0.2929436
2.195161	0.2638314
2.34191	0.2310209
2.424585	0.2088642
2.377488	0.2082793
2.190401	0.2217887
2.089891	0.2432623
2.004385	0.2603015
2.044742	0.2557741
2.177041	0.2381044
2.267374	0.224986
2.241182	0.2197029
2.327385	0.2194051
2.358723	0.2127566
2.552873	0.202875
2.732052	0.1953308
2.759896	0.1914857
2.702088	0.1874617
2.654645	0.1834413
2.651377	0.1854694
2.600846	0.1885356
2.691735	0.1862403
2.798274	0.1859407
2.836374	0.1889903
2.834961	0.1919865
2.851442	0.1998116
2.818623	0.2136714
2.877629	0.2226293
2.87771	0.2287723
2.839125	0.2197687
2.79668	0.1875649
2.770859	0.1465679
2.887508	0.1060551
2.904017	0.07522169
2.929054	0.05708646
2.867021	0.07986642
2.810641	0.1321652
2.699314	0.1769513
2.658881	0.2094835
2.698538	0.2142347
2.794718	0.2023136
2.938602	0.2041735
2.909228	0.206958
2.876117	0.2099998
2.774118	0.2056914
2.716926	0.2007283
2.767927	0.2004961
2.872758	0.1984116
2.949178	0.1942173
2.878663	0.1911745
2.645734	0.2141357
2.504062	0.2465592
2.390786	0.2620798
2.366737	0.2592264
2.522598	0.2263959
2.602272	0.1909805
2.759995	0.1811121
2.837685	0.1817177
2.682866	0.1851913
2.620201	0.1906099
2.298983	0.2151904
2.140566	0.2293093
2.143778	0.219676
2.206981	0.2050084
2.479724	0.1681444
2.803568	0.1408572
2.887588	0.1324556
2.898119	0.1277732
2.914187	0.1306617
2.897231	0.1342289
2.861964	0.1401431
2.871434	0.1457425
2.874442	0.1518401
2.922459	0.161806
2.959684	0.1753696
2.961095	0.1841303
3.00823	0.1843646
2.976555	0.1750858
3.020835	0.157263
2.970034	0.1472792
2.905844	0.1491235
2.686052	0.1613568
2.505825	0.1869359
2.334684	0.2081518
2.225343	0.227294
2.250909	0.2314645
2.151205	0.2317201
2.074065	0.2365461
2.100538	0.2232258
2.092428	0.2119887
2.243265	0.2034536
2.49402	0.1716158
2.422431	0.1470249
2.234406	0.1280307
2.084423	0.09923103
2.173801	0.101352
2.455891	0.1166556
2.686803	0.1316741
2.654701	0.1580335
2.27647	0.1947016
1.895332	0.2355337
1.679391	0.2795262
1.713887	0.2893655
1.785296	0.2777981
2.092388	0.2584958
2.255488	0.2442044
2.225886	0.2522415
2.392478	0.2454433
2.455992	0.2273772
2.742115	0.2027373
2.982487	0.1785214
3.089963	0.1703758
3.156047	0.166605
3.117213	0.162925
3.180217	0.1594574
3.102612	0.1501968
2.970234	0.1472798
2.820143	0.1531555
2.620133	0.1711528
2.673754	0.1781655
2.637295	0.1725732
2.730325	0.1624383
2.924206	0.1463243
2.874531	0.1494769
2.910491	0.1601817
2.979594	0.1708268
2.928173	0.1713031
2.920433	0.1683735
2.901099	0.1681741
2.843521	0.1637365
2.908419	0.1651841
2.971873	0.1679087
3.098333	0.1618135
3.0832	0.1523829
3.097267	0.1401033
2.988256	0.1246237
2.81407	0.126824
2.763071	0.1301742
2.758371	0.1320122
2.836977	0.1380925
2.873597	0.1419061
3.014023	0.1507839
3.069602	0.1630527
3.148895	0.1717469
3.191437	0.1726476
3.165666	0.1696804
3.004725	0.1635244
2.951417	0.1543437
2.948558	0.154318
2.857685	0.1565781
2.90266	0.1684771
2.93231	0.1813073
2.951084	0.1878368
2.979603	0.1997809
2.964855	0.2015482
2.988912	0.2037874
2.923853	0.2024204
2.834749	0.1947494
2.891323	0.1931601
2.782365	0.1876219
2.82028	0.1815837
2.886886	0.1727776
2.922009	0.1648035
2.929052	0.1653961
2.960857	0.1685689
3.041881	0.1788083
3.070728	0.1879892
3.077188	0.1875696
3.018946	0.1798608
2.973799	0.1713028
2.953269	0.1627533
2.984538	0.1631342
2.914844	0.1756706
2.869923	0.1865292
2.790033	0.1990209
2.788864	0.2062169
2.890169	0.2034903
2.965006	0.1953601
2.933113	0.1885981
2.883513	0.1714563
2.769755	0.1600394
2.627121	0.1576502
2.528317	0.1607471
2.394945	0.1790104
2.495106	0.190821
2.543967	0.2043839
2.703548	0.2087362
2.892969	0.2118484
2.934278	0.2192028
3.036628	0.2241903
2.980824	0.2307381
2.948385	0.233325
2.788994	0.2489068
2.617038	0.2634859
2.637938	0.2624745
2.647337	0.2550869
2.775035	0.2345481
2.962445	0.2196499
3.071369	0.2193106
3.135947	0.2259852
3.095504	0.2367969
3.066905	0.2370211
2.991023	0.2378349
2.901197	0.2372504
2.897488	0.2296497
2.855124	0.2265742
2.82269	0.2190513
2.839485	0.2089106
2.85709	0.1848191
2.841881	0.1407386
2.723419	0.1132775
2.455006	0.130038
2.136093	0.1942961
2.066386	0.2763657
2.096895	0.3326298
2.21128	0.3313704
2.330189	0.2966926
2.511951	0.2906733
2.631913	0.2763644
2.612079	0.2747772
2.707572	0.2731541
2.821351	0.2357573
2.867322	0.2197387
2.856963	0.2085492
2.87354	0.1954143
2.84434	0.191619
2.894404	0.185609
2.91329	0.1867497
2.941179	0.1909432
2.953756	0.1929692
2.930193	0.2016227
2.953785	0.2031932
2.9049	0.1976218
2.843984	0.1860412
2.795505	0.1622662
2.908698	0.1363768
2.930365	0.1199676
2.91122	0.1195714
2.864538	0.1323607
2.858322	0.1580176
2.90924	0.1844532
3.006	0.2069818
3.091619	0.2177671
3.0395	0.2091374
3.017448	0.1986014
2.980622	0.1820446
2.843508	0.1728293
2.775969	0.1703356
2.76494	0.170102
2.698354	0.1739172
2.740643	0.1824856
2.753618	0.1887668
2.72445	0.1921429
2.871715	0.1971583
2.938129	0.195144
2.993601	0.1991641
3.029072	0.2047916
2.951313	0.1964499
2.893745	0.1970581
2.931451	0.2055058
2.996694	0.2157891
3.007748	0.2344576
2.953241	0.2429264
2.876614	0.2443271
2.844729	0.2360651
2.796738	0.2046431
2.845427	0.1569989
2.843332	0.1036421
2.60035	0.05593866
2.742925	0.05145289
2.892473	0.08081191
3.013755	0.1135489
2.997729	0.1466106
2.989711	0.1753632
2.984397	0.1981804
2.973015	0.2181623
2.973769	0.2469064
2.830944	0.2737198
2.79065	0.2930208
2.73131	0.3031494
2.764691	0.2899241
2.95544	0.271948
2.954343	0.2608067
3.001125	0.2610041
2.994909	0.2403416
2.905363	0.2104215
2.984957	0.184101
2.978449	0.1603187
2.995214	0.1791506
2.995879	0.2080082
2.859834	0.2203117
2.837803	0.2262553
2.770201	0.2290785
2.682173	0.2341058
2.619496	0.2440719
2.478867	0.2557534
2.336155	0.2581867
2.250429	0.2458367
2.294701	0.233525
2.41144	0.2165053
2.498261	0.1979028
2.637258	0.1901805
2.756686	0.1861764
2.706774	0.1812615
2.794278	0.182739
2.828825	0.18391
2.827648	0.1805833
2.857513	0.164557
2.819818	0.1426224
2.777329	0.121995
2.829386	0.1081834
2.913831	0.1180912
2.895398	0.1327492
2.996156	0.1493527
3.000828	0.1725496
3.028282	0.1818766
2.996327	0.1900963
2.93016	0.1879139
2.888738	0.1822023
2.859882	0.1771607
2.914432	0.1665112
2.936663	0.175031
2.903742	0.1702186
2.950088	0.1542268
2.951249	0.1455821
2.911167	0.123988
3.019469	0.1069158
2.923763	0.1137141
2.899717	0.120167
2.916895	0.1191352
2.808329	0.1278766
2.804073	0.1361364
2.834891	0.150047
2.768721	0.1653743
2.786108	0.1769735
2.634465	0.1878111
2.477705	0.1815606
2.456211	0.1860086
2.436811	0.1880945
2.580677	0.1923388
2.669587	0.2030642
2.718842	0.2080567
2.761553	0.2063859
2.74045	0.1810845
2.777272	0.1448222
2.734763	0.1034117
2.660093	0.06754877
2.757001	0.05212846
2.895489	0.05681346
2.996275	0.0694892
2.886555	0.08755694
2.826272	0.1118151
2.603407	0.1320614
2.512122	0.1512509
2.394372	0.1661762
2.283945	0.1736976
2.336517	0.1645163
2.386528	0.148836
2.553617	0.133584
2.780326	0.1153675
2.878352	0.1109316
3.009627	0.1206984
3.052232	0.1302061
2.959597	0.1390883
2.938157	0.1401422
2.90123	0.1185042
2.834072	0.08966906
2.861969	0.07319119
2.869686	0.07855593
2.755344	0.1022403
2.769847	0.1314059
2.729251	0.1526494
2.811462	0.1634542
2.847478	0.1766673
2.912533	0.1860922
2.944974	0.1926649
2.886298	0.1900591
2.860659	0.1789567
2.806712	0.1736421
2.829919	0.1832314
2.795273	0.2013645
2.704686	0.2195378
2.625594	0.2398859
2.469248	0.2494165
2.449994	0.251895
2.51486	0.2523969
2.482534	0.2427178
2.489089	0.2302659
2.369462	0.2199141
2.218707	0.2161963
2.157192	0.2226311
2.063947	0.229208
1.995335	0.2244067
2.094418	0.2183372
2.17821	0.2090692
2.357752	0.1859876
2.498829	0.1869724
2.476918	0.1937648
2.476048	0.1989331
2.488108	0.2116179
2.445194	0.208705
2.501824	0.192147
2.468355	0.1641486
2.470274	0.1395911
2.548729	0.1236561
2.553828	0.1105437
2.812851	0.1078995
2.893407	0.1050067
2.887486	0.09829671
2.793644	0.09225607
2.681272	0.08706609
2.615967	0.08114321
2.633826	0.07808295
2.720043	0.09009085
2.62715	0.1107472
2.540151	0.142545
2.541316	0.1772192
2.424027	0.1998661
2.312617	0.2122589
2.367547	0.2224812
2.312867	0.2220493
2.334663	0.2160719
2.495339	0.2121138
2.588944	0.1980406
2.776338	0.1836623
2.936862	0.1732861
2.917379	0.1602495
2.90885	0.1530654
2.789864	0.1612882
2.568215	0.1807859
2.455385	0.2027997
2.367513	0.2158666
2.273001	0.219445
2.202659	0.2177328
2.139807	0.2053362
2.129622	0.1960413
2.156973	0.1875749
2.29828	0.1700864
2.488611	0.1581855
2.512061	0.1445008
2.686755	0.1323258
2.76663	0.1224794
2.629174	0.1203438
2.549478	0.123951
2.326149	0.1244948
2.260014	0.1277314
2.313041	0.1364966
2.331793	0.1479187
2.42395	0.1585446
2.427436	0.1655974
2.417146	0.1656574
2.558299	0.1602796
2.629253	0.1478665
2.799149	0.1297898
2.932303	0.1011573
2.797599	0.0704378
2.817247	0.05507986
2.549478	0.05760278
2.541096	0.0701062
[truncated: 998,000+ more rows]
