# Supplementary material for: Metabolic profiling of steatotic liver disease by fluorescence lifetime imaging microscopy
Source: Commun Med (Lond). 2026 Apr 25;6:369. doi: 10.1038/s43856-026-01605-7 (PMC13324169; doi:10.1038/s43856-026-01605-7)
Supplement: Supplementary file 24 — Supplementary Data 21 [file 43856_2026_1605_MOESM24_ESM.csv]

2.838654	0.1135995
2.744238	0.09007844
2.680885	0.07833236
2.681381	0.09313817
2.58552	0.1101228
2.601428	0.1203446
2.638655	0.1334259
2.719926	0.1377673
2.704042	0.1457864
2.81081	0.1619807
2.874283	0.170698
2.774907	0.1835974
2.667269	0.2033312
2.372864	0.2288359
2.198377	0.2478831
2.114496	0.2495217
2.105774	0.234044
2.236949	0.2048045
2.414436	0.1802079
2.655081	0.16582
2.89001	0.1606084
2.953646	0.158486
2.979081	0.1495121
2.944522	0.1316655
2.762206	0.1163774
2.540611	0.1124109
2.276535	0.1361844
2.106293	0.1863908
2.074055	0.2196335
2.157366	0.2229844
2.332846	0.2180615
2.599005	0.205996
2.814256	0.2096382
2.822937	0.2348393
2.745994	0.2520926
2.660267	0.2655154
2.490534	0.2836752
2.332069	0.3003213
2.223282	0.315859
2.073742	0.3252028
2.002424	0.3344555
1.956839	0.3480264
2.010821	0.3476806
2.16543	0.3358267
2.357905	0.309936
2.576469	0.2669259
2.697739	0.2238022
2.72943	0.1921542
2.627666	0.180668
2.53959	0.1904374
2.466519	0.2156336
2.550466	0.238191
2.608557	0.2513173
2.723092	0.2626613
2.790775	0.2718337
2.769363	0.2786774
2.820671	0.2867159
2.801175	0.2841974
2.832611	0.2774207
2.823302	0.2721626
2.823387	0.2672083
2.870749	0.2670951
2.914601	0.2739238
2.873148	0.2821642
2.825066	0.2829649
2.748111	0.2858063
2.698167	0.280658
2.685892	0.2771722
2.705422	0.2788038
2.739029	0.2825602
2.76248	0.2877874
2.812968	0.2881975
2.777716	0.289569
2.765753	0.2919942
2.678159	0.3024625
2.571607	0.3281486
2.499218	0.3552636
2.39078	0.3841844
2.312295	0.397549
2.311658	0.3948815
2.313271	0.3730058
2.403323	0.3423916
2.568477	0.32214
2.693437	0.2976372
2.795658	0.2848108
2.864822	0.2747678
2.891397	0.2485111
2.879028	0.2169757
2.852221	0.2044925
2.730639	0.215124
2.629972	0.2303021
2.65664	0.2503513
2.66868	0.2688726
2.708651	0.2741344
2.80245	0.2863011
2.76595	0.2957554
2.784055	0.2797866
2.74739	0.2439366
2.674333	0.2120642
2.732376	0.191642
2.749863	0.1968066
2.822877	0.2263678
2.803564	0.2583411
2.830969	0.2881004
2.814585	0.3107386
2.757188	0.3192897
2.76556	0.3257644
2.718143	0.3311508
2.681816	0.3278144
2.700734	0.3281807
2.713646	0.3248296
2.741899	0.3168333
2.800705	0.3068549
2.840578	0.2991509
2.838109	0.292833
2.803391	0.2644113
2.831563	0.2335594
2.765826	0.1989588
2.741962	0.1628847
2.774564	0.1607417
2.647501	0.1923046
2.637292	0.2222244
2.661645	0.2520675
2.650035	0.2734205
2.715581	0.2663697
2.83358	0.2498113
2.872844	0.2343707
2.975616	0.226985
2.974265	0.2422926
2.923014	0.2660039
2.834604	0.2930128
2.795127	0.3123392
2.770468	0.3205178
2.78106	0.3267277
2.848097	0.3222032
2.827476	0.3165417
2.837365	0.3047669
2.778559	0.2973786
2.768424	0.3001535
2.773751	0.2987253
2.81188	0.2924044
2.875661	0.2869503
2.867755	0.2805745
2.861982	0.2856473
2.802752	0.2943626
2.786865	0.3011658
2.770863	0.3059469
2.772755	0.3114197
2.745884	0.2976317
2.684876	0.2749851
2.601986	0.255493
2.553998	0.230679
2.525249	0.2245417
2.550098	0.2238881
2.626539	0.21471
2.623286	0.2046853
2.711454	0.193874
2.721399	0.1791357
2.769031	0.1691788
2.795359	0.1616015
2.787625	0.1597895
2.812804	0.1788075
2.777994	0.2007502
2.814065	0.2182414
2.813018	0.2294308
2.799087	0.2223118
2.838031	0.2135482
2.746315	0.2178049
2.720507	0.2383918
2.733526	0.2701056
2.732769	0.2938181
2.763692	0.3007166
2.788682	0.2852028
2.835938	0.2645662
2.806477	0.2673301
2.712792	0.2901483
2.45412	0.3467745
2.130553	0.4155517
1.995761	0.4599448
1.971236	0.4741411
2.116655	0.4478118
2.400835	0.3949555
2.647422	0.3525479
2.787847	0.3287055
2.806278	0.3195521
2.789702	0.3117679
2.760562	0.3091016
2.741302	0.3031999
2.788971	0.2916454
2.766783	0.2897932
2.786739	0.2905068
2.801014	0.3041048
2.674703	0.3301168
2.656937	0.3549812
2.623905	0.3682536
2.560515	0.3758184
2.61076	0.3712035
2.577037	0.3739718
2.560333	0.3797684
2.54195	0.3854233
2.470047	0.4006823
2.511434	0.4036433
2.524036	0.4083684
2.635714	0.4003678
2.727725	0.3748485
2.780133	0.357206
2.79402	0.3387984
2.7761	0.3312707
2.809481	0.3315398
2.804371	0.3201477
2.866606	0.2975807
2.89448	0.2749483
2.901224	0.2592467
2.896913	0.2587174
2.901705	0.2530647
2.906	0.2397312
2.885452	0.2229275
2.964131	0.204048
2.96338	0.1914139
2.917754	0.1883578
2.908024	0.1841369
2.801737	0.1925427
2.778106	0.2130376
2.83177	0.2374429
2.80143	0.2796485
2.761227	0.2981982
2.742986	0.2886367
2.654557	0.2685025
2.543684	0.2376072
2.408882	0.2417535
2.301058	0.2742616
2.341329	0.2970214
2.37242	0.3064321
2.551179	0.2916
2.667952	0.2779394
2.628861	0.2765688
2.721616	0.2758661
2.686707	0.2590594
2.714802	0.2423696
2.788438	0.2335566
2.727823	0.2360262
2.732074	0.2609419
2.640726	0.2890966
2.600352	0.3114859
2.569684	0.3325166
2.522347	0.3410259
2.538037	0.3419192
2.54184	0.3433413
2.588673	0.3343795
2.631783	0.3402933
2.697245	0.3325558
2.753757	0.3261782
2.777379	0.3203294
2.770372	0.3024919
2.792829	0.2893647
2.855317	0.2672117
2.822052	0.2597931
2.721641	0.2745592
2.684191	0.3064435
2.625692	0.3345654
2.687456	0.3434702
2.765479	0.3336543
2.743149	0.3154745
2.716113	0.2999541
2.672729	0.3071787
2.708269	0.3123565
2.731746	0.3226913
2.765255	0.3366328
2.795383	0.3402702
2.820493	0.3418599
2.850798	0.3351367
2.834516	0.3306323
2.891037	0.3227467
2.849079	0.3113395
2.829485	0.2993214
2.868829	0.2533483
2.769339	0.187636
2.823412	0.1291177
2.885419	0.1185668
2.829662	0.1570645
2.828459	0.2267866
2.745338	0.2872636
2.696712	0.3016033
2.679116	0.2924194
2.674417	0.2720345
2.687015	0.260565
2.723294	0.2555704
2.703424	0.2471269
2.626289	0.2361775
2.689769	0.2359094
2.670859	0.2366453
2.754432	0.2483259
2.864061	0.2721032
2.834572	0.276981
2.869031	0.2718319
2.855568	0.2743484
2.784646	0.2654352
2.82147	0.2651667
2.859872	0.2721566
2.877677	0.2756366
2.892254	0.2836743
2.918254	0.2940123
2.872428	0.3041658
2.877269	0.2935822
2.902926	0.2695648
2.887891	0.2370495
2.885643	0.2197396
2.834818	0.2290561
2.803362	0.2528446
2.787471	0.2842288
2.790318	0.2968793
2.802738	0.2991328
2.786245	0.2998474
2.820398	0.2987959
2.886021	0.2974093
2.924451	0.2951525
2.951261	0.2914332
2.947393	0.2886139
2.874532	0.2977967
2.854621	0.3075573
2.863739	0.3128199
2.842511	0.3180077
2.82688	0.3133489
2.809407	0.3115705
2.75147	0.3138088
2.610453	0.3317588
2.48763	0.3572971
2.295424	0.3888531
2.191008	0.4200603
2.094215	0.44042
2.009827	0.4476665
2.050777	0.4362305
2.060118	0.4278255
2.087046	0.4252471
2.183826	0.4033307
2.262222	0.3748575
2.357525	0.3515926
2.574044	0.3256395
2.736965	0.3141918
2.767072	0.3062748
2.874421	0.2965737
2.910963	0.2789532
2.880755	0.2744081
2.884712	0.2912081
2.843629	0.2930773
2.824399	0.2967645
2.819737	0.2978722
2.819761	0.284988
2.820736	0.2784252
2.841522	0.2694869
2.826789	0.2585126
2.839512	0.2589402
2.792439	0.2663175
2.803182	0.2758274
2.828268	0.2866648
2.818784	0.2913733
2.842567	0.2996692
2.752482	0.2981823
2.735814	0.2933173
2.733758	0.2932262
2.713552	0.2848203
2.787237	0.2825347
2.787888	0.2819435
2.79014	0.2748238
2.834428	0.2682771
2.864936	0.2648881
2.867756	0.2694865
2.841218	0.2823358
2.792829	0.2907118
2.747196	0.2931242
2.808029	0.2859496
2.81529	0.2768684
2.77571	0.2767058
2.785074	0.280872
2.745059	0.2940415
2.759528	0.2950958
2.824982	0.2870827
2.841741	0.2767284
2.846995	0.2637849
2.850352	0.2609929
2.84259	0.2558933
2.849282	0.2363209
2.824183	0.2100727
2.796034	0.1936327
2.789585	0.1961785
2.752821	0.2228441
2.762697	0.2523872
2.819009	0.2691543
2.844138	0.2653854
2.847515	0.2490161
2.896308	0.2347243
2.850357	0.2349631
2.810249	0.2473014
2.825954	0.2639983
2.781705	0.2737635
2.828681	0.27498
2.837005	0.2777908
2.805053	0.2816212
2.805895	0.2933736
2.773236	0.305069
2.804104	0.3121259
2.786269	0.3172027
2.786216	0.3193655
2.716326	0.3202692
2.664314	0.3212071
2.691593	0.3227988
2.678396	0.3182534
2.679442	0.3136636
2.736354	0.3095582
2.771714	0.3051602
2.783182	0.3028087
2.821177	0.295043
2.77864	0.2801172
2.722608	0.2569328
2.616773	0.2570368
2.560905	0.2602536
2.504666	0.2666601
2.561518	0.270373
2.672284	0.2589988
2.751227	0.2584395
2.872903	0.2681104
2.826722	0.2850751
2.816003	0.2983083
2.804711	0.2971323
2.799628	0.2882705
2.817953	0.2853495
2.82186	0.2824181
2.856317	0.2782599
2.849074	0.2767487
2.816972	0.2691627
2.821236	0.2667938
2.751105	0.2676684
2.749737	0.2517414
2.795765	0.2241714
2.7548	0.207225
2.879169	0.2135164
2.836911	0.2271546
2.858307	0.2466117
2.884537	0.2526223
2.828762	0.2432067
2.79664	0.2508879
2.764404	0.2641412
2.774813	0.2761199
2.776925	0.2768601
2.823385	0.2644129
2.865045	0.2556071
2.861835	0.2450311
2.81373	0.2436451
2.739682	0.2445275
2.702012	0.2472249
2.759678	0.2475122
2.850431	0.2382952
2.874994	0.2259352
2.914268	0.2085289
2.885398	0.1922721
2.873659	0.1707818
2.893517	0.1559985
2.885276	0.1561518
2.845583	0.1679228
2.782861	0.2024507
2.835997	0.2398327
2.790278	0.2664062
2.805634	0.2829044
2.801078	0.2887215
2.76072	0.2925625
2.736043	0.2928388
2.698305	0.290954
2.737443	0.2872384
2.742464	0.2834758
2.801945	0.284464
2.821026	0.2847041
2.804242	0.2763062
2.809932	0.2579247
2.743092	0.2315342
2.713356	0.2008825
2.699805	0.1889943
2.779935	0.1877922
2.81628	0.2011826
2.849246	0.2215374
2.801002	0.2294445
2.705987	0.236028
2.59217	0.2391341
2.535328	0.2346219
2.61345	0.2306788
2.59446	0.2297689
2.680614	0.2221785
2.675964	0.2215591
2.634333	0.2225781
2.637511	0.2175246
2.648248	0.2096131
2.719309	0.1952706
2.722767	0.1804283
2.718914	0.1592471
2.700861	0.131617
2.564782	0.1049576
2.460354	0.07315049
2.568306	0.05069248
2.809099	0.05996767
2.82729	0.08271015
2.812178	0.1173102
2.760388	0.1410712
2.674634	0.1671467
2.615411	0.1856108
2.548072	0.189634
2.527281	0.191895
2.525036	0.1857399
2.534555	0.1713395
2.613695	0.1410745
2.91925	0.1020245
2.794527	0.07693446
2.707862	0.0652236
2.663321	0.08893733
2.524649	0.1254751
2.56165	0.141836
2.580904	0.1450204
2.644588	0.1319984
2.750102	0.1148179
2.837474	0.1171772
2.964921	0.1255311
3.009997	0.1351719
2.944661	0.1514799
2.652124	0.1763885
2.489533	0.1957605
2.341428	0.2037482
2.277488	0.1951265
2.399638	0.1732484
2.490382	0.1617841
2.634364	0.1587158
2.770458	0.1634206
2.799529	0.1665896
2.807202	0.156662
2.770116	0.1349484
2.574136	0.1248745
2.366334	0.1386727
2.181876	0.1869175
2.087206	0.2675432
2.073803	0.3242035
2.112283	0.3242716
2.245301	0.2929311
2.481122	0.2499033
2.742184	0.2233708
2.830157	0.2378596
2.769867	0.2601865
2.724908	0.2763899
2.608347	0.2907135
2.474475	0.3018535
2.371919	0.3103541
2.187616	0.3226815
2.077605	0.3406634
2.009639	0.3585036
2.037428	0.3623857
2.160992	0.3439497
2.350156	0.3067282
2.526419	0.2563704
2.642563	0.2128274
2.729421	0.1811591
2.630214	0.176185
2.617379	0.1953331
2.554201	0.2271403
2.566272	0.2609864
2.647132	0.2757362
2.711828	0.2826329
2.77492	0.2844043
2.819949	0.2852791
2.825888	0.291141
2.796189	0.2905858
2.797182	0.288586
2.767792	0.2860634
2.771594	0.2827915
2.815324	0.2828868
2.870013	0.2905752
2.788104	0.2982401
2.723514	0.3034749
2.687178	0.307718
2.648135	0.3020866
2.674154	0.2974061
2.73368	0.2935115
2.754618	0.2938236
2.77479	0.2956481
2.828306	0.2962084
2.771505	0.2969575
2.75669	0.297734
2.676065	0.3057238
2.598827	0.3205763
2.590876	0.3382958
2.507015	0.3578797
2.4526	0.3705472
2.43569	0.3734609
2.414461	0.3604912
2.493247	0.3396791
2.607599	0.3224453
2.715141	0.302377
2.794445	0.2946046
2.828804	0.2883376
2.840603	0.2634813
2.831028	0.2307288
2.866897	0.2067488
2.839358	0.2033726
2.806616	0.2147419
2.83343	0.2354391
2.759032	0.2594523
2.747062	0.2735308
2.805124	0.2861656
2.749204	0.299604
2.772428	0.2959079
2.751245	0.2751515
2.708195	0.2567483
2.795049	0.2444022
2.856996	0.2490891
2.900224	0.2650577
2.8649	0.2847405
2.822647	0.3025829
2.732251	0.3158888
2.715392	0.3264882
2.720818	0.3377019
2.679486	0.3463759
2.672756	0.3429571
2.630027	0.3426919
2.681982	0.3356947
2.738333	0.3251581
2.786936	0.3139835
2.850187	0.3024162
2.816787	0.2944577
2.782688	0.274478
2.839688	0.2533147
2.787057	0.2365257
2.771287	0.2157141
2.820118	0.2004675
2.726401	0.2136397
2.780316	0.2235963
2.825549	0.2403044
2.765232	0.2633484
2.806486	0.2616638
2.864599	0.2495919
2.885274	0.2366876
2.992103	0.235019
2.997571	0.2532021
2.92541	0.2778201
2.834176	0.3042196
2.773726	0.3206263
2.77318	0.3271365
2.810169	0.3336043
2.885983	0.326443
2.913315	0.3198326
2.908751	0.3093509
2.851299	0.2936573
2.831107	0.2864992
2.840437	0.2777451
2.83404	0.2665494
2.895529	0.268215
2.870198	0.272221
2.850182	0.2863366
2.858456	0.3010084
2.821097	0.3091462
2.794958	0.3116745
2.798635	0.3144919
2.726716	0.3021263
2.645553	0.2799117
2.54373	0.2646527
2.444722	0.2417731
2.439347	0.2338293
2.485394	0.2326169
2.607501	0.2216094
2.618758	0.2092682
2.674107	0.1983953
2.702438	0.1853253
2.691684	0.1792511
2.719463	0.1775349
2.728734	0.1812859
2.747436	0.2039893
2.741581	0.2263969
2.805324	0.2426609
2.819844	0.2560065
2.847576	0.2510411
2.933573	0.2444279
2.817177	0.2513172
2.775866	0.2715336
2.750693	0.298997
2.744642	0.3179817
2.770367	0.3239212
2.79897	0.3097002
2.834819	0.2930858
2.786228	0.2970227
2.746328	0.3138817
2.565629	0.3543087
2.299804	0.4122416
2.177069	0.4499734
2.149864	0.4573203
2.23948	0.4387882
2.482448	0.3908628
2.701329	0.3517677
2.802775	0.3333518
2.83362	0.3261161
2.787586	0.3156191
2.763384	0.3068021
2.736152	0.3029597
2.790398	0.291096
2.790966	0.2858091
2.803616	0.2918997
2.818279	0.306818
2.721138	0.3328273
2.708266	0.3651345
2.626874	0.3820798
2.540225	0.3901706
2.517832	0.389729
2.4467	0.395741
2.438958	0.4054511
2.432075	0.4157445
2.369568	0.4312692
2.453358	0.4294024
2.493436	0.4261144
2.614233	0.4094929
2.744693	0.375221
2.770114	0.3512078
2.775167	0.3301218
2.75632	0.3169572
2.778632	0.3216697
2.747213	0.3234518
2.801754	0.3057104
2.838705	0.2853907
2.863442	0.2673171
2.897947	0.2580075
2.921829	0.2517425
2.898458	0.2459012
2.849282	0.2312402
2.919379	0.208101
2.913001	0.194103
2.916383	0.1855664
2.978057	0.1756176
2.912035	0.1819955
2.861942	0.2006575
2.913236	0.2217297
2.837821	0.261075
2.776244	0.2824332
2.772227	0.271376
2.699157	0.2449436
2.722444	0.2062541
2.744809	0.1976391
2.671385	0.225325
2.699988	0.2577194
2.660567	0.2821158
2.74121	0.2824873
2.761431	0.2709086
2.731212	0.2645204
2.790357	0.2584133
2.742007	0.2399464
2.787394	0.2257543
2.805731	0.2224032
2.761966	0.2299449
2.769198	0.260069
2.717368	0.2940958
2.646617	0.3180904
2.643367	0.3341055
2.607454	0.340786
2.584059	0.3447538
2.609227	0.3447354
2.580276	0.3392358
2.585788	0.3459523
2.654192	0.328467
2.709495	0.3171329
2.784473	0.3083215
2.77789	0.2810977
2.778192	0.2653959
2.84267	0.2422747
2.844048	0.2254963
2.835757	0.2272731
2.819577	0.2550281
2.757065	0.2904579
2.76179	0.3175009
2.801823	0.3289831
2.78619	0.3155681
2.788797	0.2993285
2.785086	0.29935
2.807819	0.3041667
2.812151	0.3215932
2.802466	0.3376675
2.805825	0.3430229
2.837431	0.3432271
2.885557	0.3377794
2.855972	0.3300876
2.913188	0.3204001
2.849855	0.3089101
2.797021	0.3050737
2.830346	0.2786319
2.725109	0.2273537
2.730895	0.1732019
2.803378	0.1493106
2.810357	0.1665214
2.837535	0.2191948
2.803037	0.2690034
2.710846	0.2803108
2.692379	0.2691223
2.653282	0.2474548
2.608945	0.2370084
2.678595	0.2333704
2.619687	0.2292876
2.617941	0.2277361
2.682137	0.2330306
2.650296	0.2376344
2.756538	0.2474215
2.817126	0.2699997
2.804625	0.2790553
2.867503	0.2755513
2.861266	0.2777623
2.813671	0.2702451
2.861126	0.2704804
2.875696	0.2817973
2.878484	0.2927345
2.887988	0.3027334
2.895509	0.3130224
2.84348	0.3198849
2.860842	0.3119089
2.904671	0.2861943
2.943406	0.2511413
2.99235	0.2279311
2.932914	0.2285115
2.906984	0.2508132
2.836359	0.2832882
2.831941	0.3023612
2.815195	0.3104549
2.793458	0.3117368
2.833566	0.3115626
2.846829	0.3118412
2.896334	0.3134736
2.892852	0.3188539
2.877044	0.3214845
2.85426	0.3299533
2.804893	0.3342074
2.806967	0.3334779
2.78248	0.3341625
2.732572	0.3307567
2.740841	0.3327196
2.684311	0.3379407
2.504285	0.3593578
2.382162	0.3853664
2.148056	0.4181583
2.055864	0.4445074
1.997303	0.4608259
1.932623	0.4617832
2.064948	0.4384804
2.118443	0.4221722
2.233262	0.402657
2.380556	0.3787022
2.43902	0.357736
2.525977	0.3384238
2.6583	0.3244517
2.765786	0.3154894
2.828147	0.3031989
2.911989	0.2931236
2.93824	0.2770479
2.904073	0.2752537
2.870417	0.295583
2.811146	0.3004143
2.80767	0.3058902
2.828065	0.3026616
2.837783	0.2879682
2.852794	0.2757009
2.892021	0.2610761
2.874529	0.2512206
2.869578	0.2471887
2.79614	0.2589528
2.768284	0.2744515
2.799014	0.2872298
2.768644	0.2966993
2.797156	0.3055235
2.742737	0.3052064
2.71778	0.3018926
2.746706	0.3009363
2.763206	0.2930062
2.855217	0.2885386
2.865967	0.2849708
2.882372	0.2777378
2.928134	0.2663578
2.920174	0.2588872
2.895838	0.2629495
2.85266	0.2781145
2.787243	0.2892241
2.744787	0.2940527
2.814024	0.2890349
2.829749	0.2767655
2.769095	0.2784674
2.772271	0.2834653
2.768496	0.2922165
2.771665	0.293833
2.870891	0.2818924
2.902087	0.2667369
2.873034	0.2550039
2.86757	0.2540819
2.848425	0.2576444
2.827984	0.2521766
2.81556	0.2338353
2.816096	0.2130152
2.81987	0.2055171
2.837438	0.2173244
2.817882	0.2332647
2.886099	0.2479523
2.854631	0.2539773
2.814212	0.2478534
2.865195	0.2371068
2.797272	0.2344049
2.818339	0.2338546
2.855786	0.2399393
2.802391	0.2534189
2.825225	0.2662666
2.81795	0.2778074
2.761619	0.2893827
2.775885	0.3027706
2.746802	0.3150012
2.744109	0.3215495
2.755831	0.3266707
2.728217	0.3323937
2.637099	0.3340578
2.617946	0.3358821
2.608453	0.3376194
2.623851	0.3324759
2.684581	0.3244902
2.752492	0.3186589
2.799736	0.3108472
2.795952	0.2991425
2.822772	0.2828397
2.771443	0.2577551
2.715774	0.2322814
2.624971	0.2410445
2.574084	0.2577254
2.540434	0.2716537
2.618139	0.2775815
2.723021	0.2643868
2.765738	0.2583635
2.799979	0.2688258
2.771072	0.286457
2.750884	0.2999459
2.779731	0.3001726
2.802831	0.2904553
2.796026	0.287825
2.76761	0.2854089
2.792355	0.28292
2.793499	0.2889497
2.746427	0.2865192
2.787664	0.2867483
2.712846	0.2812763
2.729362	0.2535672
2.819039	0.2237729
2.804205	0.2110636
2.87615	0.2227691
2.838158	0.2386904
2.846557	0.2534533
2.877729	0.2486091
2.862155	0.237527
2.806459	0.2508104
2.744304	0.2690608
2.74265	0.28327
2.748364	0.2847079
2.808471	0.2715176
2.871265	0.2581566
2.874185	0.2458744
2.80813	0.2419208
2.758542	0.2442848
2.738673	0.2461563
2.799019	0.240954
2.910506	0.2241482
2.957163	0.2033517
2.946512	0.18469
2.892888	0.1753493
2.886137	0.1725036
2.815522	0.1807403
2.834365	0.2005997
2.796303	0.2254444
2.715969	0.2566948
2.748676	0.2814201
2.707838	0.2933979
2.726844	0.2982863
2.734604	0.2992849
2.710838	0.3015571
2.719274	0.3003288
2.683531	0.2995971
2.719608	0.2945081
2.746498	0.2878501
2.791016	0.289248
2.781423	0.2854345
2.767827	0.2763268
2.778266	0.2561166
2.714966	0.2241301
2.751939	0.1981914
2.793088	0.1944886
2.818121	0.2016553
2.819138	0.2236314
2.788202	0.2455354
2.706423	0.249405
2.649519	0.2555597
2.568652	0.2567343
2.557105	0.2499121
2.618847	0.2442023
2.611048	0.2412834
2.697261	0.2351722
2.659048	0.2350743
2.645804	0.2347305
2.631861	0.2269072
2.63729	0.2124842
2.729236	0.1890843
2.696473	0.1664462
2.680952	0.1432331
2.60809	0.1199273
2.44877	0.09938355
2.379047	0.07565744
2.36733	0.0579325
2.475904	0.06280336
2.675863	0.07844993
2.682791	0.1094945
2.767331	0.1480944
2.764481	0.1749958
2.701319	0.2037983
2.63788	0.2202688
2.532242	0.2246755
2.546958	0.2270092
2.532452	0.2165828
2.562864	0.1977377
2.669432	0.1578221
3.025881	0.09034485
2.849462	0.06474487
2.817985	0.05525377
2.630397	0.08756637
2.482472	0.1434149
2.483975	0.1728053
2.475262	0.1711065
2.505286	0.1410277
2.594802	0.09673791
2.791642	0.07711294
2.925346	0.08176187
3.043977	0.09063105
3.071407	0.1032052
2.841323	0.1250299
2.777311	0.1432622
2.639507	0.1529711
2.569613	0.1486222
2.600339	0.1382563
2.572759	0.1415898
2.585014	0.1538825
2.64191	0.1717261
2.67482	0.1794704
2.678426	0.167027
2.65234	0.1489686
2.450316	0.156125
2.318817	0.2075381
2.203344	0.297201
2.106948	0.4007975
2.089478	0.4646557
2.076457	0.4419408
2.143339	0.3700092
2.372085	0.2946401
2.617483	0.240327
2.789078	0.2407707
2.784623	0.2640348
2.766042	0.2812079
2.719079	0.2946202
2.606186	0.3037777
2.535681	0.306313
2.362682	0.3152965
2.223097	0.3325152
2.140072	0.348525
2.11175	0.3568548
2.223398	0.3396257
2.373707	0.3002465
2.540917	0.2517619
2.657673	0.2104865
2.711934	0.1842006
2.683661	0.1825393
2.645287	0.205223
2.609218	0.2412846
2.604766	0.2810605
2.673957	0.3028167
2.712078	0.3079006
2.75513	0.3018045
2.733509	0.2945671
2.695283	0.2983805
2.667326	0.2984398
2.667284	0.3012474
2.699086	0.3024073
2.712661	0.2960423
2.788969	0.2940966
2.846703	0.2962275
2.784596	0.3017679
2.683607	0.3138914
2.620812	0.3243879
2.589438	0.3247344
2.592569	0.3215138
2.651076	0.3120236
2.682537	0.3058181
2.684349	0.3046907
2.73472	0.3031448
2.715438	0.3036268
2.689376	0.3053575
2.649283	0.3111869
2.622929	0.3180224
2.657641	0.3260518
2.616525	0.3343437
2.585124	0.338208
2.54421	0.3407214
2.482456	0.3357509
2.544106	0.3247898
2.605991	0.3158246
2.697118	0.3050783
2.798764	0.3004333
2.797777	0.299653
2.799052	0.2790392
2.791611	0.2465184
2.799149	0.2193103
2.866172	0.2053353
2.89979	0.2152901
2.929822	0.236517
2.857692	0.2621523
2.808251	0.2800653
2.821958	0.2908505
2.757712	0.3016354
2.803839	0.3014176
2.795945	0.2901827
2.789277	0.2803127
2.830434	0.2776198
2.858211	0.2836183
2.849041	0.2912662
2.82086	0.3020357
2.842031	0.3119442
2.774684	0.3179229
2.80398	0.3286411
2.767546	0.341781
2.712058	0.3504179
2.690524	0.3473909
2.610538	0.3455939
2.680768	0.3369783
2.723397	0.3252236
2.747409	0.3169362
2.830575	0.304516
2.800113	0.2909192
2.750304	0.2761807
2.817327	0.2615743
2.784313	0.2586574
2.735903	0.2605417
2.784914	0.2478854
2.716448	0.2487902
2.774989	0.2419495
2.892221	0.2401648
2.855789	0.2544944
2.915034	0.2544658
2.936125	0.2516021
2.905489	0.2435578
2.964	0.2504597
2.978678	0.2693656
2.909434	0.2921488
2.842771	0.3173413
2.804519	0.3279209
2.760435	0.3335926
2.81205	0.3352912
2.845999	0.325234
2.876248	0.3152035
2.895074	0.304404
2.815078	0.2873047
2.843234	0.2675136
2.825051	0.2511178
2.815362	0.2409503
2.919908	0.2475663
2.883871	0.2672224
2.891129	0.288972
2.901735	0.3060634
2.829216	0.3129697
2.799467	0.3133957
2.779524	0.3180157
2.724665	0.3051821
2.65813	0.2849126
2.54955	0.271478
2.455737	0.2497241
2.419988	0.2401223
2.465717	0.2369362
2.542142	0.2253763
2.551823	0.2122528
2.600515	0.2028205
2.608074	0.1927452
2.643986	0.1900628
2.701397	0.1928252
2.694562	0.2019087
2.749767	0.2267745
2.75793	0.2489594
2.80849	0.2670661
2.822984	0.2832256
2.85378	0.2833041
2.946616	0.2799823
2.852408	0.2864706
2.834651	0.3018887
2.79559	0.3191117
2.772332	0.3292984
2.802497	0.3277936
2.824588	0.3139125
2.865246	0.301364
2.810522	0.3079093
2.777052	0.3228843
2.685876	0.3489109
2.482031	0.3923767
2.374233	0.4219553
2.367626	0.4286404
2.406026	0.4194698
2.589781	0.3838666
2.76755	0.3507163
2.803968	0.3354669
2.785575	0.3292753
2.756701	0.3181565
2.72136	0.305165
2.716593	0.2960814
2.793375	0.2821101
2.781168	0.2755054
2.819002	0.2868908
2.854362	0.3057756
2.794161	0.3280164
2.766732	0.356783
2.683463	0.3724391
2.563562	0.381881
2.502786	0.3878951
2.400972	0.4022347
2.328196	0.4172934
2.301839	0.431222
2.270578	0.4437982
2.359331	0.434901
2.411312	0.4248687
2.523328	0.4041666
2.642708	0.3724718
2.672873	0.3479591
2.734055	0.3230219
2.769953	0.3021552
2.765183	0.3115057
2.66973	0.3379829
2.678135	0.3334303
2.682325	0.3184842
2.690917	0.2952451
2.791359	0.2650304
2.860614	0.2543906
2.833176	0.2537841
2.839458	0.2378417
2.949215	0.2107233
2.931169	0.1952515
2.937199	0.185881
2.993303	0.1756272
2.887389	0.1771395
2.83642	0.1885467
2.889546	0.2011726
2.771656	0.2364904
2.741342	0.2634065
2.748061	0.2592408
2.695571	0.2375055
2.805279	0.2035401
2.916687	0.1884048
2.878047	0.207932
2.883679	0.2418795
2.805258	0.2674686
2.785804	0.2745259
2.765865	0.2622842
2.753671	0.250547
2.776688	0.2416148
2.78696	0.2276144
2.832083	0.2234578
2.817317	0.2277001
2.825849	0.2383714
2.79867	0.2668568
2.756311	0.2971395
2.697542	0.3138182
2.689892	0.32119
2.659454	0.3254611
2.645993	0.3267429
2.664723	0.3274178
2.635112	0.3260457
2.598449	0.3352541
2.638232	0.318131
2.658431	0.3048324
2.722313	0.2971851
2.756632	0.2633466
2.778023	0.2486434
2.845104	0.2309792
2.844076	0.2142579
2.876845	0.2153974
2.865059	0.2410722
2.818619	0.273424
2.812896	0.3034541
2.843291	0.3205009
2.831544	0.3083054
2.88532	0.2946706
2.901001	0.2900106
2.876087	0.2975408
2.843223	0.3198683
2.783503	0.3395425
2.781223	0.3472528
2.822757	0.3456839
2.87805	0.3381307
2.885935	0.3293864
2.91343	0.3219455
2.883044	0.3102628
2.830016	0.3080909
2.826889	0.2938559
2.739555	0.2640844
2.691256	0.2272576
2.74538	0.205127
2.742673	0.2037785
2.773926	0.2256669
2.773868	0.2508703
2.708697	0.2547572
2.703384	0.2463143
2.679728	0.2291729
2.62432	0.2225585
2.659089	0.220335
2.624142	0.2191133
2.657546	0.2253471
2.727484	0.2340068
2.708914	0.2400853
2.785688	0.246977
2.815776	0.2643453
2.816693	0.2750138
2.851173	0.2777783
2.826486	0.2844495
2.771862	0.2839621
2.788456	0.2887767
2.819366	0.3025267
2.838814	0.3161502
2.871487	0.3229177
2.864393	0.3280455
2.82423	0.329408
2.827693	0.3233379
2.844259	0.3080079
2.907151	0.2841892
2.929235	0.2594566
2.911237	0.251621
2.942924	0.2607054
2.875076	0.2785758
2.872072	0.2999724
2.813918	0.3110386
2.793319	0.3151284
2.822021	0.3180179
2.835033	0.3175131
2.880227	0.3222136
2.867603	0.3343511
2.858528	0.3422267
2.837287	0.3521996
2.763856	0.3573966
2.736418	0.350674
2.677653	0.3492807
2.650207	0.345546
2.714685	0.3436754
2.64449	0.356113
2.430405	0.3829155
2.230606	0.413269
2.017138	0.4424502
1.960207	0.4545245
1.981164	0.4573721
2.00984	0.444131
2.173384	0.4145103
2.248585	0.3911912
2.418548	0.3591344
2.584771	0.3373414
2.628045	0.3242679
2.688534	0.3161405
2.701037	0.3153113
2.739556	0.3069996
2.814286	0.2940743
2.856604	0.2825902
2.88452	0.2732666
2.913868	0.2793525
2.852601	0.3027534
2.83312	0.312731
2.853848	0.3168954
2.856748	0.3105702
2.87512	0.2954538
2.870905	0.280889
2.880235	0.2649436
2.877806	0.2539956
2.863974	0.2435493
2.813882	0.2529358
2.776643	0.2700199
2.77038	0.2845322
2.749056	0.3000933
2.779294	0.3120001
2.771318	0.3122717
2.75529	0.3093152
2.781892	0.3087752
2.788006	0.2968276
2.826215	0.2916052
2.837321	0.2873394
2.833285	0.2775333
2.885879	0.2646008
2.917543	0.2529619
2.881615	0.2540202
2.875419	0.2695556
2.792848	0.283864
2.727211	0.2899536
2.761056	0.2881491
2.768179	0.2781557
2.764352	0.2817236
2.767746	0.2884436
2.778084	0.2953312
2.771482	0.2940405
2.843921	0.2778187
2.896493	0.2579246
2.908063	0.2444222
2.907363	0.2473082
2.833839	0.2613552
2.801472	0.2685559
2.773591	0.2609996
2.777899	0.2356856
2.809679	0.2148438
2.853375	0.2099888
2.820544	0.2042479
2.894169	0.2117114
2.808113	0.2311042
2.720717	0.2442875
2.767928	0.2466596
2.712835	0.2443963
2.793244	0.2282087
2.844986	0.2181849
2.801435	0.2303521
2.809079	0.2503687
2.777076	0.271911
2.747804	0.2899046
2.740217	0.3060509
2.684585	0.318193
2.643299	0.3222245
2.632052	0.3309485
2.609568	0.3370781
2.535719	0.3429796
2.543286	0.3467343
2.544731	0.3423554
2.595585	0.338181
2.687504	0.3270673
2.750622	0.3195295
2.777194	0.3104425
2.745909	0.2937147
2.769554	0.2751555
2.773304	0.2490291
2.745579	0.2317882
2.688791	0.2440656
2.646193	0.2598378
2.595948	0.2722251
2.646335	0.2762928
2.711517	0.2657187
2.721673	0.2632404
2.742775	0.2772884
2.771617	0.2923293
2.790016	0.301219
2.810608	0.3000795
2.837536	0.2869216
2.803098	0.281063
2.771133	0.2801713
2.814816	0.2812278
2.76403	0.287575
2.703158	0.2875505
2.707206	0.2859486
2.648001	0.2723944
2.680314	0.2448041
2.755891	0.2218459
2.752004	0.2161849
2.804679	0.2331108
2.834221	0.2499211
2.862388	0.2608337
2.92785	0.2530408
2.897319	0.2451254
2.852638	0.2568527
2.767005	0.2712556
2.720847	0.2843545
2.766917	0.2857284
2.806058	0.2750989
2.877422	0.2637474
2.897564	0.2513095
2.843331	0.2447293
2.811902	0.2441293
2.849554	0.2357986
2.95877	0.2217567
3.028206	0.198374
3.068511	0.1788726
2.981595	0.1690754
2.856949	0.1754653
2.802664	0.1958068
2.724482	0.2200583
2.782198	0.2491331
2.756075	0.2707943
2.732815	0.2869531
2.761137	0.2990282
2.704167	0.302281
2.699965	0.3039927
2.719773	0.3043931
2.717457	0.3050909
2.715364	0.3036309
2.686517	0.3020608
2.703194	0.297784
2.70331	0.2892063
2.761033	0.2904027
2.791356	0.2843249
2.754867	0.2749125
2.808048	0.2548046
2.743604	0.2207516
2.755876	0.2013966
2.827139	0.2034377
2.825148	0.2170706
2.832479	0.2431061
2.808582	0.2639678
2.731255	0.265534
2.661783	0.2718025
2.564039	0.2711458
2.548645	0.2628658
2.587924	0.25573
2.593942	0.2515536
2.686434	0.2478789
2.670262	0.2465904
2.700054	0.2448487
2.645558	0.2325071
2.655604	0.2098231
2.751069	0.1761301
2.672999	0.1416442
2.68623	0.1147129
2.617791	0.0983722
2.401967	0.09002443
2.371042	0.08029238
2.359694	0.07337186
2.444073	0.08024298
2.6007	0.09699464
2.688146	0.1313464
2.752569	0.1702579
2.756715	0.1976437
2.699828	0.2242773
2.630268	0.2372694
2.555779	0.2398515
2.599564	0.2447026
2.588105	0.2346233
2.61057	0.2120238
2.715022	0.1683551
2.946483	0.08555795
2.897763	0.05746939
2.705316	0.07568307
2.472231	0.1413875
2.451016	0.1880029
2.409414	0.1922367
2.41364	0.1587468
2.474016	0.09672822
2.71383	0.05348279
3.155245	0.05505454
3.1811	0.0663444
3.025987	0.08402584
3.029395	0.1005015
2.872678	0.1091374
2.801422	0.1072557
2.707485	0.104999
2.583151	0.1234666
2.525741	0.153935
2.509175	0.1841313
2.551364	0.1971601
2.532036	0.177656
2.534582	0.1570518
2.353386	0.1812696
2.245752	0.2617314
2.20622	0.3840529
2.132898	0.4979889
2.119359	0.5564699
2.106965	0.5198875
2.131809	0.4229836
2.299894	0.3289133
2.510638	0.2580803
2.720288	0.2434375
2.80489	0.2638398
2.780386	0.2822539
2.77424	0.2943216
2.711543	0.303076
2.628684	0.3018937
2.524225	0.3109473
2.373858	0.3299737
2.294228	0.3420097
2.258577	0.352714
2.340609	0.3373574
2.487727	0.2999491
2.616067	0.259586
2.707043	0.2259821
2.761336	0.2093408
2.745627	0.2095419
2.71682	0.2340809
2.687832	0.2678896
2.642708	0.3051526
2.674402	0.3299149
2.675571	0.3332192
2.733094	0.3221215
2.689798	0.3089406
2.628312	0.3105353
2.582843	0.310842
2.535702	0.314715
2.631116	0.3134362
2.691056	0.2993446
2.793045	0.2888428
2.859496	0.2835149
2.789537	0.2853597
2.687325	0.3004621
2.621808	0.3197099
2.595164	0.3320283
2.546477	0.339744
2.545721	0.3349195
2.563869	0.3273917
2.580352	0.3226548
2.670008	0.3162207
2.681022	0.314819
2.68591	0.3151207
2.660537	0.316798
2.63142	0.321639
2.681122	0.3256963
2.626755	0.3254918
2.616851	0.322511
2.616957	0.3175618
2.586654	0.3130064
2.679568	0.3070013
2.71365	0.3058637
2.762255	0.3018144
2.846555	0.2999255
2.82801	0.3011352
2.822709	0.28276
2.814315	0.2534488
2.81986	0.227837
2.927592	0.2141651
2.99095	0.2259867
3.015984	0.2505137
2.954595	0.2744692
2.85593	0.2912698
2.814058	0.3010401
2.756141	0.3099416
2.795004	0.3095874
2.802735	0.3002968
2.802272	0.2909401
2.828805	0.2880464
2.815264	0.2939056
2.819574	0.3005812
2.818201	0.3099804
2.848813	0.3181533
2.820943	0.3221868
2.834234	0.3308728
2.779987	0.3410976
2.706165	0.3490306
2.671706	0.3459446
2.577349	0.3453699
2.634805	0.3368773
2.700539	0.324546
2.726118	0.3175667
2.814839	0.304783
2.806932	0.2878849
2.748741	0.2738783
2.803414	0.2633254
2.774569	0.2673466
2.742114	0.2839847
2.759915	0.2849914
2.69842	0.2870191
2.75578	0.2779077
2.834111	0.2636363
2.834822	0.2615881
2.928891	0.2573346
2.952933	0.2561993
2.948697	0.2542636
2.982382	0.2688652
2.969592	0.2873886
2.873383	0.3075617
2.81497	0.3310108
2.790345	0.3378675
2.730414	0.3399445
2.783201	0.3323514
2.802464	0.3173081
2.836936	0.301153
2.909808	0.2897818
2.858625	0.2791461
2.913647	0.2527827
2.889132	0.2367286
2.820652	0.2327372
2.903953	0.2429645
2.819814	0.2752348
2.838201	0.3015617
2.886645	0.3149581
2.860243	0.3174206
2.878834	0.314928
2.866003	0.3165478
2.79812	0.3083693
2.718871	0.291323
2.616243	0.2778256
2.539202	0.2591406
2.534045	0.2467796
2.573206	0.2423434
2.594559	0.2353751
2.54251	0.2275276
2.554705	0.2204475
2.576311	0.2136714
2.638796	0.2139069
2.739356	0.2196102
2.718292	0.2346468
2.713578	0.2586187
2.770609	0.2761247
2.775372	0.2902781
2.803742	0.3045253
2.857358	0.3096799
2.904281	0.3121415
2.864302	0.3188027
2.838981	0.3266557
2.797279	0.333302
2.796635	0.3359795
2.843506	0.3298555
2.866823	0.3162308
2.947364	0.3050758
2.863923	0.3120152
2.816632	0.324997
2.7792	0.3447466
2.64993	0.37471
2.587176	0.3913166
2.587301	0.3974547
2.624932	0.3928907
2.72313	0.3726395
2.857075	0.3523619
2.883831	0.3396558
2.832171	0.3362572
2.781929	0.3271389
2.730767	0.3096886
2.742619	0.295193
2.826518	0.2762107
2.831744	0.2658101
2.845447	0.2811378
2.839794	0.3070242
2.806517	0.3300759
2.816885	0.3582473
2.77705	0.3705874
2.677393	0.3780643
2.592829	0.3878096
2.459976	0.4024272
2.350334	0.4212943
2.319325	0.4332862
2.287795	0.4349692
2.376973	0.4197527
2.439411	0.4048332
2.524863	0.3835552
2.64904	0.3649814
2.651964	0.3460068
2.731494	0.3163265
2.800112	0.2896867
2.758916	0.3010494
2.613191	0.3498709
2.596569	0.3622695
2.591421	0.3551212
2.60216	0.3312047
2.769631	0.2839335
2.879608	0.2673017
2.86319	0.2685287
2.859878	0.2464611
2.947992	0.213362
2.883729	0.1968625
2.914517	0.1893284
2.992288	0.1809937
2.92871	0.1767228
2.919835	0.176346
2.917652	0.1723591
2.815475	0.1990953
2.777999	0.2288479
2.795534	0.2364341
2.795136	0.2358583
2.885947	0.220437
2.982517	0.2141523
2.920675	0.2297323
2.921937	0.257929
2.843184	0.2749141
2.800908	0.2734843
2.787012	0.2545353
2.740597	0.2346236
2.784184	0.22187
2.786389	0.2163545
2.841184	0.2271075
2.810335	0.2433456
2.721917	0.2617428
2.706217	0.2850136
2.671594	0.3053738
2.65907	0.3138234
2.705665	0.3095348
2.694981	0.309209
2.67511	0.3065042
2.690738	0.3024729
2.669249	0.304397
2.628826	0.3189758
2.648886	0.3073931
2.662018	0.2968653
2.719872	0.2873091
2.769601	0.2519813
2.801675	0.2412392
2.855747	0.2323261
2.809521	0.2249371
2.839801	0.2326103
2.831746	0.2569525
2.809506	0.2818795
2.831977	0.3094962
2.856154	0.32391
2.876322	0.3140981
2.904627	0.306032
2.90126	0.3005982
2.847765	0.3103991
2.814308	0.3293447
2.775215	0.3474654
2.787936	0.3520169
2.842644	0.345295
2.891717	0.3378538
2.892192	0.3275867
2.888871	0.3257734
2.848457	0.3171427
2.807602	0.3095101
2.809055	0.3027372
2.73684	0.2917766
2.722238	0.2797328
2.721402	0.2798394
2.708843	0.2757026
2.759864	0.2700676
2.77964	0.26893
2.739724	0.2534938
2.73576	0.2409136
2.704284	0.2298577
2.609188	0.222661
2.656022	0.219354
2.654551	0.216909
2.71715	0.2248375
2.821977	0.2369449
2.778661	0.2464458
2.813107	0.2534774
2.802211	0.2614344
2.801559	0.268786
2.84871	0.2801288
2.814143	0.2898654
2.795857	0.3006987
2.767232	0.3116818
2.765806	0.3210578
2.785358	0.3368351
2.780534	0.3416272
2.793345	0.3387734
2.791893	0.3352501
2.82487	0.3309446
2.85943	0.3222762
2.914353	0.3137436
2.933417	0.2968655
2.875398	0.2847078
2.938745	0.2771086
2.889758	0.2728405
2.890596	0.285201
2.900433	0.3002422
2.872946	0.3144878
2.84923	0.3276843
2.837896	0.3294609
2.840145	0.3289376
2.801471	0.3371103
2.811933	0.3437758
2.790034	0.3540016
2.703509	0.3621016
2.69278	0.3597537
2.645222	0.3593821
2.656849	0.3555696
2.746413	0.3472362
2.634815	0.3609746
2.385919	0.3932358
2.119297	0.431659
1.95293	0.4605649
1.953134	0.4622752
2.057727	0.4466613
2.195232	0.4140831
2.353453	0.3784795
2.416735	0.3507877
2.545089	0.3197581
2.666145	0.3031488
2.68347	0.2973454
2.73973	0.2982951
2.727315	0.2997921
2.73895	0.2916689
2.819861	0.2789903
2.784423	0.2658644
2.821842	0.2632863
2.884935	0.2758975
2.816391	0.3006973
2.846413	0.3163567
2.85844	0.3244899
2.820733	0.3190932
2.864107	0.3068089
2.84686	0.2962631
2.822479	0.2848929
2.854832	0.274659
2.824131	0.2622116
2.796618	0.2655973
2.789788	0.2764649
2.754759	0.2912135
2.728485	0.310813
2.760004	0.3204342
2.764471	0.3189989
2.756265	0.3172148
2.777785	0.3116706
2.768747	0.2990863
2.794182	0.2961748
2.809084	0.2878795
2.820929	0.2791296
2.881512	0.2715642
2.916788	0.2592017
2.901629	0.2608548
2.906035	0.2753959
2.835275	0.2868824
2.788398	0.2949204
2.778687	0.2976677
2.764095	0.2897563
2.78073	0.2940481
2.796357	0.2981755
2.828252	0.2971842
2.825115	0.2916194
2.871415	0.2718286
2.912742	0.2510665
2.938212	0.2418506
2.963516	0.2511811
2.848126	0.2731225
2.7796	0.2888383
2.739445	0.2890729
2.720842	0.26251
2.807645	0.2320609
2.866314	0.2081212
2.88631	0.1811043
2.909177	0.1735982
2.747959	0.1946577
2.632325	0.230634
2.612149	0.2499554
2.581293	0.2531591
2.626868	0.2353151
2.690382	0.2080493
2.696492	0.2138618
2.70208	0.242305
2.688979	0.2686917
2.660361	0.2917892
2.646345	0.3086715
2.581785	0.3158432
2.545237	0.3147065
2.51043	0.3266507
2.474356	0.3313551
2.437674	0.3414463
2.464051	0.3500838
2.509687	0.3426139
2.555414	0.3410457
2.651422	0.3284783
2.724218	0.3192641
2.746685	0.310739
2.744598	0.2951374
2.733531	0.2811449
2.73311	0.2630736
2.701963	0.2483636
2.698833	0.2533198
2.721254	0.2583533
2.666411	0.2650071
2.727556	0.2703246
2.764554	0.2693422
2.735432	0.2741115
2.767913	0.2895041
2.819918	0.2983762
2.850679	0.2995863
2.883178	0.2955495
2.891461	0.2776395
2.8525	0.2724381
2.83468	0.2757521
2.845906	0.2809305
2.776875	0.287661
2.700894	0.2889849
2.682865	0.2836565
2.639726	0.2617308
2.699524	0.2340645
2.762018	0.2136447
2.759486	0.2150539
2.806127	0.2372214
2.868449	0.2602938
2.865469	0.2739799
2.938835	0.2685808
2.917256	0.2657363
2.854178	0.2717513
2.799703	0.2815683
2.723889	0.2876815
2.789334	0.2868984
2.80055	0.2775511
2.853731	0.2675838
2.905582	0.256501
2.852616	0.2426853
2.872826	0.2338408
2.906314	0.2109401
2.970254	0.1871834
2.993465	0.1690882
2.99777	0.1615817
2.890636	0.1745256
2.80604	0.2028139
2.750807	0.2332311
2.691839	0.2588233
2.754628	0.2805718
2.733923	0.2879131
2.716709	0.294899
2.681183	0.303368
2.612232	0.3062569
2.592846	0.3117622
2.653615	0.312641
2.703053	0.3113314
2.727198	0.3084316
2.747818	0.3045093
2.747785	0.2980782
2.787482	0.2889959
2.853251	0.2881315
2.848896	0.2824582
2.785224	0.271184
2.766093	0.248027
2.714751	0.2159392
2.728	0.204829
2.785293	0.215024
[truncated: 998,000+ more rows]
