# Supplementary material for: Metabolic profiling of steatotic liver disease by fluorescence lifetime imaging microscopy
Source: Commun Med (Lond). 2026 Apr 25;6:369. doi: 10.1038/s43856-026-01605-7 (PMC13324169; doi:10.1038/s43856-026-01605-7)
Supplement: Supplementary file 25 — Supplementary Data 22 [file 43856_2026_1605_MOESM25_ESM.csv]

3.078932	0.1284183
3.18422	0.1258318
3.004638	0.1227853
3.244686	0.1158627
3.437654	0.1093173
3.615305	0.1033772
3.670288	0.09614579
3.457514	0.08891426
3.254021	0.08562729
3.128624	0.08317325
3.253001	0.08344638
3.373149	0.08318599
3.30875	0.08867821
3.042927	0.09923377
3.185055	0.1134827
3.087509	0.1295274
3.134029	0.143585
3.240115	0.150446
3.182099	0.1528399
3.239326	0.1513787
3.393857	0.1441106
3.493192	0.1385804
3.364593	0.1368918
3.276644	0.1474581
3.001337	0.158678
2.888934	0.1628919
3.009137	0.1589932
3.08502	0.1515747
3.296882	0.1443152
3.313723	0.1431222
3.196072	0.1463341
3.093748	0.1460274
3.091275	0.1483252
3.23124	0.1472627
3.310948	0.1458261
3.480469	0.1373322
3.509506	0.1275193
3.475133	0.1193568
3.464701	0.1126171
3.278269	0.117567
3.183147	0.1288463
3.181895	0.1436282
3.429802	0.1617496
3.559971	0.171364
3.652701	0.1703058
3.655012	0.1655823
3.51582	0.1548695
3.423533	0.1489327
3.358205	0.1487713
3.320052	0.1440191
3.248023	0.1346258
3.262963	0.119236
3.233381	0.1007062
3.260906	0.08838391
3.291114	0.08310506
3.228954	0.07510342
3.256261	0.07130092
3.19837	0.07016742
3.24946	0.07183205
3.22555	0.0885872
3.242614	0.1114205
3.311938	0.1309576
3.255452	0.149279
3.290107	0.1519741
3.396622	0.150686
3.393511	0.1528655
3.30485	0.1543268
3.307415	0.1665585
3.223205	0.1778232
3.164068	0.1859506
3.20464	0.1934103
3.117143	0.1930085
3.167067	0.1878622
3.189718	0.1799502
3.163607	0.1710958
3.116054	0.1729463
2.962737	0.1771361
2.842576	0.1822011
2.786515	0.1826971
2.885943	0.174327
2.942574	0.1673612
3.141252	0.1642526
3.234552	0.1651805
3.388309	0.1666458
3.339508	0.1695279
3.252238	0.1723941
3.249327	0.185859
3.163097	0.1995963
3.134171	0.2083543
3.214909	0.2134428
3.328593	0.2079208
3.318334	0.2024884
3.510045	0.1978118
3.473347	0.1950168
3.412706	0.1921659
3.369251	0.1899879
3.230031	0.1857045
3.250044	0.171425
3.246283	0.1563573
3.319382	0.140442
3.421204	0.1284608
3.44808	0.1144478
3.45534	0.1012173
3.642648	0.09278999
3.722044	0.08692884
3.590056	0.09576353
3.752059	0.1039741
3.699526	0.1115006
3.703035	0.1209136
3.750498	0.1238167
3.670881	0.1249812
3.610265	0.127285
3.555606	0.1231612
3.605905	0.1172192
3.506507	0.1232515
3.400211	0.1237048
3.454339	0.121262
3.346001	0.1224693
3.440098	0.114595
3.55525	0.108819
3.794923	0.1162116
4.605045	0.1692293
4.889076	0.2274395
4.953477	0.2624895
4.924999	0.2691222
4.638435	0.2264459
4.331617	0.1821367
4.089656	0.1624691
4.069572	0.1560876
4.113911	0.1678295
3.993641	0.1786023
3.972088	0.1889586
3.954306	0.2022275
4.050953	0.195403
4.197317	0.1809079
4.287799	0.1748277
4.453768	0.1597929
4.166885	0.1534939
4.057564	0.1564639
4.04316	0.1522248
3.994504	0.168887
4.25328	0.1954123
4.296378	0.1982552
4.293094	0.1796453
4.189381	0.1491362
3.935434	0.1091565
3.548382	0.09831499
3.272871	0.1144235
2.989657	0.1384909
3.013002	0.1508895
3.089914	0.1450945
3.2291	0.1312331
3.500469	0.1210117
3.557772	0.1192396
3.647534	0.1229307
3.653349	0.1408703
3.612754	0.1594156
3.573471	0.1773083
3.531992	0.1985362
3.491544	0.2017294
3.595056	0.195902
3.534	0.1832617
3.509448	0.1682525
3.561015	0.154942
3.549744	0.1425326
3.590881	0.1391999
3.591084	0.1468986
3.591131	0.1596433
3.447168	0.1728364
3.454549	0.1800855
3.403075	0.1784894
3.391011	0.1715341
3.456918	0.1620137
3.275032	0.1612958
3.326305	0.1618472
3.265602	0.1624527
3.175213	0.165796
3.336064	0.1739379
3.359631	0.1759391
3.440322	0.1770631
3.532773	0.1738372
3.61548	0.1681309
3.558645	0.1641266
3.47201	0.1626787
3.388736	0.1629099
3.359132	0.1587822
3.343564	0.1555853
3.378494	0.1531528
3.549393	0.1572078
3.470461	0.1606088
3.550595	0.1661329
3.509142	0.1736624
3.566926	0.1678283
3.566463	0.155916
3.440673	0.1502436
3.416978	0.1406276
3.256208	0.1445048
3.334108	0.1519537
3.516092	0.1550665
3.621624	0.1587488
3.608469	0.1481609
3.512583	0.1417971
3.51978	0.1328951
3.490634	0.1239191
3.55601	0.1121601
3.791775	0.09320942
3.661097	0.07416265
3.722288	0.05735289
3.749817	0.06042574
3.671525	0.08122434
3.800754	0.1061451
3.763609	0.1261495
3.722238	0.1438853
3.756217	0.1584376
3.624815	0.1687938
3.63063	0.1823542
3.645841	0.1838497
3.618498	0.1750673
3.735113	0.1685579
3.735002	0.1608443
3.766303	0.1641038
3.705857	0.1652215
3.388237	0.1740619
3.015378	0.1965343
2.717261	0.2217947
2.574171	0.2173333
2.489641	0.2097512
2.658257	0.1992607
2.843004	0.1748723
2.997842	0.1809815
3.279392	0.1765087
3.46112	0.1591739
3.499987	0.1468018
3.652398	0.1343574
3.610322	0.1240965
3.522349	0.1214218
3.579027	0.123609
3.426001	0.136894
3.419683	0.149658
3.431994	0.160855
3.489681	0.1730331
3.464064	0.1734356
3.416172	0.1761807
3.354296	0.1763882
3.259998	0.1732689
3.361238	0.1728896
3.452166	0.1750952
3.598347	0.1705069
3.68459	0.1587424
3.618288	0.1421435
3.567878	0.1233422
3.449339	0.1210391
3.295973	0.12324
3.382323	0.131666
3.420387	0.1442331
3.480363	0.1475114
3.571202	0.1614932
3.505059	0.1749714
3.417838	0.1797183
3.404006	0.1801302
3.339607	0.169517
3.384448	0.159507
3.430668	0.1574291
3.421923	0.1612085
3.370571	0.1649889
3.293634	0.16823
3.441265	0.1724064
3.466582	0.1707883
3.672381	0.1755097
3.739972	0.1799874
3.746133	0.1739629
3.675041	0.1640674
3.618723	0.1512838
3.523468	0.1402246
3.396403	0.134764
3.319856	0.1391184
3.219172	0.1445055
3.290474	0.141606
3.284073	0.1350313
3.501012	0.1264487
3.443833	0.1164463
3.324815	0.123222
3.365363	0.1302467
3.291803	0.1230968
3.272661	0.1112376
3.32839	0.1230812
3.250032	0.1562339
3.144956	0.1700105
3.195015	0.1811942
3.098264	0.1662085
3.243489	0.1366769
3.480412	0.1442353
3.446727	0.1564225
3.627476	0.1616385
3.600839	0.1704529
3.60232	0.1731265
3.595887	0.1776278
3.514629	0.1809549
3.417906	0.1733008
3.285865	0.1603688
3.326834	0.1454055
3.308234	0.1301835
3.382742	0.1152939
3.383225	0.1085914
3.356146	0.1119682
3.358511	0.1118892
3.312784	0.1172573
3.41071	0.1329868
3.524147	0.1412071
3.547657	0.1547989
3.51071	0.1719877
3.476771	0.1746023
3.531329	0.1740931
3.542849	0.1722935
3.543629	0.1698475
3.545775	0.1679993
3.391393	0.1690448
3.279207	0.1663515
3.198535	0.160259
3.147239	0.1621618
3.111745	0.1690786
3.1577	0.1746596
3.22837	0.1776971
3.275708	0.1717051
3.350882	0.1688213
3.371038	0.165784
3.443514	0.1639024
3.527315	0.1711502
3.574451	0.1632176
3.607731	0.1603261
3.562539	0.1624425
3.536557	0.1644155
3.493322	0.1708118
3.514876	0.1717402
3.467865	0.1672817
3.456082	0.161032
3.429698	0.1585438
3.267297	0.1690267
3.167459	0.182304
3.02098	0.1869139
3.17364	0.1890272
3.295924	0.1842152
3.418847	0.1749684
3.676171	0.1719319
3.542334	0.1658967
3.553102	0.1477015
3.65368	0.1255708
3.510926	0.1183554
3.300002	0.1170906
3.250269	0.1296583
3.08107	0.1283081
2.987317	0.111145
3.161669	0.1037006
3.257824	0.09775119
3.370605	0.1202621
3.432453	0.142853
3.422629	0.1481045
3.415759	0.1492646
3.557938	0.1449907
3.486393	0.1369467
3.473185	0.139107
3.604773	0.1419147
3.440361	0.1414892
3.372094	0.1519932
3.406308	0.1578925
3.299652	0.1611944
3.276324	0.1675142
3.307568	0.1710673
3.227629	0.1704377
3.209553	0.1729364
3.119384	0.1793931
3.147353	0.1768335
3.214071	0.1802898
3.224506	0.1809345
3.515677	0.1748808
3.565583	0.1701145
3.244499	0.1758375
3.045223	0.1793381
2.939952	0.172358
2.979328	0.1733361
3.3025	0.160189
3.43047	0.1525733
3.332722	0.1544616
3.279087	0.1588044
3.190461	0.1616642
3.270963	0.1601288
3.270652	0.1597624
3.31822	0.1461078
3.458249	0.1319987
3.542485	0.1248099
3.689656	0.1210323
3.79915	0.1224436
3.722666	0.1306108
3.638948	0.1365997
3.662547	0.1422752
3.427689	0.1466073
3.461676	0.1498725
3.473776	0.1523502
3.322858	0.151504
3.442846	0.1552665
3.446385	0.1567932
3.370743	0.1580378
3.489446	0.1587658
3.443059	0.15583
3.357201	0.150896
3.548132	0.145938
3.443946	0.1475228
3.442314	0.1495851
3.569879	0.1444102
3.442004	0.1281059
3.515085	0.1036105
3.434938	0.08130988
3.301722	0.06449258
3.306499	0.05564426
3.022358	0.05291959
3.025409	0.08068449
3.137674	0.09431129
3.211727	0.1090906
3.31987	0.1164974
3.46091	0.1117455
3.464564	0.1280107
3.516358	0.1400865
3.493997	0.1471476
3.476371	0.1482382
3.376954	0.1395079
3.293433	0.1437827
3.286295	0.1420915
3.338576	0.1337729
3.460492	0.132046
3.493643	0.1222929
3.489839	0.1169142
3.42957	0.1171273
3.344572	0.1160255
3.347833	0.1056956
3.399311	0.1018546
3.469449	0.1115431
3.515743	0.1232323
3.704667	0.1418103
3.594516	0.161803
3.52018	0.1649033
3.334157	0.1656559
3.118968	0.1652586
3.171204	0.1583899
3.040175	0.1548881
3.063152	0.1561901
3.095144	0.1602008
3.151154	0.1618356
3.455575	0.1622439
3.598458	0.1570727
3.683148	0.1414129
3.653885	0.1262707
3.565572	0.1120418
3.604528	0.09820985
3.623078	0.09218168
3.617105	0.0899345
3.474656	0.09109621
3.390686	0.09509353
3.359051	0.103395
3.384757	0.1066313
3.283824	0.104376
3.241539	0.1014453
3.088139	0.09896651
3.152953	0.0970088
3.280027	0.1019824
3.397697	0.1026241
3.37261	0.1050728
3.338287	0.1071236
3.283432	0.1072291
3.208722	0.1092155
3.261888	0.1136306
3.225847	0.1178528
3.256449	0.1223539
3.356063	0.1262546
3.377071	0.1220268
3.313981	0.1213806
3.37573	0.1153579
3.351208	0.1119014
3.301534	0.1144974
3.343799	0.1179827
3.339681	0.122975
3.217721	0.1277691
3.21218	0.1273651
3.165499	0.1220881
3.096894	0.1136384
3.232862	0.1055101
3.429513	0.097224
3.580562	0.09463042
3.585046	0.09822777
3.4307	0.102241
3.155991	0.1074297
2.974201	0.1140031
2.833096	0.1287355
2.806595	0.1356696
2.772821	0.145029
2.827078	0.1388161
2.857029	0.1152716
2.833257	0.09980598
3.030077	0.08626232
3.030428	0.07957053
2.925765	0.08064259
2.843539	0.08372524
2.573543	0.08777851
2.4639	0.1016246
2.441851	0.1109567
2.529835	0.1099337
2.676501	0.09889761
2.806375	0.08139085
3.210316	0.06130645
3.106009	0.1300099
3.175432	0.1299293
3.0826	0.1268067
3.372653	0.119732
3.465644	0.1125789
3.381709	0.1085358
3.451162	0.1007723
3.22481	0.0921742
3.132277	0.08888637
3.310064	0.08370192
3.438818	0.08503591
3.452026	0.08841134
3.272207	0.09306817
3.114969	0.1026374
3.151586	0.1155225
3.174237	0.1302803
3.169325	0.1451683
3.142438	0.1542939
3.067175	0.1600062
3.12132	0.157258
3.407503	0.1498351
3.541838	0.1421919
3.586887	0.138845
3.414508	0.1479807
3.039893	0.1615289
2.879408	0.1699438
2.907609	0.1673886
3.016262	0.1650572
3.230873	0.1568116
3.355451	0.1547834
3.273311	0.1574602
3.189585	0.1516944
3.167357	0.1494394
3.233904	0.1463656
3.308373	0.1436659
3.442775	0.1385913
3.496773	0.1353049
3.449963	0.130763
3.380377	0.1257105
3.227542	0.1350026
3.107818	0.1466271
3.132145	0.1537938
3.325259	0.1655719
3.480162	0.1693754
3.653904	0.1676598
3.632116	0.1685817
3.541462	0.1618149
3.5117	0.1518502
3.318646	0.1408913
3.325431	0.127342
3.220128	0.1117974
3.028712	0.09426857
3.037252	0.0783168
2.983122	0.07001085
3.028729	0.07118968
2.989749	0.07106517
3.274375	0.07331343
3.352986	0.07863989
3.397991	0.08444686
3.401359	0.1025379
3.278644	0.1268444
3.306798	0.1472072
3.308556	0.1615838
3.336735	0.1630479
3.480265	0.1596119
3.47429	0.1609957
3.328689	0.1637821
3.29142	0.1724718
3.200607	0.181896
3.086579	0.1869976
3.196002	0.1938948
3.20666	0.1949593
3.283725	0.1912037
3.352497	0.1853724
3.321104	0.1776871
3.167168	0.1822255
2.932574	0.1870174
2.887581	0.1897841
2.821389	0.1888868
2.999369	0.1781679
3.102714	0.1698231
3.260547	0.1660937
3.358687	0.1672221
3.506595	0.1675936
3.578349	0.1704055
3.470277	0.1736761
3.451357	0.1860558
3.277061	0.2004667
3.100951	0.2098281
3.066602	0.2130331
3.08411	0.2103924
3.129897	0.2088302
3.338398	0.2055389
3.381605	0.1994666
3.431399	0.1887755
3.437241	0.1785298
3.22368	0.1810756
3.232675	0.1783366
3.241471	0.1715995
3.252413	0.1648925
3.450032	0.1440883
3.481188	0.1224693
3.438406	0.1032316
3.57024	0.08694299
3.682778	0.08381671
3.648953	0.09504943
3.683927	0.108547
3.731307	0.1261571
3.772233	0.1426538
3.80992	0.1463993
3.829155	0.1482742
3.699247	0.1452996
3.55743	0.1318584
3.561148	0.1250716
3.420303	0.1267232
3.417371	0.1252135
3.501979	0.1230186
3.431153	0.1232177
3.564959	0.1170316
3.690232	0.1145585
3.903045	0.1307799
4.513118	0.1846917
4.794075	0.2398871
4.820516	0.2689706
4.808385	0.2627605
4.543843	0.2077368
4.142381	0.1547613
3.90865	0.1372426
3.816365	0.1311062
3.963677	0.141812
3.914484	0.1498524
3.954628	0.1514278
3.986	0.1609171
4.014767	0.1584156
4.11154	0.155204
4.145206	0.1538688
4.286313	0.1446944
4.075507	0.1452429
3.910864	0.1526431
3.846389	0.154062
3.920794	0.1758205
4.167799	0.20724
4.271228	0.212062
4.274563	0.1935969
4.132107	0.1612345
3.77994	0.1238073
3.347	0.1153882
3.09839	0.1381078
2.811993	0.1679986
2.814489	0.1818963
2.933932	0.1675703
3.123213	0.1426161
3.517332	0.1215258
3.667929	0.1102575
3.66583	0.1166673
3.538033	0.1376564
3.569553	0.1584373
3.492308	0.1780992
3.428977	0.2034783
3.400165	0.2107481
3.409519	0.2083
3.437329	0.199307
3.484221	0.1798076
3.613353	0.1621953
3.613359	0.1465137
3.608644	0.1404268
3.52642	0.1475632
3.460862	0.1601386
3.378146	0.1723835
3.369656	0.1791887
3.352058	0.180145
3.376484	0.1758978
3.411565	0.171007
3.27885	0.1735218
3.249594	0.1760279
3.260802	0.1787999
3.198027	0.1813434
3.356174	0.1850264
3.448191	0.1868964
3.411321	0.1873998
3.496486	0.1828497
3.57252	0.1786447
3.567392	0.169045
3.597806	0.1619691
3.453156	0.1594514
3.432666	0.1521012
3.393691	0.1483795
3.415559	0.1467648
3.653602	0.1521694
3.539973	0.1563274
3.609662	0.160739
3.569244	0.1672662
3.612185	0.1660669
3.599095	0.1602589
3.49825	0.1624166
3.545848	0.1557935
3.378774	0.1595918
3.429811	0.1632742
3.493375	0.1635802
3.483089	0.1672482
3.489723	0.1527151
3.367962	0.1443028
3.367841	0.1345089
3.351693	0.1287655
3.46233	0.1230943
3.666993	0.1118773
3.610155	0.09867118
3.751239	0.08623271
3.584235	0.09226531
3.594591	0.1137398
3.770606	0.1374762
3.666542	0.1530528
3.690954	0.1635942
3.728451	0.1697906
3.588125	0.1762292
3.627911	0.186703
3.661538	0.1868615
3.616642	0.1788424
3.773066	0.1698263
3.756687	0.1611936
3.766549	0.163332
3.695942	0.1644506
3.440337	0.171869
3.154287	0.1917551
2.822177	0.2126613
2.675897	0.1927203
2.530934	0.1690368
2.757837	0.1447538
3.121537	0.1182071
3.325969	0.1429237
3.540693	0.1600885
3.537743	0.1637929
3.613681	0.1607608
3.725782	0.1493067
3.63149	0.1421901
3.525907	0.1389972
3.448027	0.1424687
3.26849	0.1552857
3.267414	0.1655349
3.277843	0.1718265
3.399206	0.1819501
3.450671	0.178758
3.462428	0.1798559
3.443498	0.1829951
3.311444	0.1806163
3.34511	0.181324
3.3526	0.1815879
3.485945	0.1745651
3.600808	0.1554637
3.683265	0.1302505
3.754649	0.1049248
3.636641	0.09709364
3.464368	0.1011378
3.372675	0.1177279
3.414771	0.1366221
3.511139	0.1450367
3.521696	0.1619785
3.511306	0.1727443
3.390267	0.1797587
3.39069	0.1816481
3.391749	0.171921
3.428345	0.1643712
3.565452	0.1619963
3.505116	0.1658723
3.501236	0.1677337
3.423193	0.171072
3.513659	0.1740191
3.505175	0.1726954
3.608165	0.1818846
3.677833	0.1884227
3.70462	0.1840165
3.690049	0.1760828
3.666317	0.1637886
3.5948	0.152483
3.429583	0.1461874
3.333328	0.1484313
3.273484	0.1496484
3.364608	0.1475336
3.418884	0.1441962
3.604964	0.1383117
3.496983	0.1311059
3.389221	0.1337128
3.430838	0.1332326
3.361962	0.1207849
3.418746	0.1063255
3.409446	0.117628
3.244795	0.1563243
3.248648	0.1732911
3.253325	0.1868318
3.193449	0.173469
3.392397	0.1428109
3.447607	0.1472257
3.43744	0.1571029
3.62739	0.1614337
3.532952	0.1705428
3.492931	0.1763656
3.52253	0.183231
3.486361	0.1866096
3.442465	0.1717155
3.369791	0.1543466
3.296174	0.1393317
3.094663	0.1262293
3.076558	0.1186949
3.075671	0.1175278
3.167676	0.1228375
3.168229	0.1222706
3.209368	0.1262098
3.415293	0.1399634
3.472923	0.1470978
3.582862	0.1626274
3.549454	0.1814094
3.49895	0.1863656
3.605157	0.1876552
3.568243	0.1864139
3.586174	0.1823367
3.478959	0.1800009
3.309279	0.1797102
3.281705	0.177476
3.21533	0.1726433
3.322396	0.1737575
3.257418	0.1749277
3.313111	0.1795621
3.363773	0.1800962
3.412316	0.1718472
3.505799	0.1708237
3.500187	0.1663796
3.538236	0.1637934
3.547681	0.1683674
3.602287	0.1562407
3.60016	0.1491448
3.480423	0.152412
3.379869	0.159694
3.358019	0.1729345
3.390357	0.1798609
3.409288	0.1753623
3.423814	0.1677991
3.420755	0.1642489
3.30692	0.1709592
3.274293	0.186131
3.139683	0.1916681
3.248559	0.1947113
3.292531	0.1924249
3.389948	0.1822646
3.683716	0.1785179
3.588717	0.1746601
3.65363	0.1620604
3.728533	0.1452842
3.541035	0.1468093
3.360003	0.1565457
3.216537	0.1772897
3.104539	0.1758093
3.080492	0.1554908
3.174828	0.1408042
3.298121	0.1238713
3.318859	0.1418633
3.265626	0.1588169
3.244377	0.1580966
3.295623	0.154793
3.495101	0.1467793
3.529271	0.1361991
3.500148	0.1350182
3.469817	0.1382962
3.269723	0.1405776
3.240849	0.1517191
3.288115	0.1574039
3.266582	0.1632199
3.242112	0.1682565
3.282804	0.1719183
3.183169	0.1694064
3.184275	0.1686127
3.170481	0.1731687
3.26649	0.1734128
3.353556	0.1807149
3.356684	0.1814149
3.550166	0.1741637
3.465655	0.1637714
3.131671	0.1697544
2.931196	0.1735161
2.856522	0.1727341
2.88764	0.1804324
3.262206	0.1694541
3.447203	0.160974
3.394933	0.1632134
3.359202	0.1678531
3.293713	0.1677816
3.306396	0.1706133
3.26986	0.1659075
3.377012	0.1484552
3.430754	0.1355884
3.540965	0.122213
3.696096	0.1194458
3.820889	0.1221546
3.727867	0.1255004
3.719677	0.1296581
3.692398	0.133266
3.388223	0.1355779
3.450758	0.1433965
3.455409	0.1500475
3.389948	0.1517266
3.463029	0.1545093
3.433853	0.152509
3.335054	0.149862
3.420926	0.1470862
3.416569	0.1474985
3.433739	0.1463374
3.548726	0.1464572
3.537422	0.1528509
3.602544	0.1529866
3.660567	0.1466418
3.610078	0.1274499
3.559861	0.09768507
3.473427	0.0704453
2.837027	0.06076763
2.920257	0.1033287
3.051873	0.1232731
3.178201	0.1340776
3.277576	0.1305917
3.480237	0.1170177
3.448212	0.1294639
3.503207	0.1412988
3.573125	0.1518454
3.518591	0.1563775
3.528177	0.1509829
3.534384	0.1597165
3.520519	0.1567064
3.650444	0.1437231
3.760411	0.1384866
3.620095	0.1244617
3.513069	0.1164102
3.29974	0.1182453
3.092512	0.1160198
3.162721	0.1050632
3.128653	0.1093312
3.293789	0.1256531
3.459656	0.1417324
3.60736	0.1638336
3.648497	0.1781015
3.685024	0.1734802
3.450545	0.1740608
3.244979	0.170233
3.163917	0.1609429
2.966848	0.1593717
2.936958	0.1586259
3.009125	0.1644459
3.090585	0.1686728
3.356133	0.167866
3.439708	0.1610857
3.562229	0.1443953
3.57373	0.1273064
3.415053	0.1130151
3.502614	0.1010165
3.381329	0.09728722
3.435106	0.09800413
3.365291	0.09931304
3.415701	0.1031283
3.371841	0.1088698
3.309861	0.1071553
3.239683	0.1012563
3.151196	0.09745713
3.021717	0.09523733
3.014192	0.09680422
3.087327	0.103112
3.206836	0.1038225
3.277926	0.106407
3.317162	0.1073196
3.353007	0.1082317
3.305534	0.1112962
3.171139	0.1142991
3.165934	0.1152823
3.19916	0.1180219
3.226452	0.120833
3.258175	0.1191059
3.185702	0.1225287
3.12836	0.121266
3.154427	0.1179536
3.171314	0.120012
3.210617	0.1222757
3.257823	0.1234472
3.111032	0.1305671
3.172315	0.1307826
3.091626	0.1265377
3.066394	0.1199458
3.15384	0.1097637
3.352504	0.100107
3.468128	0.0988926
3.456865	0.1024247
3.344581	0.1071307
3.089839	0.1104602
2.905822	0.1145499
2.816633	0.1259654
2.768476	0.1326898
2.78448	0.142116
2.935003	0.1358324
3.049328	0.1142962
3.191823	0.09779126
3.33327	0.08660484
3.280603	0.0824802
3.015367	0.08487187
2.994723	0.08892773
2.729024	0.08923253
2.629809	0.09627124
2.680342	0.1033091
2.83388	0.104022
3.030425	0.09847586
3.206277	0.0877116
3.561157	0.06929657
3.201271	0.1217265
3.239241	0.124076
3.063657	0.121941
3.369507	0.1201057
3.535588	0.1172797
3.405166	0.1133119
3.577911	0.1049407
3.336839	0.09535577
3.200463	0.08956452
3.454184	0.08460754
3.386788	0.08525907
3.464144	0.08893726
3.304914	0.0945023
3.191914	0.1030108
3.233727	0.1176349
3.258689	0.1324665
3.324253	0.1457656
3.289436	0.153531
3.251125	0.1551681
3.292603	0.1509903
3.497355	0.1449288
3.571907	0.1384946
3.662592	0.1344735
3.461413	0.1431611
3.08097	0.1566375
2.944098	0.1665575
2.910716	0.1694048
3.012699	0.1678957
3.178336	0.1603214
3.292114	0.1603833
3.245166	0.1619337
3.156048	0.1536266
3.225073	0.1485373
3.250213	0.1385413
3.39509	0.1337689
3.56244	0.1336824
3.586978	0.1351495
3.517238	0.142313
3.418126	0.1461984
3.313726	0.1655857
3.101423	0.1811527
3.067555	0.178692
3.19037	0.1776308
3.289943	0.1635616
3.568454	0.1512159
3.653324	0.1526751
3.586099	0.1506874
3.465678	0.1407405
3.255301	0.1262265
3.162094	0.1064402
2.943627	0.08395249
2.859893	0.0672688
2.903901	0.05368136
2.993402	0.05048023
3.217152	0.05948989
3.135627	0.06969187
3.256477	0.08223018
3.242549	0.09450618
3.3153	0.1071655
3.432794	0.1250705
3.370183	0.1450486
3.430834	0.1628097
3.316947	0.1733849
3.28104	0.1721987
3.382221	0.1705169
3.332476	0.1727278
3.284854	0.1697022
3.267953	0.1718276
3.279246	0.176331
3.232937	0.1765321
3.338006	0.1871614
3.324822	0.1929213
3.282546	0.1906344
3.307366	0.187379
3.249737	0.1789261
3.10165	0.183323
2.940953	0.1880429
2.919822	0.1892896
2.819904	0.1910778
2.917386	0.1809728
3.026956	0.1726222
3.110265	0.1667671
3.297337	0.1658471
3.502916	0.1650645
3.696635	0.1680177
3.618673	0.1721743
3.515466	0.1809061
3.36424	0.1931021
3.033149	0.19999
3.051311	0.203889
3.059245	0.2028772
3.109288	0.2050078
3.319294	0.2051254
3.303183	0.1943325
3.429858	0.1798723
3.45451	0.1629629
3.121675	0.1753186
3.058612	0.1884036
3.029119	0.1871629
3.071921	0.1867781
3.403641	0.1565701
3.591746	0.1257231
3.548455	0.1067391
3.5847	0.09089754
3.631798	0.08899242
3.514376	0.1030546
3.576353	0.1183363
3.645763	0.1381073
3.767295	0.1593198
3.933945	0.1620004
3.933772	0.1630071
3.817158	0.1576408
3.668656	0.1387082
3.601342	0.1300676
3.559144	0.1294949
3.512792	0.1270958
3.489018	0.1248963
3.393702	0.1254044
3.417088	0.1207777
3.582195	0.1231648
3.897638	0.1491403
4.394268	0.2004561
4.677423	0.2485444
4.707072	0.2649326
4.691649	0.2404192
4.473779	0.1786267
4.016577	0.1251741
3.78584	0.111769
3.662215	0.1112516
3.753735	0.1224314
3.796181	0.1279056
3.746822	0.1253517
3.829399	0.1346616
3.880399	0.1391609
3.879046	0.1411109
4.049695	0.1413706
4.121324	0.1313885
3.964851	0.1320884
3.774279	0.1411882
3.672634	0.1440613
3.84748	0.1640624
4.068407	0.1894716
4.251706	0.1968736
4.217628	0.1878687
4.076265	0.1652755
3.688671	0.1422028
3.233264	0.1385365
3.034896	0.1583997
2.711528	0.1872513
2.667441	0.1987223
2.807297	0.1823308
2.958302	0.1555526
3.417734	0.1263603
3.724598	0.1054725
3.669795	0.1073572
3.501146	0.1259597
3.499284	0.1476795
3.516542	0.1719828
3.455081	0.199706
3.43878	0.2115251
3.389847	0.2133804
3.284672	0.2053377
3.282507	0.1853756
3.401535	0.1628568
3.441569	0.1445919
3.476295	0.1367166
3.458884	0.1391079
3.338836	0.1546013
3.228807	0.1670795
3.233154	0.1777842
3.224709	0.1846756
3.290055	0.1816364
3.277294	0.1802125
3.300255	0.1820469
3.267618	0.1866249
3.246958	0.1901434
3.354434	0.1911851
3.402817	0.1928805
3.428779	0.1929346
3.407595	0.1938615
3.377137	0.1885385
3.418926	0.181286
3.504558	0.1701664
3.57891	0.1601178
3.492254	0.1561481
3.497185	0.1503115
3.423349	0.1439077
3.410372	0.1394595
3.573522	0.1461079
3.516048	0.1515052
3.59273	0.1554451
3.629116	0.1593196
3.671569	0.1594629
3.625581	0.1582286
3.503302	0.1628253
3.465221	0.1599551
3.356201	0.1619518
3.408108	0.1607831
3.473243	0.1623029
3.43999	0.1689655
3.47526	0.1592535
3.390237	0.1516165
3.397326	0.1409234
3.385958	0.135692
3.494558	0.1323023
3.611208	0.1276249
3.603805	0.124366
3.759459	0.120393
3.61934	0.1288073
3.644683	0.1462452
3.760992	0.1635828
3.611809	0.1697907
3.612417	0.1712481
3.580883	0.1739893
3.362575	0.1766745
3.498116	0.1847375
3.553124	0.1860759
3.562282	0.1787232
3.752684	0.1728735
3.594703	0.1685208
3.572091	0.1689691
3.486982	0.1671814
3.406454	0.1661123
3.296162	0.1738771
3.001057	0.1851233
2.892587	0.1668867
2.676457	0.1437913
2.931331	0.1231754
3.457816	0.1089136
3.571928	0.1357039
3.68764	0.159167
3.636963	0.1723757
3.624258	0.1715956
3.659014	0.1633934
3.559381	0.1616278
3.482323	0.1616218
3.414697	0.1659222
3.284534	0.1762166
3.284202	0.1819008
3.215845	0.1810415
3.306975	0.1872672
3.39292	0.17889
3.447502	0.176155
3.449106	0.1819825
3.326708	0.1796047
3.420225	0.1843355
3.434792	0.1832077
3.506366	0.172267
3.592734	0.1471731
3.592868	0.1177587
3.569128	0.09437358
3.621428	0.08491768
3.479039	0.09208275
3.441066	0.1125295
3.585284	0.1345351
3.644708	0.1468975
3.670323	0.1626036
3.612298	0.1708541
3.407048	0.177573
3.349978	0.179808
3.364157	0.17599
3.478002	0.1729663
3.697236	0.1701949
3.662736	0.1718056
3.607743	0.1686019
3.474212	0.1700723
3.513348	0.1707105
3.550534	0.1701244
3.660827	0.1804918
3.75439	0.1874222
3.694549	0.1840473
3.701517	0.1805798
3.665541	0.1723093
3.568692	0.1610037
3.436153	0.1556397
3.225718	0.1524385
3.223639	0.1525271
3.277066	0.1531097
3.348262	0.1519794
3.518847	0.1495285
3.42009	0.1406073
3.359764	0.1372798
3.461602	0.1317969
3.503454	0.1154259
3.533603	0.1019975
3.509486	0.1090293
3.167392	0.1455609
3.120756	0.1724884
3.136869	0.1974181
3.153374	0.1953541
3.391224	0.172024
3.515353	0.1717298
3.484473	0.1662785
3.617379	0.1666785
3.617316	0.1685091
3.522332	0.1692134
3.660411	0.1794716
3.575117	0.1784655
3.466083	0.1600711
3.42247	0.142797
3.287382	0.1256079
3.153272	0.1175818
3.107142	0.1191274
3.073508	0.1263581
3.073996	0.1350336
3.002286	0.136057
3.045919	0.1389654
3.286131	0.1462882
3.378025	0.1520387
3.573132	0.1641484
3.544033	0.1822846
3.488532	0.1888799
3.503069	0.1919607
3.446574	0.191519
3.466878	0.1885417
3.429054	0.1878559
3.306005	0.1859762
3.291028	0.1848461
3.285685	0.1844676
3.318523	0.1836424
3.336424	0.1801165
3.442545	0.1838536
3.490354	0.1801785
3.605405	0.1695704
3.648733	0.1726162
3.632008	0.1658094
3.654786	0.1577821
3.61112	0.1550863
3.694654	0.1360279
3.605158	0.1306277
3.521188	0.1338216
3.414377	0.1478707
3.36459	0.1686044
3.416306	0.1755755
3.378862	0.1762604
3.360987	0.1716024
3.493408	0.1681087
3.384388	0.1755898
3.410878	0.1895902
3.279302	0.1938
3.208233	0.1974614
3.238761	0.1932274
3.275021	0.182555
3.551773	0.1798394
3.579012	0.1771707
3.649608	0.172172
3.739838	0.1632796
3.602696	0.166699
3.414269	0.1862786
3.231233	0.2074326
3.153923	0.204908
3.104745	0.1905355
3.202704	0.1680701
3.381662	0.1468927
3.269436	0.1564798
3.21652	0.1616377
3.159459	0.156239
3.194322	0.152827
3.44705	0.1467647
3.49056	0.1385135
3.438485	0.1359058
3.449902	0.1364238
3.310169	0.1394995
3.355221	0.1498383
3.409848	0.1580291
3.327269	0.1660396
3.343834	0.1662024
3.33605	0.1657772
3.214811	0.1605083
3.253374	0.1570002
3.250548	0.1640724
3.352385	0.167872
3.451583	0.1745109
3.461906	0.1764487
3.515779	0.1709315
3.426224	0.1594415
3.187308	0.1616938
3.079098	0.1589675
3.043379	0.1622759
3.0549	0.1722639
3.384445	0.1680023
3.460506	0.1691995
3.429966	0.1676873
3.410148	0.1711143
3.389787	0.1727762
3.464736	0.1746701
3.460129	0.1686875
3.613225	0.1533735
3.612067	0.1405754
3.571083	0.1264244
3.775051	0.1237801
3.800521	0.1248014
3.759654	0.1241837
3.77634	0.1223133
3.680422	0.1226564
3.491667	0.1229445
3.549809	0.1276417
3.560769	0.134427
3.457027	0.1388868
3.451614	0.1410047
3.369779	0.1370654
3.321684	0.1322386
3.387416	0.127737
3.458169	0.1305472
3.580589	0.1382133
3.681178	0.1443373
3.704645	0.1537738
3.734921	0.1554397
3.707246	0.1479234
3.693166	0.1306853
3.613347	0.09903697
3.522194	0.06669984
2.703823	0.06453678
2.943062	0.1094456
3.099748	0.1314503
3.205382	0.1402817
3.364983	0.1338463
3.579628	0.1182193
3.609459	0.1268366
3.749262	0.1343974
3.79774	0.1435821
3.720347	0.1521361
3.632093	0.153301
3.570704	0.168009
3.5107	0.1650808
3.557226	0.153541
3.711248	0.1475847
3.689393	0.1321539
3.468398	0.1280448
3.275839	0.131468
2.98852	0.1275842
2.892571	0.118161
3.017535	0.1313229
3.16703	0.153869
3.352696	0.1712116
3.581539	0.1909095
3.703287	0.1878543
3.759233	0.1723187
3.637945	0.169774
3.378892	0.1645957
3.234299	0.159839
3.140034	0.1595486
3.068101	0.1592533
3.204423	0.1643654
3.348889	0.1652341
3.602466	0.1616378
3.662989	0.1530943
3.610127	0.136194
3.557381	0.1209781
3.278083	0.1060229
3.347189	0.09597269
3.283691	0.09380588
3.389301	0.09687877
3.46635	0.101079
3.542059	0.1048314
3.543315	0.1118298
3.413366	0.1115761
3.30713	0.1062823
3.172923	0.1038202
3.189968	0.1009471
3.246059	0.1017245
3.284057	0.1069724
3.381016	0.1072884
3.37378	0.1076019
3.439687	0.1036875
3.414608	0.1027127
3.290646	0.1046917
3.168735	0.1064037
3.092518	0.1085897
3.22359	0.1113867
3.305454	0.1126311
3.375309	0.1130617
3.247426	0.1202769
3.171639	0.1194192
3.073924	0.1183505
3.051585	0.1192508
3.127465	0.117215
3.186104	0.1204297
3.116591	0.1298022
3.100765	0.1317969
3.102001	0.1303637
3.06702	0.1239823
3.206538	0.1137366
3.493468	0.1058034
3.473771	0.1024613
3.476821	0.1069604
3.389449	0.1080164
3.080067	0.1072071
2.965451	0.1057707
2.835428	0.1072295
2.764235	0.1106909
2.777663	0.1186492
3.025993	0.1160902
3.133526	0.1031337
3.228577	0.09154484
3.361838	0.08527914
3.215252	0.08705015
3.019753	0.09249654
3.028067	0.09766528
2.751074	0.1001946
2.608036	0.1041101
2.729631	0.1089955
2.801786	0.109084
3.018993	0.1043729
3.167011	0.09715448
3.332757	0.07790767
3.238176	0.1161745
3.229455	0.1179167
3.085227	0.1159341
3.214359	0.1162252
3.253152	0.1173469
3.101416	0.1144419
3.185759	0.1107752
3.16522	0.1018722
3.182	0.09577615
3.33198	0.09013523
3.356334	0.08707147
3.311293	0.09112742
3.18416	0.09608534
3.241035	0.1031545
3.256672	0.1184583
3.241773	0.1319274
3.262249	0.1439413
3.216609	0.15065
3.196885	0.1497985
3.18034	0.1444933
3.415011	0.1402456
3.534062	0.1340412
3.721347	0.1289704
3.708881	0.1320983
3.429642	0.1388222
3.258627	0.1492074
3.13779	0.1569443
3.1445	0.1600918
3.132675	0.1591116
3.2054	0.1605953
3.243063	0.1589337
3.196433	0.1505558
3.294423	0.1424149
3.2242	0.1321288
3.275856	0.1266951
3.411945	0.1266171
3.452168	0.1315788
3.452455	0.1506726
3.260105	0.1708226
3.222727	0.1995589
3.022657	0.2191368
2.977434	0.2063821
3.081026	0.1856366
3.075253	0.159581
3.438997	0.1392453
3.607961	0.1372793
3.59822	0.138314
3.507364	0.12846
3.308868	0.1092999
3.196686	0.08677585
2.945434	0.06374051
3.449468	0.06338321
3.169882	0.08337822
3.289061	0.1030848
3.306712	0.1173329
3.297244	0.1310247
3.442215	0.1458077
3.381095	0.1601039
3.371132	0.1755543
3.419229	0.1827606
3.399585	0.1801362
3.515351	0.1792894
3.469691	0.1808462
3.436906	0.1757577
3.354666	0.1717421
3.252122	0.1701289
3.284823	0.1705531
3.29529	0.1802134
3.321935	0.1903888
3.419307	0.1934061
3.348768	0.190632
3.349036	0.184811
3.21656	0.1889177
3.024427	0.1920351
3.036315	0.1919622
2.904892	0.1917484
3.026113	0.1823294
3.106698	0.1712357
3.182384	0.1623075
3.333426	0.1631029
3.497725	0.165185
3.658543	0.172212
3.668048	0.1792041
3.52865	0.1814296
3.406263	0.1868115
3.060395	0.1875903
3.005181	0.1872884
3.134802	0.1860475
3.127075	0.188284
3.319924	0.1936401
3.404213	0.1860673
3.530549	0.171628
3.633127	0.1561297
3.24454	0.1710753
2.951502	0.191217
2.871525	0.1958178
2.879918	0.1969198
3.240036	0.1630936
3.588955	0.1288416
3.543506	0.1134312
3.679165	0.1008858
3.723949	0.0988918
3.595913	0.1082768
3.624164	0.1183884
3.631776	0.1351355
3.759643	0.159303
3.97294	0.1664615
3.965349	0.1701373
3.783563	0.1659635
3.524262	0.1460598
3.428927	0.1351214
3.447614	0.1332092
3.516727	0.1292252
3.515935	0.1268949
3.370607	0.1283388
3.26731	0.1256451
3.419368	0.1306414
3.911385	0.1631334
4.320429	0.2088188
4.650704	0.2447372
4.706863	0.2490186
4.689053	0.2112294
4.585805	0.1493923
4.075728	0.1028275
3.796321	0.09327301
3.490955	0.09621982
3.456977	0.1113937
3.576916	0.121876
3.540568	0.1228523
3.714542	0.1325299
3.747025	0.1381797
3.751385	0.1386877
3.912309	0.1373325
3.904796	0.1288581
3.887742	0.1290263
3.787192	0.1356295
3.726086	0.1385749
3.894171	0.1494533
3.950542	0.165191
4.083513	0.1718232
3.987874	0.1731835
3.825193	0.1681929
3.49666	0.1616437
3.13753	0.1621423
2.914628	0.1745976
2.685792	0.1907203
2.655069	0.1978269
2.777345	0.1830035
2.974706	0.1582499
3.321281	0.1314768
3.634782	0.1049991
3.57144	0.1028663
3.407019	0.1145466
3.430295	0.1325178
3.54387	0.1565097
3.417202	0.1857999
3.387607	0.2052544
3.318406	0.2128435
3.246927	0.209211
3.321973	0.1891864
3.484212	0.1636799
3.530939	0.142496
3.517556	0.1318249
3.570755	0.132605
3.435238	0.1468829
3.285107	0.1615468
3.209223	0.1748169
3.107801	0.1839309
3.175745	0.1847658
3.247245	0.1838324
3.335068	0.1835656
3.321449	0.1885795
3.288629	0.1933006
3.394658	0.1987164
3.385852	0.20138
3.513727	0.2006536
3.487118	0.1974283
3.359722	0.1905777
3.454018	0.1845692
3.474589	0.1709013
3.513791	0.1609065
3.539141	0.154941
3.425313	0.1473317
3.310932	0.1422769
3.300802	0.1360631
3.39382	0.1395061
3.476325	0.1416028
3.585234	0.1444936
3.662203	0.1491854
3.719037	0.1503028
3.65486	0.152585
3.490491	0.1558673
3.459328	0.1560748
3.359602	0.1565476
3.432209	0.1549141
3.477332	0.1590726
3.427303	0.1667371
3.566196	0.1660451
3.494932	0.1646775
3.494319	0.1565771
3.488005	0.1523127
3.485136	0.1485849
3.532634	0.1445069
3.577404	0.1463626
3.640841	0.1459858
3.514064	0.1530665
3.596138	0.1670031
3.617476	0.1771338
3.511349	0.1809505
3.578792	0.1788407
3.441595	0.1769968
3.281796	0.1801393
3.427192	0.1834812
3.388265	0.1847698
3.469305	0.1805378
3.688816	0.1734614
3.561894	0.1716066
3.584809	0.1699123
3.535385	0.1660386
3.502199	0.1651742
3.472252	0.1695908
3.294446	0.1737973
3.207233	0.16332
3.015549	0.146096
3.114353	0.1343675
3.303616	0.1334113
3.432337	0.1554852
3.474135	0.1739411
3.547671	0.1817526
3.622643	0.1779996
3.622277	0.1732542
3.577948	0.177043
3.453934	0.1813286
3.343381	0.1872106
3.266272	0.193885
3.250748	0.1946085
3.157642	0.1889482
3.243031	0.1921751
3.297149	0.1816531
3.359463	0.1787171
3.446993	0.1816078
3.328816	0.1783858
3.388546	0.184805
3.357649	0.1801046
3.31326	0.1683744
3.408904	0.1431382
3.395376	0.114523
3.33464	0.09777386
3.598631	0.09222373
3.48121	0.1007671
3.48369	0.121749
3.713733	0.1425121
3.614092	0.1549177
3.675552	0.1676094
3.616456	0.1729975
3.412723	0.1766107
3.383963	0.1785503
3.370782	0.1795078
3.465715	0.1789432
3.672125	0.1779896
3.705722	0.177729
3.724946	0.1716732
3.628099	0.1699979
3.618091	0.1665101
3.612471	0.1646976
3.64764	0.1726592
3.758569	0.1799339
3.65811	0.1800942
3.669213	0.1817304
3.668334	0.176944
3.566527	0.1656394
3.526901	0.1562051
3.341184	0.1498166
3.252484	0.1476007
3.353433	0.1481834
3.383793	0.1521529
3.45437	0.1500946
3.424218	0.1428419
3.306085	0.1366708
3.471935	0.1270691
3.502765	0.1080515
3.521745	0.09315265
3.41385	0.08830938
3.050656	0.1203176
3.111341	0.162107
3.140686	0.2010702
3.215729	0.2239018
3.361453	0.2129105
3.44763	0.2038341
3.472992	0.1843876
3.583161	0.1732902
3.627606	0.1654349
3.591291	0.1619561
3.726604	0.1749168
3.746001	0.1736134
3.669823	0.1575348
3.574874	0.1409521
3.29962	0.1211513
3.002172	0.1124334
2.89407	0.1194056
2.932734	0.1341921
3.018799	0.1453914
3.00409	0.1516627
3.080484	0.151018
3.323115	0.1521585
3.339648	0.1586058
3.500844	0.1699251
3.506192	0.1872193
3.403728	0.1928242
3.366107	0.1969514
3.309122	0.19532
3.27672	0.1939393
3.297039	0.1944041
3.297817	0.1906356
3.310178	0.1925045
3.353338	0.1931823
3.36951	0.1916654
3.407154	0.1853449
3.431266	0.1853791
3.450674	0.1793991
3.544036	0.1704988
3.582056	0.1730426
3.656902	0.1611053
3.674045	0.1458711
3.654256	0.1311606
3.71085	0.1071804
3.576354	0.1043247
3.516216	0.1127495
3.39934	0.1322935
3.427954	0.1584329
3.479132	0.1691489
3.441333	0.1742503
3.461873	0.1752944
3.521428	0.175274
3.461131	0.1787806
3.488061	0.1889481
3.367534	0.189111
3.261218	0.1895858
3.232701	0.1883197
3.251788	0.1785675
3.431022	0.1783703
3.495834	0.1783306
3.579555	0.1749877
3.637522	0.1713791
3.554361	0.1734633
3.450472	0.1945042
3.27395	0.2144727
3.212114	0.21196
3.159932	0.2026614
3.194372	0.1812127
3.326648	0.1584906
3.271257	0.1610704
3.224333	0.1619811
3.184721	0.1545319
3.202487	0.1549652
3.34704	0.1528152
3.389429	0.1478032
3.400442	0.14516
3.399096	0.1438899
3.354413	0.1449578
3.462882	0.1507753
3.424599	0.1588598
3.42646	0.1645168
3.469231	0.1634437
3.386546	0.1659136
3.376267	0.155856
3.369234	0.1505596
3.365248	0.1568073
3.403082	0.1570181
3.383859	0.1630913
3.362879	0.1672342
3.330264	0.1638235
3.32083	0.154122
3.265867	0.1520954
3.329259	0.1486363
3.323124	0.1539001
3.316528	0.1630977
3.51594	0.1697431
3.526638	0.172216
3.513985	0.1699902
3.523661	0.1746439
3.46085	0.1716371
3.506017	0.1758159
3.491819	0.1709553
3.568303	0.1578346
3.583053	0.1501046
3.449755	0.135696
3.639935	0.130816
3.688203	0.1290819
3.692999	0.1225778
3.837244	0.1159871
3.772059	0.1115877
3.673425	0.1054551
3.735631	0.1089658
3.656315	0.1165664
3.502785	0.1240883
3.465616	0.1279574
3.355132	0.1249121
3.420938	0.1198831
3.514377	0.1155268
3.624977	0.1217406
3.766454	0.1317178
3.737729	0.1416261
3.719937	0.1524029
3.674047	0.1562393
3.61581	0.1527314
3.625464	0.1391093
3.482937	0.1101498
3.473022	0.07570855
2.974883	0.06284966
3.067557	0.09861863
3.176501	0.1195702
3.266894	0.1301821
3.396766	0.1272321
3.635388	0.1169283
3.686557	0.123231
3.835205	0.1256629
3.802699	0.134703
3.741644	0.1485007
3.72803	0.1546903
3.619517	0.1709378
3.569613	0.1702376
3.551146	0.1618652
3.650134	0.1561155
3.672602	0.1425089
3.411822	0.1425348
3.186451	0.1485507
2.915623	0.1487743
2.756971	0.1434781
2.911099	0.1600911
3.070733	0.1803065
3.171305	0.1910772
3.391099	0.2046786
3.495902	0.1929649
3.557612	0.1735014
3.541537	0.1719156
3.419033	0.1694889
3.269453	0.1659599
3.135865	0.1676073
3.063847	0.1688082
3.130265	0.1694951
3.330149	0.1670176
3.544332	0.1610319
3.617514	0.1500895
3.549149	0.1355244
3.470292	0.1192027
3.304646	0.1039851
3.315775	0.09367083
3.250095	0.09117229
3.379801	0.09771777
3.359087	0.1053383
3.455063	0.1145664
3.420675	0.1238266
3.246145	0.1245873
3.158935	0.1190533
3.004744	0.1130308
3.080929	0.1097756
3.204616	0.1098358
3.444502	0.1121612
3.584436	0.1116171
3.684271	0.107854
3.768566	0.09911244
3.601975	0.0963169
3.499761	0.09774734
3.297035	0.09857249
3.187954	0.1025683
3.360647	0.1041395
3.4356	0.101245
3.447712	0.1040992
3.317461	0.1134728
3.215529	0.1178388
3.025562	0.1221439
2.993841	0.1224358
3.126465	0.1169934
3.105787	0.11809
3.213882	0.1249968
3.125915	0.1280811
3.041108	0.1294539
3.001964	0.1269142
2.949682	0.1213426
[truncated: 998,000+ more rows]
