# Supplementary material for: Metabolic profiling of steatotic liver disease by fluorescence lifetime imaging microscopy
Source: Commun Med (Lond). 2026 Apr 25;6:369. doi: 10.1038/s43856-026-01605-7 (PMC13324169; doi:10.1038/s43856-026-01605-7)
Supplement: Supplementary file 26 — Supplementary Data 23 [file 43856_2026_1605_MOESM26_ESM.csv]

2.978661	0.06641797
2.942672	0.06415931
2.728598	0.06169921
2.893339	0.06288546
3.126015	0.06413504
3.200227	0.06465206
3.262578	0.06549761
3.219657	0.0685933
3.093592	0.07565929
3.005982	0.08112767
3.003764	0.08268262
2.944463	0.07529999
2.855226	0.06223366
3.137402	0.05135964
3.171013	0.05796596
3.062273	0.07125489
2.926873	0.082413
3.001068	0.08874231
2.975429	0.0861055
3.188787	0.07978602
3.212327	0.06782212
3.202302	0.05515434
3.088583	0.05050601
2.781699	0.0620486
2.705872	0.07297557
2.728502	0.08166245
2.651401	0.08551921
2.745799	0.08644453
2.768993	0.08768797
2.96048	0.09345184
2.844508	0.09919611
3.00906	0.1058876
3.029598	0.1068891
2.990129	0.1049263
3.230299	0.1047631
3.035534	0.108955
2.85144	0.116457
2.689917	0.1031689
2.518585	0.07952628
2.428814	0.05010411
2.809583	0.05861334
2.818274	0.07320248
2.828912	0.0850013
2.855402	0.07931204
2.91597	0.0759343
2.918413	0.08457602
2.975268	0.09287487
3.02146	0.1026846
3.005993	0.09933473
2.94546	0.08238688
3.00359	0.05941353
3.183601	0.0536865
3.148794	0.07325114
3.242235	0.08467883
3.266201	0.08295906
3.163088	0.08314444
3.015379	0.0806322
2.848996	0.07710242
2.833779	0.07056665
2.914015	0.06366616
2.911142	0.05543949
3.073639	0.0519839
3.153556	0.06344879
3.113982	0.07711373
3.043003	0.08681134
2.937571	0.09313493
2.951405	0.0928456
2.902978	0.1035999
2.780934	0.1180051
2.817825	0.1280852
2.787962	0.1360952
2.731198	0.1237151
2.732646	0.1004436
2.727197	0.07237636
2.356784	0.05066538
2.305377	0.08234674
2.440463	0.0992096
2.612724	0.1083371
2.717042	0.1098793
2.855815	0.09727764
2.887828	0.09508481
2.799241	0.09424785
2.780625	0.09135465
2.971525	0.09698799
3.014365	0.09257655
3.143105	0.08899485
3.226609	0.08500202
3.162441	0.0754327
3.049251	0.07607699
2.957689	0.07251763
2.946336	0.07067019
2.97071	0.07419116
2.907923	0.0782147
2.902629	0.08685841
2.956622	0.09261779
3.120109	0.09387825
3.274433	0.09248202
3.25646	0.09058162
3.080522	0.09230615
2.897714	0.0999482
2.668094	0.11449
2.707529	0.1242302
2.692637	0.1315431
2.589814	0.133182
2.626518	0.1294535
2.571702	0.136219
2.550707	0.1388058
2.566044	0.1434827
2.58253	0.1504665
2.553038	0.1504314
2.537493	0.1427338
2.584612	0.1148708
2.671615	0.08949971
2.658834	0.08064115
2.623009	0.08776175
2.583744	0.1162255
2.558247	0.149494
2.607692	0.1520811
2.641438	0.1222977
2.710303	0.09305606
3.006665	0.06649441
3.20484	0.05935353
3.266167	0.07915352
3.183883	0.09605289
3.075429	0.1070486
2.968571	0.1071168
2.931865	0.1045324
2.892115	0.1058446
2.860512	0.100979
2.899288	0.1075387
2.872619	0.110827
2.772364	0.1066391
2.751654	0.1024639
2.512797	0.09518976
2.245863	0.1119221
2.220709	0.1161556
2.119041	0.1231754
2.256922	0.1226357
2.368593	0.102846
2.365788	0.1015524
2.455391	0.09083275
2.57268	0.08612978
2.739568	0.07935728
2.953749	0.06952538
3.005647	0.06356695
2.969817	0.05329943
3.220404	0.05455342
3.254306	0.06512749
3.291685	0.06128578
3.306808	0.05633578
3.255507	0.05512805
3.177889	0.0592815
2.888816	0.07662023
2.828168	0.07839769
2.719499	0.06717493
2.895588	0.07274248
2.917331	0.09225533
2.825796	0.1065339
2.712321	0.1068169
2.665698	0.09367687
2.614056	0.08656234
2.936118	0.08415256
3.181801	0.07823651
3.088357	0.07879474
3.075281	0.07876243
2.957837	0.07142448
2.954419	0.07726684
3.050152	0.07525586
3.108409	0.07029416
3.070261	0.08001571
3.069835	0.07358264
3.076586	0.07752504
3.16089	0.09276176
3.145359	0.08844195
3.093434	0.09651085
2.969846	0.09590197
2.922227	0.08893652
2.956991	0.09258517
3.009081	0.08924631
3.217751	0.08755162
3.252726	0.0799667
3.268056	0.07179555
3.230949	0.07128578
3.06194	0.06926258
3.049624	0.07237436
2.943955	0.07481413
3.010839	0.07317373
3.198544	0.06753712
3.187681	0.05979731
3.440169	0.05163692
3.459731	0.05730177
3.256911	0.06682757
3.338866	0.07517852
3.340065	0.07835259
3.130976	0.07575705
3.02916	0.0765754
2.995096	0.08274917
2.791353	0.09289127
2.772112	0.1027877
2.826596	0.1077555
2.727575	0.1072419
2.930292	0.103859
3.027299	0.09760375
3.068235	0.08517703
3.164369	0.08263272
3.085968	0.08080669
3.160664	0.07678077
3.129411	0.07706959
3.100367	0.07354923
3.108196	0.07163662
3.194489	0.07459769
3.155176	0.07684223
3.12247	0.07213197
3.047226	0.06699322
2.926332	0.06278433
3.110407	0.05920915
3.263236	0.06047922
3.423883	0.05843242
3.51307	0.05553228
3.446266	0.05846751
3.274554	0.06311355
3.108233	0.06716977
3.036479	0.06849984
2.803385	0.05833669
2.885007	0.06189138
2.980259	0.08170804
2.907984	0.09400695
2.895229	0.08752878
2.886523	0.06689093
2.693779	0.05781582
2.75239	0.07135828
2.82962	0.07806316
2.885456	0.07848045
3.062944	0.08130166
3.068756	0.08284021
3.026289	0.08331379
3.048517	0.08115464
2.845586	0.07814052
2.842578	0.07131123
2.722425	0.06701984
2.725867	0.06595127
2.81728	0.06267565
2.819762	0.06119337
2.916475	0.05772159
3.004332	0.05546021
2.927835	0.05781002
2.865422	0.06125602
2.717549	0.06571267
2.686471	0.06713669
2.859065	0.07102618
3.024514	0.07707374
3.156285	0.08213626
3.089797	0.0897343
3.058715	0.08919552
3.041341	0.08916109
3.040154	0.08148921
3.160645	0.07476
3.115947	0.07562656
2.998178	0.0853304
3.077212	0.09803361
2.965571	0.1032633
2.820364	0.1220877
2.762053	0.1318974
2.669464	0.1371239
2.710893	0.1433046
2.79594	0.1208523
2.837633	0.09400428
2.884767	0.07547139
2.845396	0.06421581
2.749876	0.05985269
2.862086	0.06052981
3.000652	0.06135171
3.222245	0.0562011
3.345887	0.05421509
3.352686	0.05074612
2.620712	0.06100228
2.477105	0.08186159
2.544272	0.08728646
2.557384	0.07651012
2.858135	0.05399968
2.74981	0.05119396
3.007361	0.06242893
2.948954	0.07232497
3.159487	0.07973645
2.979723	0.08340976
2.857515	0.08362097
3.026367	0.08378278
2.978907	0.07831188
3.050016	0.06722552
3.190809	0.05539532
2.892211	0.05229312
3.045738	0.06135207
3.0512	0.07205886
3.008193	0.07977464
3.063816	0.07800286
2.943373	0.07865788
2.954115	0.07677411
3.006465	0.07503513
3.013428	0.06701563
3.107644	0.05119865
2.95562	0.06655458
2.850335	0.0884982
2.72288	0.1047008
2.776275	0.1155039
2.648329	0.1216225
2.731575	0.1165054
2.840453	0.1028643
2.887349	0.08486632
3.008356	0.07704946
3.060364	0.07454746
3.059289	0.07021804
3.21429	0.0723011
3.107095	0.07353027
2.991533	0.07008854
2.895077	0.07244394
2.752094	0.0675336
2.834402	0.06131411
2.880877	0.05961234
2.836479	0.05633669
2.896435	0.05759845
2.954336	0.06287265
3.015587	0.06419657
3.011073	0.06878167
2.857349	0.07576881
2.694113	0.08157173
2.696215	0.08793035
2.687986	0.08775158
2.891571	0.08106903
3.062241	0.07289387
3.082069	0.06754655
3.069582	0.06722751
2.807737	0.07052531
2.686665	0.08008439
2.546717	0.08762512
2.548322	0.08978757
2.582619	0.09255602
2.533187	0.08706541
2.512249	0.0863032
2.615325	0.08846003
2.640388	0.08465678
2.949911	0.08598144
2.994116	0.08614455
2.975604	0.08674732
3.044787	0.08845425
2.8048	0.09630353
2.586304	0.1110791
2.445318	0.1247566
2.399368	0.1437066
2.318509	0.1539624
2.500271	0.1425905
2.597667	0.1170593
2.581047	0.08018837
2.819194	0.06561987
2.92024	0.06203437
3.009752	0.05851306
3.119976	0.05943434
3.330319	0.05995493
3.407125	0.06166635
3.254229	0.06476653
3.282161	0.0703144
3.049979	0.07969835
2.954737	0.0863571
3.057922	0.08678447
2.965315	0.07562866
3.081005	0.05925585
3.269741	0.05891553
3.166628	0.07594963
3.118566	0.0866316
3.131355	0.09077679
3.231865	0.08872895
3.243108	0.07866349
3.250052	0.06749645
3.160242	0.05615048
3.056427	0.05866095
2.889343	0.06973745
2.904404	0.0792878
2.838952	0.08777155
2.840752	0.09123078
2.820837	0.09422369
2.795657	0.09558612
2.878453	0.09525984
2.710237	0.09577048
3.000618	0.09459952
3.014506	0.09239835
2.954977	0.09077907
3.200256	0.08993184
2.925408	0.09517256
2.795046	0.1079434
2.731095	0.1046989
2.651752	0.09106664
2.623335	0.0656363
2.695912	0.06523181
2.655242	0.07907794
2.776198	0.08705398
2.824052	0.08226472
2.961016	0.08110625
2.930115	0.08829471
2.996837	0.09897945
2.968681	0.1094311
2.875065	0.1100571
2.921944	0.09837358
2.985068	0.07791097
3.128151	0.0576666
3.024477	0.05044492
3.127329	0.07001085
3.089784	0.09069155
3.07241	0.09750737
3.069642	0.08941285
2.972148	0.08239411
2.838999	0.07420659
2.775149	0.06926394
2.753499	0.0668563
2.905079	0.06861369
2.979785	0.07138223
3.083605	0.06989078
3.130949	0.07642099
3.07036	0.07120712
3.239167	0.05788
3.07653	0.05803056
3.078815	0.08081546
3.162068	0.09078502
3.102258	0.0963963
2.99576	0.1004447
2.952491	0.09891239
2.808654	0.1060382
2.756397	0.1164778
2.852154	0.1289407
2.837228	0.140382
2.852822	0.1390228
2.788928	0.1286269
2.770814	0.1040494
2.706812	0.07044471
2.608694	0.05212754
2.59594	0.0854111
2.674912	0.1015374
2.745115	0.1097382
2.747711	0.1136468
2.812365	0.1016644
2.827041	0.1009541
2.767526	0.101401
2.791371	0.09863583
2.957193	0.1017661
2.96787	0.0925726
3.095826	0.08365824
3.148617	0.07383313
3.067949	0.06177535
3.046419	0.06102928
2.817852	0.05811546
2.932407	0.05855949
2.888669	0.06229341
2.759394	0.06695111
2.858338	0.07575782
2.959504	0.08317479
3.087659	0.0871122
3.213246	0.09150057
3.197905	0.09536196
2.919782	0.1005541
2.767412	0.1108635
2.545173	0.1256147
2.474643	0.1322912
2.504168	0.1376103
2.432753	0.1358855
2.502709	0.1294019
2.489861	0.1330558
2.457532	0.1333644
2.448513	0.1378684
2.427781	0.1474559
2.44323	0.1498794
2.541975	0.1390083
2.688201	0.1158163
2.878451	0.09839994
2.8666	0.0999507
2.628506	0.114968
2.562507	0.1408224
2.565581	0.1559533
2.62503	0.1466044
2.783366	0.1186661
2.890007	0.09251536
3.140914	0.07220329
3.268487	0.06518778
3.281918	0.07781504
3.215056	0.0873409
3.093271	0.09497727
2.994313	0.09586008
2.922407	0.09435337
2.885208	0.09647478
2.819191	0.0963423
2.887794	0.1049344
2.873031	0.1087979
2.813935	0.1076884
2.771645	0.1044774
2.467861	0.09886632
2.145215	0.1178692
2.118882	0.1222263
2.02871	0.1308975
2.123818	0.1278192
2.226689	0.11042
2.13028	0.1123809
2.233739	0.1006499
2.343185	0.09658732
2.541771	0.08624796
2.894938	0.0733337
2.931993	0.06953505
2.946712	0.06233084
2.994735	0.05842436
3.086122	0.05780535
3.250629	0.057792
3.261401	0.06212834
3.315475	0.06804918
3.371209	0.06235704
3.277913	0.05324147
3.248059	0.05203474
2.902794	0.07100604
2.843952	0.0815602
2.787126	0.0799986
2.469352	0.06280405
2.869407	0.06819513
2.981749	0.0951883
2.945449	0.1064167
2.876016	0.1138195
2.716431	0.1085483
2.685541	0.09375656
2.627048	0.08761588
2.946413	0.08740566
3.232096	0.0816999
3.131282	0.08094624
3.246877	0.07951873
3.141326	0.07006907
3.096185	0.07451835
3.229975	0.07352136
3.246535	0.07113416
3.176745	0.08039095
3.140629	0.0787228
3.160379	0.08384386
3.160895	0.09718169
3.164158	0.09517836
3.157567	0.1030768
2.966176	0.1012874
2.930587	0.09676364
2.92933	0.09897938
2.944359	0.09029374
3.136877	0.08396912
3.172628	0.07137682
3.142119	0.06139733
3.055062	0.06215066
2.847736	0.06038046
2.844256	0.06399722
2.797425	0.06694183
3.010893	0.06769977
3.192982	0.06740708
3.339891	0.06400181
3.562769	0.05878785
3.613222	0.05298504
3.511024	0.05248539
3.38031	0.05560673
3.343019	0.06496076
3.118324	0.07541357
3.217336	0.08342864
3.273652	0.08529833
3.153506	0.08000799
3.154833	0.07867806
3.1158	0.08135339
2.836601	0.09254861
2.795594	0.1042157
2.86074	0.1097322
2.792374	0.1130174
3.00564	0.1106077
3.076791	0.1057488
3.057447	0.09615656
3.170455	0.09327866
3.1263	0.09120347
3.147302	0.08718233
3.11181	0.08430183
3.073374	0.07667809
3.164399	0.07506366
3.231715	0.07692434
3.265426	0.07615923
3.228442	0.07178829
3.095415	0.06389027
3.09217	0.06074174
3.249291	0.06281834
3.436286	0.06774802
3.617981	0.06923809
3.509186	0.06890023
3.334529	0.07410274
3.144372	0.08097669
2.892518	0.0841919
2.904712	0.08233155
2.800931	0.06769215
2.663549	0.05059407
2.94663	0.06494754
3.044563	0.08610316
3.047942	0.1005213
2.972716	0.09292615
2.996378	0.06961253
2.72123	0.05781225
2.792564	0.07436571
2.797376	0.08311439
2.834563	0.08229501
3.09942	0.08307555
3.117786	0.0824788
3.080373	0.08268425
2.929947	0.08646429
2.696139	0.08520231
2.716827	0.07681606
2.691223	0.06988649
2.758844	0.06383578
2.835709	0.05911749
2.725669	0.05726946
2.832138	0.05487496
2.938292	0.05116303
2.880919	0.05228379
2.913821	0.05599294
2.694124	0.05998688
2.746439	0.06208391
2.886142	0.064325
2.977638	0.06985939
3.167381	0.07673797
3.043802	0.087165
3.103927	0.09024461
3.075275	0.09113061
2.964277	0.08258834
2.981453	0.08060852
2.836748	0.08060785
2.858147	0.0865737
3.07316	0.1000658
2.999238	0.1041385
2.858568	0.1279841
2.70682	0.1467453
2.585611	0.1610952
2.645373	0.1667576
2.719836	0.1400881
2.820132	0.1106967
2.965876	0.08256218
2.985682	0.0651062
2.949248	0.0631031
2.969803	0.06284118
2.911828	0.06229455
3.033943	0.05932754
3.230381	0.05387907
2.705349	0.06123913
2.612656	0.09343301
2.590084	0.1051624
2.547523	0.09287156
2.664279	0.0654941
2.757557	0.05497713
3.072047	0.06321326
3.093714	0.07054319
3.196981	0.0759723
2.992045	0.08142214
2.863392	0.08585
2.914933	0.09208552
3.007884	0.09186476
3.145365	0.08060552
3.243864	0.06735079
3.142802	0.05970963
2.8573	0.0645962
2.83542	0.0760435
2.891168	0.0889459
2.825373	0.0948747
2.869746	0.08918379
2.845402	0.08458602
2.886844	0.07641353
2.952658	0.07258698
2.977142	0.06532838
3.014802	0.05318799
2.983514	0.05576982
2.905333	0.07228919
2.807365	0.09629754
2.739379	0.1169489
2.679763	0.1356541
2.664638	0.1439769
2.680566	0.1307749
2.70785	0.1072696
2.782077	0.08246513
2.863324	0.07219253
2.962008	0.07016405
3.060744	0.06786057
3.180156	0.07154667
3.094829	0.07223841
2.989527	0.06981548
2.88374	0.07249302
2.839431	0.06855239
2.882221	0.0643298
2.92875	0.06182219
2.814224	0.06114459
2.754873	0.06203341
2.855618	0.06563262
2.988441	0.06674273
3.080787	0.06872287
2.902351	0.07560072
2.704067	0.08450674
2.691719	0.0931576
2.553421	0.09778646
2.657473	0.09329981
2.784415	0.08513757
2.699519	0.08204676
2.655119	0.08272775
2.457886	0.08878154
2.418339	0.09621577
2.468132	0.09789205
2.583956	0.09308051
2.731786	0.0895237
2.644615	0.08524256
2.463467	0.08778548
2.603614	0.09286596
2.758352	0.09430836
2.99102	0.0969092
3.122184	0.09713424
2.994186	0.09685877
2.880137	0.09514159
2.774343	0.1001159
2.599771	0.1105735
2.514756	0.1229758
2.497894	0.1416468
2.425767	0.1481314
2.522776	0.1327098
2.616562	0.1018516
2.593971	0.0631477
2.829899	0.0611046
2.952956	0.05605995
3.110581	0.052473
3.082258	0.05220106
3.227385	0.05378392
3.303984	0.05549655
3.15742	0.0607193
3.253063	0.0715032
3.143483	0.08340355
2.956566	0.09429868
3.065552	0.09611276
2.998308	0.08243912
3.013359	0.0628896
3.228661	0.06829799
3.139721	0.08339868
3.08119	0.09235133
3.218866	0.09589276
3.171552	0.08937022
3.177192	0.07898203
3.192696	0.06703558
3.128877	0.053078
3.069322	0.05074478
3.038116	0.05905048
2.98876	0.07007584
3.071741	0.07976976
3.092279	0.08546698
2.97614	0.09114702
3.032471	0.09427708
2.908973	0.09966502
2.953027	0.1041931
2.987315	0.1000395
2.798964	0.09479617
2.97097	0.08750097
2.880164	0.07951578
2.880438	0.07772333
3.038466	0.07619037
2.840306	0.07991453
2.79	0.09296526
2.876616	0.09856048
2.858995	0.09896841
2.970937	0.08352049
3.020252	0.05496879
2.821539	0.05332528
2.771846	0.07543082
2.685951	0.09070655
2.749795	0.09605543
2.676165	0.09221011
2.82134	0.09012557
2.836327	0.09327058
2.915456	0.1007093
3.172799	0.1090058
3.10359	0.1121353
3.142913	0.108709
3.295343	0.09687831
3.179406	0.07848051
3.277749	0.06442047
3.470767	0.05372502
3.000394	0.063314
3.084173	0.0795339
3.114626	0.0968856
3.216815	0.0977319
3.271996	0.08542925
3.278631	0.07428184
3.259512	0.06210217
3.198058	0.0572489
3.025405	0.05966454
3.199357	0.06997427
3.16834	0.08425693
3.135002	0.09178536
3.231528	0.1004578
3.160913	0.09399805
3.311974	0.07572708
3.428906	0.0599603
3.08278	0.0557427
3.112057	0.07652413
3.069229	0.1002384
3.165114	0.1065587
3.129118	0.104951
3.073817	0.106369
3.07076	0.1030873
2.940625	0.1063859
2.828539	0.1126117
2.875546	0.1225017
2.849539	0.1342612
2.866376	0.1422351
2.857291	0.1438396
2.881093	0.1284476
2.912115	0.09548514
2.893761	0.06054127
2.669396	0.05763813
2.697981	0.08740033
2.743599	0.103715
2.848056	0.1085174
2.85034	0.1099622
2.921797	0.1014146
2.956006	0.09969404
2.923263	0.1018727
2.892928	0.1019342
3.023563	0.09936654
3.05942	0.08593249
3.160023	0.07246269
3.328184	0.05957452
3.228683	0.05195699
3.200139	0.05298209
2.928931	0.05315382
3.048013	0.05356104
2.992592	0.05490746
2.853802	0.0571873
2.884481	0.06353175
2.974251	0.07045875
2.999573	0.07721901
3.021955	0.08972407
3.008638	0.1014379
2.746123	0.1140346
2.670031	0.1262603
2.447378	0.1411192
2.300984	0.1444472
2.307421	0.1407263
2.196949	0.1321079
2.276651	0.1169691
2.349868	0.1121813
2.38636	0.1109747
2.400236	0.1167946
2.386611	0.12792
2.396738	0.1364645
2.473807	0.1323292
2.633484	0.1184767
2.879357	0.1122659
2.854922	0.1208322
2.670467	0.133246
2.622756	0.1497589
2.580225	0.1468689
2.641958	0.1292419
2.840756	0.1108223
2.909437	0.09621588
3.041786	0.08567198
3.278629	0.07885952
3.25422	0.08007651
3.277907	0.07818179
3.185433	0.07939895
2.883729	0.07786781
2.88731	0.07952702
2.872192	0.08370063
2.864511	0.08989318
2.986134	0.1025016
3.022834	0.1078636
2.899296	0.1108411
2.833738	0.1083722
2.503471	0.1047285
2.057135	0.1239847
2.071905	0.1254489
2.019855	0.1334167
2.207452	0.1293764
2.313782	0.1165938
2.207162	0.1198089
2.263716	0.1091569
2.292784	0.1060836
2.52652	0.09278645
2.850794	0.08164219
2.879003	0.08194535
2.925776	0.07719258
3.085999	0.0745235
3.111528	0.07479431
3.26764	0.06881768
3.250242	0.06784777
3.28591	0.0686014
3.396143	0.06097562
3.303101	0.05460987
3.381519	0.05164368
3.064598	0.06667373
2.968572	0.07868508
2.854851	0.08375257
2.60682	0.07591241
2.644928	0.05895073
2.844001	0.05998209
2.734174	0.0771507
2.648217	0.09829082
2.897893	0.115716
2.899857	0.1200189
2.953808	0.1197839
2.93407	0.1095111
2.82585	0.09594836
2.828473	0.09010348
3.014969	0.09107657
3.293153	0.08668053
3.256768	0.08507949
3.300622	0.08288995
3.271215	0.06951249
3.089888	0.07147075
3.25461	0.07418858
3.309664	0.07475445
3.269065	0.08485253
3.358887	0.08815821
3.255712	0.09188517
3.177641	0.1010899
3.144124	0.1012765
3.07648	0.1052557
2.958148	0.1029186
2.948255	0.1014685
2.896691	0.09947357
2.906123	0.08826337
3.011704	0.07688949
2.938061	0.06190071
2.947798	0.05735108
2.994515	0.0598717
2.923443	0.06100477
2.973753	0.06550459
2.964409	0.06394729
3.126646	0.0649996
3.325308	0.06874578
3.420744	0.06862271
3.545833	0.07001568
3.477481	0.06880119
3.355771	0.07053369
3.343087	0.07433028
3.34572	0.0822125
3.258927	0.08980388
3.337033	0.09293585
3.432026	0.0915641
3.289721	0.0845485
3.120279	0.08170285
2.997231	0.083915
2.655766	0.09177908
2.730305	0.1017999
2.90055	0.1083274
2.869537	0.1122869
3.020285	0.1126632
3.074268	0.1087769
3.006429	0.101299
3.129682	0.09846576
3.13972	0.09732308
3.082524	0.09592741
3.163911	0.08983526
3.084284	0.08047927
3.220057	0.07751149
3.278051	0.076322
3.333357	0.07428467
3.38763	0.07004048
3.07627	0.06248198
3.128524	0.06222107
3.250329	0.06910049
3.383572	0.07496899
3.658501	0.07837826
3.563663	0.07906831
3.337864	0.08325446
3.103968	0.09021919
2.899297	0.09130724
2.847912	0.08612184
2.717311	0.07182885
2.743788	0.05683133
2.894366	0.06312982
2.94704	0.08548888
2.969213	0.1019339
2.858939	0.09628575
2.839439	0.07444911
2.826487	0.05705325
2.926244	0.07316079
3.019122	0.0837693
2.913773	0.08348379
3.142077	0.08226484
3.141585	0.07890622
3.024151	0.07941876
2.808439	0.08904359
2.566823	0.09064759
2.529489	0.08567397
2.510132	0.07651574
2.548383	0.06468126
2.644068	0.05668095
2.626061	0.05244165
2.769337	0.05018335
2.46841	0.05448543
2.550117	0.05643699
2.647269	0.05707446
2.705813	0.06150141
3.01565	0.06987353
2.91267	0.08152384
3.032362	0.08757398
3.1034	0.08877689
2.925208	0.08414211
2.824553	0.09866276
2.735435	0.1091254
2.743265	0.1214284
2.832361	0.134377
2.812313	0.130296
2.662595	0.1548352
2.549787	0.1722911
2.542102	0.1904164
2.594763	0.1879057
2.73826	0.1491993
2.866569	0.1162168
2.975375	0.08175301
3.077934	0.06608643
2.951048	0.06686762
2.881078	0.06699061
2.88604	0.0642272
3.008822	0.06078998
3.186996	0.05425229
2.69814	0.07331394
2.612632	0.1125201
2.589771	0.1277638
2.553814	0.1162925
2.651935	0.08712031
2.815416	0.0521979
2.89918	0.05456176
2.734864	0.05923127
2.865056	0.0642629
3.059626	0.06685068
3.07968	0.06870789
3.13051	0.06800037
2.967658	0.07060969
2.821316	0.07759768
2.892948	0.08844252
3.071702	0.09409575
3.165604	0.08568858
3.274973	0.07484686
3.043354	0.06887533
2.580777	0.07528561
2.49396	0.08609778
2.544329	0.09614403
2.741621	0.09577175
3.035834	0.08461756
3.127869	0.07752723
3.205108	0.06792005
3.152285	0.06331459
3.01166	0.05909904
3.013896	0.05430506
2.841453	0.06333078
2.6917	0.07443824
2.632486	0.09813065
2.679037	0.1206309
2.568028	0.1420904
2.62412	0.1499985
2.643042	0.1309171
2.616964	0.1023128
2.839084	0.07420369
2.959811	0.06061469
3.131699	0.05712772
3.233299	0.0560352
3.326595	0.06200623
3.341357	0.06429297
3.221771	0.06642351
3.176848	0.06888096
3.066867	0.06800506
3.079782	0.0664781
3.259743	0.06451349
3.121651	0.06643409
2.967714	0.06911552
2.899964	0.07250623
2.870013	0.07243089
3.006395	0.07322247
3.034051	0.07390507
2.824545	0.08182807
2.766953	0.09341802
2.569897	0.104212
2.677011	0.1042659
2.864485	0.09606119
2.714596	0.09090191
2.575148	0.09060524
2.270852	0.09672038
2.180911	0.1030632
2.343263	0.1038114
2.602285	0.0932883
2.86468	0.08632109
2.80784	0.083855
2.630057	0.08463337
2.693548	0.08800166
2.841666	0.09253046
3.002531	0.09568193
3.075895	0.09877897
2.929438	0.1022081
2.72356	0.09839237
2.743728	0.1022057
2.700952	0.107182
2.67236	0.114264
2.74236	0.1263906
2.62041	0.1248864
2.661923	0.1059655
2.775057	0.07593503
2.722465	0.05446537
3.010747	0.05368825
3.039074	0.06593107
2.935387	0.07875963
2.843688	0.09190688
3.009656	0.09775924
3.02717	0.08739387
3.068727	0.07108364
3.329394	0.0508882
3.036824	0.06282084
2.986298	0.08095432
3.053136	0.09352811
3.182904	0.1019348
3.185811	0.09823305
3.24963	0.0903324
3.121826	0.07916335
3.034932	0.06388465
2.800924	0.05452494
2.721952	0.0556444
2.798589	0.06283364
2.755852	0.07307085
2.917557	0.08393339
3.004296	0.08676124
2.955106	0.08756367
3.179212	0.08751676
3.069946	0.09219986
2.993888	0.09926283
3.020278	0.09970739
2.788523	0.09653115
2.910917	0.08459181
2.926232	0.07274887
2.832935	0.06691711
2.882912	0.06405324
2.687036	0.06894975
2.640897	0.08220898
2.877659	0.09440006
2.821579	0.1051445
2.91071	0.1004447
2.948479	0.07675871
2.829801	0.05118725
2.893328	0.06245034
2.747973	0.08854073
2.665653	0.1054809
2.624539	0.1131519
2.561496	0.1106535
2.675071	0.105397
2.71323	0.1037039
2.921562	0.1034535
3.133578	0.102963
3.121463	0.1068219
3.14806	0.1100652
3.200958	0.1048127
3.22092	0.09443929
3.28183	0.08134339
3.478402	0.06866466
3.320828	0.06133065
3.173058	0.05754508
3.083506	0.06539748
3.109716	0.07740184
3.147927	0.08847178
3.111118	0.09826631
3.216574	0.09153846
3.168027	0.07683235
3.259601	0.06289164
3.402805	0.05011238
3.052431	0.05287123
3.084596	0.07047895
3.036728	0.09179361
3.038996	0.1098254
3.187771	0.1173766
3.117318	0.1082834
3.221582	0.08750634
3.307199	0.06633561
3.01908	0.06661415
3.07289	0.09227296
2.92857	0.1174895
3.002819	0.1241755
2.998433	0.1202155
2.942476	0.1194976
3.047946	0.1141936
2.93233	0.1102905
2.832612	0.1125984
2.860314	0.1159579
2.776354	0.1235419
2.801811	0.1332036
2.795406	0.1394017
2.868597	0.134746
2.987254	0.1099696
3.051015	0.07639045
2.87913	0.06734186
2.874895	0.09323164
2.946313	0.1091907
2.9863	0.1111207
2.969194	0.1079661
3.044943	0.1017395
3.012901	0.09823749
3.107109	0.09849814
3.092522	0.09880661
3.137659	0.09132142
3.251145	0.07680935
3.246743	0.06317061
3.457093	0.05111161
3.302949	0.05202926
3.031041	0.05489332
3.019482	0.05675696
3.121143	0.0549473
2.820549	0.05474066
2.822405	0.05837414
2.837581	0.0623207
2.73382	0.07198698
2.547155	0.09041018
2.484006	0.1104803
2.417611	0.1308906
2.414164	0.1460427
2.467652	0.1574451
2.377687	0.1542438
2.344287	0.1393274
2.245612	0.1205661
2.229482	0.09729304
2.363476	0.08334692
2.42361	0.07917859
2.423405	0.08386914
2.397019	0.09500549
2.395635	0.1063314
2.467856	0.1096848
2.647583	0.105967
2.961785	0.1117533
2.925334	0.1269509
2.774913	0.1374612
2.734612	0.1472649
2.676183	0.1345923
2.817556	0.118556
3.025551	0.1106725
3.038836	0.1072837
3.071376	0.1029257
3.118377	0.09408347
3.054861	0.08856095
3.106479	0.07994727
3.038253	0.07881106
2.811571	0.07506659
2.976425	0.07500472
2.993354	0.07830073
2.930461	0.08670487
3.060681	0.09869913
2.954551	0.1065725
2.893369	0.113768
2.889432	0.1113395
2.61436	0.1108908
2.311831	0.1255856
2.271931	0.1236386
2.172155	0.1298614
2.372526	0.127875
2.385547	0.121628
2.263727	0.1259677
2.315911	0.1200461
2.238802	0.1193479
2.428605	0.107989
2.636332	0.1001212
2.708303	0.1010536
2.820763	0.09403458
2.993078	0.08975144
3.031277	0.08879941
3.17677	0.07746738
3.227252	0.07132402
3.21475	0.06601072
3.3301	0.05847438
3.223725	0.0561039
3.122123	0.05635488
3.118492	0.05853479
2.871392	0.06614966
2.786488	0.0765339
2.773434	0.08497923
2.682618	0.08516929
2.759344	0.08164749
2.783986	0.07587215
2.773154	0.06814624
2.812941	0.06498953
2.871533	0.06413661
2.79524	0.0710267
2.775153	0.08517727
2.644941	0.1019876
2.520342	0.1164869
2.765604	0.1257952
2.959237	0.126869
3.00925	0.1215871
3.066298	0.1123739
2.95743	0.1016483
2.743515	0.0933896
2.892182	0.09283831
3.055668	0.08987955
3.11644	0.08992543
3.192688	0.08971954
3.160688	0.07811496
3.165624	0.07690404
3.13162	0.07869121
3.080469	0.08009905
3.076788	0.08783246
3.121284	0.09560499
3.045611	0.09890782
3.067885	0.1038539
3.121114	0.1060616
3.040507	0.1041434
2.918626	0.1005437
2.911603	0.1014095
2.854775	0.09625825
2.904728	0.08517659
3.010374	0.07334209
2.881105	0.0597446
2.865477	0.05978153
2.872972	0.06469937
2.9531	0.06717809
3.013038	0.07163489
2.965328	0.06856348
3.187807	0.0690688
3.314996	0.07638995
3.38107	0.07866505
3.486828	0.08413916
3.399171	0.08675469
3.330266	0.08688976
3.37185	0.0884152
3.339398	0.09107906
3.247636	0.09357703
3.237717	0.09430928
3.25127	0.09361178
3.102017	0.08996736
2.957242	0.08910352
2.75055	0.09081143
2.468638	0.09787512
2.620366	0.1049024
2.687422	0.1091521
2.811691	0.1145035
3.007555	0.1124326
3.022317	0.1074491
3.103304	0.1032664
3.173443	0.09916684
3.103455	0.09739058
3.063874	0.0965872
3.004781	0.08871947
2.945331	0.07944925
3.140082	0.07821777
3.152468	0.07846942
3.271132	0.07800208
3.319392	0.07596628
3.009774	0.0701949
3.08786	0.07023577
3.125807	0.07558915
3.252555	0.07831442
3.533304	0.08015112
3.491959	0.08058677
3.20753	0.08336741
3.002728	0.08922261
2.877378	0.08839007
2.753579	0.08324616
2.760958	0.07181598
2.720202	0.06024151
2.89095	0.06798689
2.927092	0.0919852
2.965153	0.1082176
2.868636	0.1028359
2.88375	0.08135577
2.80995	0.05139129
2.864887	0.05752909
2.932023	0.07518402
2.957422	0.08738945
2.851261	0.08666496
3.0499	0.08487266
3.005727	0.07978198
2.890007	0.07944858
2.623509	0.09036645
2.445368	0.09210619
2.502385	0.08843416
2.543601	0.07959561
2.677164	0.06480392
2.767009	0.05491628
2.938424	0.05916888
2.997407	0.07203504
3.039875	0.07990195
3.120789	0.08127549
2.790782	0.08840387
2.609777	0.1206214
2.53877	0.1452424
2.545415	0.1708276
2.543827	0.1821922
2.516139	0.1784736
2.488998	0.2037434
2.52084	0.2195597
2.599278	0.2331949
2.686388	0.2129133
2.81446	0.1590471
2.900593	0.115257
3.00243	0.07544278
2.992754	0.06136778
2.895758	0.06591199
2.771561	0.06971747
2.801994	0.0706507
2.955167	0.07021283
3.164488	0.0645489
3.377707	0.05857854
3.349693	0.0523476
2.846649	0.0567799
2.695439	0.08571716
2.581911	0.1198764
2.601773	0.1345515
2.580873	0.1250318
2.639834	0.1015563
2.881201	0.06890363
2.98871	0.05681639
3.025564	0.05604811
3.02805	0.05630314
2.941769	0.06135799
2.774865	0.06927799
2.898395	0.07378741
2.962069	0.07599916
2.957212	0.07353099
3.061831	0.06368559
2.904955	0.05999434
2.954798	0.06586844
3.052375	0.07942384
3.212842	0.08849681
3.239672	0.08512294
3.135694	0.07713348
2.893008	0.0725207
2.458248	0.07923806
2.364559	0.08854644
2.489883	0.09335317
2.703455	0.08868293
3.099609	0.07771983
3.26381	0.06995878
3.332098	0.06333582
3.283251	0.05907884
3.024897	0.0575582
3.034307	0.05950442
2.828753	0.05813102
2.828356	0.05717999
2.821359	0.06689168
2.733725	0.07352906
2.630085	0.09247062
2.734936	0.1086735
2.568516	0.1242389
2.612968	0.1302101
2.629613	0.1107301
2.523059	0.08587296
2.842992	0.06184215
3.417185	0.05361175
3.302056	0.05916288
3.341741	0.06220124
3.202773	0.06766885
3.112577	0.07056198
3.224088	0.07200357
3.11951	0.07631139
2.946885	0.07792247
2.860103	0.07904785
2.755012	0.07588846
2.944337	0.07402285
3.033579	0.07307512
2.876874	0.07876391
2.763053	0.09405375
2.482349	0.107192
2.493137	0.1056654
2.616843	0.09555052
2.438162	0.08448236
2.329573	0.08122212
2.124164	0.08765632
2.154028	0.09629426
2.414321	0.09758567
2.690595	0.0889831
3.001716	0.08118872
3.005553	0.07805858
2.860791	0.07662895
2.900321	0.07679349
2.973165	0.08363079
2.969662	0.08937036
3.015993	0.09815212
2.946747	0.1052831
2.752725	0.1019675
2.815749	0.1026284
2.777225	0.1031758
2.747873	0.106932
2.77665	0.1158401
2.598538	0.1093998
2.583712	0.08803787
2.603213	0.05983777
2.983555	0.05943062
2.892758	0.07358454
2.908228	0.08726191
3.16869	0.09516712
3.151686	0.09234519
3.220549	0.08059637
3.234958	0.06337173
3.206508	0.06235229
3.075259	0.0777178
3.181959	0.09121403
3.219877	0.1015944
3.270329	0.1016382
3.364881	0.09708305
3.206769	0.08866324
3.205532	0.07409766
2.826739	0.06230703
2.795034	0.05956074
2.807245	0.06249983
2.854324	0.06953973
3.099659	0.07773363
3.182444	0.07887652
3.225332	0.07702366
3.462599	0.07471813
3.174508	0.07818568
3.105457	0.08772693
3.016462	0.09387688
2.842831	0.09664892
3.036448	0.08851438
2.920179	0.0758945
2.884645	0.06800184
2.76765	0.06321138
2.549294	0.06830084
2.711213	0.07932062
2.951481	0.09394176
2.995259	0.1115074
3.166539	0.1160258
3.099386	0.1012102
3.073928	0.07566175
2.912453	0.07260601
2.82185	0.09502643
2.762141	0.1120099
2.677978	0.1200876
2.620861	0.1207686
2.72783	0.1166315
2.709833	0.1102311
3.03768	0.1048168
3.258984	0.09817237
3.301314	0.0994213
3.281008	0.1039896
3.240489	0.1037319
3.155682	0.09815187
3.174943	0.08958974
3.340174	0.07977457
3.201861	0.07399774
3.09543	0.07099986
3.027566	0.07881676
2.970159	0.09224081
2.984493	0.09850814
2.867298	0.1002227
2.922315	0.08753911
2.908481	0.06783148
3.105347	0.0535713
3.024579	0.0585096
2.888813	0.07854559
2.88013	0.09972237
2.782064	0.1183528
2.923169	0.1243002
2.906178	0.114008
3.041308	0.09147871
3.277129	0.06878901
3.273635	0.05102073
2.98077	0.073285
3.066793	0.1032616
2.899035	0.1299912
2.955528	0.136541
2.957839	0.131217
2.891835	0.1296017
3.012717	0.1216208
2.946821	0.1127147
2.79737	0.1108049
2.73555	0.1072352
2.616961	0.1111044
2.700673	0.1195369
2.763107	0.1248639
2.937065	0.1265077
3.113698	0.1130006
3.140941	0.08330803
3.400857	0.05286631
3.007165	0.05423552
2.966204	0.07982107
3.008357	0.1016373
3.011759	0.1124264
2.96024	0.1102784
2.987943	0.1029688
2.999151	0.09583806
2.980317	0.09042488
3.207203	0.08854213
3.204687	0.08815393
3.34918	0.08198411
3.516307	0.07150163
3.388375	0.06201753
3.575654	0.05110285
3.437475	0.05367549
3.215047	0.05757376
3.143641	0.06249249
3.241984	0.06057722
2.871705	0.05716987
2.870072	0.05845755
2.902395	0.0603013
2.682229	0.0742585
2.409854	0.09876841
2.339188	0.1261082
2.309037	0.151721
2.356676	0.16461
2.495372	0.1643877
2.432976	0.1476735
2.397491	0.1208146
2.257252	0.09346097
2.229708	0.0692796
2.439644	0.05213959
2.552603	0.05331712
2.506685	0.06580356
2.509703	0.0729436
2.658905	0.07793324
2.936345	0.08905187
2.970939	0.1087048
2.885975	0.1244667
2.897105	0.1361779
2.870431	0.1325923
2.999327	0.126959
3.126501	0.1246566
3.090518	0.1251781
3.102448	0.121061
3.160266	0.1065366
3.110955	0.09610447
3.165414	0.08530532
3.103487	0.08278687
2.861335	0.0781075
2.911512	0.07715696
2.903846	0.08044928
2.907413	0.08977477
3.068551	0.09876818
2.976868	0.1073874
2.920331	0.1149317
2.872937	0.111581
2.652738	0.1148555
2.510228	0.1245549
2.435453	0.1211675
2.309495	0.1261263
2.377387	0.129637
2.270991	0.1328371
2.222773	0.1401635
2.321351	0.1384839
2.292768	0.1406724
2.400293	0.1303759
2.597929	0.1232215
2.623955	0.1207557
2.719878	0.1050332
2.875567	0.09650978
2.96242	0.09305026
3.102397	0.08206092
3.225948	0.07638774
3.314741	0.07137168
3.411878	0.06726835
3.331583	0.06725086
3.220232	0.06852105
3.121032	0.06906202
2.786592	0.06694938
2.671929	0.07189881
2.706483	0.08026058
2.859759	0.08656089
3.01162	0.09767503
3.083143	0.1034444
3.091067	0.1016654
3.001311	0.09933741
3.019146	0.09463169
2.866707	0.09524935
2.84538	0.1044094
2.753197	0.1153436
2.597983	0.1250781
2.800647	0.1283984
2.971562	0.1273508
3.032471	0.1237645
3.1638	0.1154414
3.150829	0.1082719
2.953534	0.09967321
3.069531	0.09459441
3.058154	0.0909169
3.03695	0.09075104
3.099597	0.09282531
3.009148	0.08582342
3.081591	0.08368146
3.150526	0.08512834
3.075422	0.08543725
3.111724	0.08785545
3.185615	0.09537336
3.065547	0.0971587
3.038534	0.09974526
3.050663	0.1053645
2.939027	0.1029836
2.903471	0.09896403
2.961832	0.09953529
2.909738	0.09215515
3.064267	0.08376923
3.110489	0.07660714
2.980934	0.06944814
3.136995	0.07343789
3.094597	0.0757461
3.075803	0.07456485
3.164013	0.07460468
3.025591	0.06985174
3.145122	0.07052514
3.209584	0.08041003
3.321745	0.08293711
3.322482	0.09295271
3.319479	0.1001953
3.280902	0.09986895
3.231483	0.09954438
3.271371	0.09442459
3.159235	0.08976799
3.173259	0.08692148
3.186626	0.08891712
3.10902	0.09352605
2.982435	0.09927598
2.795985	0.103893
2.601043	0.11079
2.59731	0.1098101
2.649047	0.1069764
2.733623	0.1092044
2.873187	0.1046427
2.956615	0.1020213
2.994306	0.1010044
3.186236	0.09686261
3.159108	0.09457866
3.038543	0.09182941
2.98837	0.08455351
2.91928	0.07634142
3.155262	0.07688691
3.169351	0.08061134
3.215566	0.08150146
3.286935	0.08116425
3.042469	0.07437885
3.190689	0.07217205
3.291458	0.07608102
3.298668	0.0763831
3.485812	0.07736745
3.387279	0.07694995
3.087943	0.07908864
2.858407	0.08378876
2.739723	0.08350699
2.793106	0.08075085
2.83195	0.07196966
2.933127	0.06445881
2.937421	0.05454191
2.72257	0.05461019
2.700841	0.0728378
2.836928	0.09748159
2.917526	0.1130249
2.879788	0.1083403
2.963754	0.08881669
2.86513	0.05856405
2.804495	0.06295251
2.88672	0.07857402
2.955181	0.08931823
2.890492	0.08775321
2.97081	0.08365155
2.845577	0.08025183
2.621812	0.08107808
2.461504	0.09257586
2.425743	0.096911
2.521753	0.09400791
2.659448	0.0826692
2.728133	0.06478781
2.707023	0.05211477
2.973754	0.05015533
3.081704	0.06419303
3.176919	0.07231995
3.112431	0.07276233
2.681834	0.087462
2.493629	0.1245985
2.374303	0.154065
2.437958	0.1828944
2.436707	0.194416
2.429359	0.2028253
2.476047	0.2407693
2.532622	0.2601844
2.593942	0.2668943
2.689707	0.2256582
2.811347	0.156059
2.883862	0.1061334
3.087631	0.06852007
3.079138	0.06041129
2.996106	0.06693231
2.781999	0.07258038
2.678233	0.07370794
2.811399	0.07403423
2.984796	0.06909115
3.226315	0.06355897
3.321063	0.05962682
3.18292	0.0532924
2.907825	0.05243618
2.798095	0.05584296
2.973416	0.06934802
2.8631	0.08795686
2.849369	0.1113613
2.844335	0.1222972
2.74905	0.1173538
2.824887	0.1028396
2.950171	0.07889351
3.044326	0.06726672
3.151262	0.06305636
3.203574	0.06019773
3.05044	0.06423078
2.948745	0.07244866
2.971088	0.07789688
2.918499	0.08055922
2.914743	0.0772125
2.960718	0.06609153
2.912142	0.0583941
3.013803	0.06277489
3.113681	0.07279072
3.161994	0.0798061
3.135534	0.07921147
3.016017	0.07371314
2.788499	0.07300319
2.523199	0.07971978
2.398869	0.08666275
2.496407	0.0896505
2.695928	0.08325779
3.130916	0.07420947
3.236954	0.07019425
3.252979	0.06585845
3.09972	0.06247217
2.87645	0.06197768
2.908134	0.06617847
2.787891	0.06752925
2.807574	0.06396391
2.767973	0.05555793
2.923266	0.05028147
2.937735	0.05680706
2.864224	0.06340622
2.863365	0.06934346
2.800678	0.07272078
2.707063	0.08243256
2.789629	0.08737034
2.553545	0.09406721
2.661075	0.09453419
2.673959	0.07818589
2.533101	0.06120055
3.191107	0.05449933
3.185729	0.06146206
3.168231	0.06553181
3.262621	0.06912495
3.124077	0.0738062
2.947948	0.07682031
2.835691	0.07853987
2.776149	0.07722456
2.988338	0.07682698
3.080177	0.07561096
2.911185	0.08146441
2.753231	0.09321218
2.501488	0.09980175
2.419932	0.09455556
2.473287	0.07929509
2.186564	0.06624456
1.944628	0.06307728
1.885019	0.07036991
2.078433	0.08129404
2.348938	0.08504274
2.751248	0.0822564
3.026078	0.07649335
3.104684	0.07170938
3.129813	0.0673014
3.00116	0.0674042
3.049567	0.07654972
2.94215	0.08625668
2.949824	0.09961756
2.975399	0.106637
2.792406	0.1036547
2.901663	0.1037079
2.912818	0.1042557
2.921875	0.1098938
2.957183	0.11581
2.752206	0.1036091
2.637689	0.07903612
2.999687	0.05200272
3.076739	0.06668691
3.097108	0.08149029
3.258508	0.09469045
3.180022	0.09709422
3.128916	0.08977387
3.163198	0.075586
3.09388	0.0597601
3.088356	0.06102536
2.968776	0.07467747
3.153231	0.08883215
3.194803	0.1014483
3.203797	0.104317
3.32358	0.1023197
3.169307	0.09665005
3.105582	0.0842404
2.983693	0.07342272
2.848409	0.06811564
2.756568	0.06536395
2.841699	0.06692068
2.954306	0.06873184
3.077275	0.06650173
3.202268	0.06277978
3.445822	0.05861046
3.241863	0.05989471
3.192777	0.06771141
3.046748	0.07821927
2.842109	0.08843659
2.932278	0.09030619
2.731202	0.0851515
2.766806	0.07936661
2.665642	0.07500829
2.591762	0.07790008
2.756939	0.08551282
2.929813	0.0982059
2.950931	0.1121282
3.079868	0.1219902
3.075149	0.1159963
3.012965	0.0946105
3.097238	0.06810784
2.89821	0.05367094
3.15218	0.07715825
2.916499	0.09665046
2.878948	0.1103566
2.900289	0.1212769
2.810718	0.1247882
2.937507	0.1186574
2.966443	0.1109932
3.092298	0.09869497
3.235869	0.08615552
3.287543	0.08374088
3.163639	0.08822818
3.091246	0.09239515
2.985841	0.09322891
3.094524	0.08969288
3.21597	0.08234946
3.209888	0.07856186
3.125807	0.07806926
2.989585	0.0852246
2.991713	0.1020068
2.996907	0.1067379
2.893778	0.1036232
2.968063	0.08908412
2.988679	0.06609132
3.073314	0.05287253
3.332131	0.05095674
3.275697	0.0595692
2.988653	0.07378012
2.924412	0.09047391
2.833178	0.1035617
2.757334	0.1179928
2.918404	0.1204989
2.83731	0.1099934
2.969122	0.091126
3.164392	0.06944846
3.114483	0.05514178
3.275078	0.05209923
3.217709	0.05873156
3.174257	0.06311321
3.202806	0.06498611
3.22606	0.06172737
3.22768	0.05392764
3.136628	0.0732709
3.173285	0.1045328
2.9995	0.1298115
2.906229	0.1380559
2.890585	0.1329338
2.83717	0.1301386
2.943032	0.1228206
2.97504	0.1100481
2.798359	0.1056091
2.718491	0.09714531
2.672487	0.0959417
2.701929	0.1039069
2.792459	0.1060077
2.998793	0.1095513
3.166307	0.1086807
3.250257	0.08683027
3.386292	0.0632975
2.888214	0.06757263
2.856007	0.09282892
2.958718	0.1076996
2.964657	0.1121117
2.92461	0.1033766
3.010351	0.09274919
2.993054	0.08752371
2.974104	0.08054254
3.234961	0.0787302
3.327908	0.07946546
3.434684	0.07470204
3.585517	0.06972191
3.490006	0.06148086
3.583213	0.05123438
3.462895	0.05055617
3.428143	0.05583888
3.276982	0.06393084
3.115275	0.07053014
3.221348	0.06845762
2.998605	0.06461275
2.879999	0.06284337
2.88486	0.06327683
2.675892	0.08221171
2.318577	0.1093051
2.241175	0.1436741
2.263301	0.1746675
2.275575	0.1788159
2.44051	0.1644896
2.440047	0.1334062
2.374594	0.0923724
2.186745	0.06140605
2.77831	0.05696021
2.903811	0.07571504
2.962169	0.0942739
3.05686	0.1076495
2.952604	0.1160025
3.028209	0.1238379
[truncated: 998,000+ more rows]
