# Supplementary material for: Metabolic profiling of steatotic liver disease by fluorescence lifetime imaging microscopy
Source: Commun Med (Lond). 2026 Apr 25;6:369. doi: 10.1038/s43856-026-01605-7 (PMC13324169; doi:10.1038/s43856-026-01605-7)
Supplement: Supplementary file 27 — Supplementary Data 24 [file 43856_2026_1605_MOESM27_ESM.csv]

2.571266	0.3826462
2.562248	0.3526244
2.664318	0.3362705
2.727818	0.3488598
2.743692	0.3768657
2.671402	0.412502
2.619886	0.4368938
2.574746	0.430393
2.596968	0.3917907
2.645036	0.355963
2.640797	0.3495075
2.671509	0.3750891
2.627707	0.4148555
2.566104	0.4459554
2.491478	0.4724738
2.331987	0.4844993
2.295359	0.4581842
2.291009	0.4294932
2.30709	0.3922123
2.453447	0.3741698
2.418454	0.4009383
2.375652	0.4148782
2.338123	0.4104172
2.290182	0.3816979
2.362571	0.3605062
2.329214	0.3635659
2.456211	0.3705953
2.522393	0.3886668
2.505826	0.3900581
2.644853	0.3809832
2.646919	0.3889537
2.621174	0.3942049
2.590461	0.3861906
2.554916	0.369616
2.482309	0.3479716
2.521085	0.3366836
2.635637	0.3467589
2.689263	0.3634898
2.751031	0.3816535
2.71018	0.3968075
2.661599	0.4140209
2.575295	0.4423097
2.563621	0.4630993
2.513645	0.4675798
2.440659	0.4563014
2.392399	0.4382882
2.30605	0.429335
2.305035	0.4332302
2.359143	0.4396186
2.441837	0.4304743
2.476392	0.4251781
2.493582	0.4145542
2.498668	0.4065769
2.47933	0.4235471
2.551168	0.4476407
2.63033	0.4589604
2.720839	0.4520177
2.798097	0.4202832
2.823673	0.3766665
2.808557	0.3545637
2.670888	0.3583373
2.594808	0.3590952
2.562429	0.3429985
2.533816	0.31394
2.638423	0.2748989
2.667103	0.2566789
2.626244	0.2528148
2.657372	0.2667089
2.542513	0.2904803
2.554401	0.3182155
2.507636	0.3582698
2.436708	0.391958
2.522573	0.3986468
2.479797	0.3799036
2.519954	0.3424116
2.603021	0.3098438
2.38592	0.3373894
2.378855	0.3830181
2.394392	0.4239537
2.374994	0.461811
2.498819	0.4469219
2.564996	0.4252081
2.564896	0.4103586
2.560282	0.4011351
2.43659	0.4327533
2.386928	0.4575981
2.365501	0.4835841
2.299125	0.4877727
2.185469	0.4774876
2.01827	0.4707353
1.937361	0.4594409
2.00179	0.4539261
2.257753	0.4699649
2.394945	0.4645886
2.456184	0.4574879
2.37545	0.4589036
2.24407	0.4274301
2.194788	0.4261087
2.126426	0.4481597
2.072669	0.4799226
1.905063	0.5545922
1.817167	0.6158437
1.820819	0.6390493
1.886305	0.6510651
2.093719	0.5973752
2.291128	0.5296466
2.458846	0.5006558
2.554797	0.4770827
2.6459	0.4701273
2.669551	0.473274
2.569151	0.4790533
2.526738	0.4819587
2.39486	0.4765444
2.324726	0.4853576
2.349421	0.4782422
2.419019	0.4570293
2.62112	0.4324827
2.82935	0.4076939
2.987622	0.385194
2.995549	0.3756452
2.875558	0.384489
2.792836	0.4315702
2.726837	0.4292618
2.712368	0.4189787
2.708593	0.4168213
2.71375	0.364752
2.837711	0.3617201
2.915931	0.367154
2.97187	0.3554429
2.880182	0.3574962
2.687362	0.3795407
2.622325	0.3998704
2.607352	0.4287916
2.639534	0.4561743
2.729272	0.467589
2.687749	0.4748053
2.695245	0.4776493
2.74857	0.4702213
2.722163	0.4420033
2.795265	0.4122783
2.786385	0.3881254
2.712898	0.3724811
2.69725	0.3734404
2.648594	0.401163
2.599404	0.3826936
2.601323	0.3410891
2.624821	0.3106543
2.697978	0.2749242
2.730972	0.2965832
2.779932	0.3555439
2.777098	0.400009
2.732773	0.4212115
2.666074	0.4501899
2.633931	0.4745928
2.566448	0.4848398
2.537693	0.495305
2.486545	0.479052
2.411381	0.4569755
2.369984	0.4388772
2.336132	0.4181949
2.364862	0.3937651
2.353466	0.3709758
2.472773	0.3497347
2.579565	0.3435761
2.647193	0.3629198
2.67767	0.3909837
2.62117	0.4083731
2.610208	0.3944718
2.605655	0.364392
2.592555	0.3321029
2.634346	0.3178104
2.429307	0.3407969
2.449684	0.3548816
2.467132	0.3520816
2.435033	0.3697757
2.632539	0.3828212
2.643287	0.3798478
2.590286	0.3775938
2.407473	0.401337
2.231781	0.4192769
2.163756	0.4569959
2.259126	0.4802669
2.530458	0.4485734
2.731967	0.432707
2.829934	0.4123566
2.806047	0.3869904
2.593279	0.3837993
2.488718	0.3794573
2.501831	0.3781018
2.508548	0.3920509
2.599968	0.3713593
2.639628	0.3168865
2.536772	0.2776362
2.447407	0.2461778
2.411009	0.2330862
2.43183	0.2590222
2.570737	0.3034007
2.642551	0.3533325
2.66786	0.4098406
2.744287	0.4434215
2.796811	0.4446583
2.813604	0.453633
2.818564	0.4417741
2.757526	0.4263216
2.681493	0.3967873
2.635685	0.3297482
2.576178	0.2819497
2.612353	0.2825067
2.699098	0.3125393
2.776735	0.3482735
2.786691	0.3854887
2.808894	0.3884346
2.788207	0.3892969
2.798074	0.4005301
2.758642	0.4198712
2.683992	0.4438547
2.610014	0.4453773
2.502064	0.4695693
2.473022	0.4863882
2.431237	0.4718197
2.429506	0.4749846
2.483029	0.4570771
2.498772	0.4401023
2.525985	0.429457
2.557527	0.4199716
2.527323	0.4195468
2.575093	0.3934551
2.60663	0.3621233
2.636065	0.3249626
2.696389	0.2820978
2.709734	0.2770384
2.736143	0.2994992
2.77253	0.3251211
2.77941	0.3490275
2.750285	0.3726513
2.728947	0.3867561
2.644512	0.3891734
2.616545	0.4091538
2.63155	0.4015395
2.620734	0.3849339
2.651491	0.3712828
2.682562	0.3486646
2.676072	0.3439925
2.665253	0.3620349
2.706331	0.4051859
2.682238	0.4259758
2.690782	0.4403912
2.701751	0.446791
2.673584	0.426835
2.675025	0.4211625
2.702257	0.4252315
2.705975	0.4287715
2.711616	0.4235199
2.755665	0.4039102
2.772854	0.3779062
2.735994	0.3641515
2.750478	0.3762575
2.68782	0.3901736
2.614342	0.3905662
2.627245	0.3793597
2.592427	0.3468647
2.643206	0.3424276
2.746212	0.3470657
2.823942	0.355944
2.746882	0.398302
2.589928	0.4177176
2.483384	0.4387996
2.436064	0.4456459
2.501316	0.4256009
2.650009	0.4184592
2.756101	0.4089479
2.748997	0.4125835
2.824317	0.4095547
2.85637	0.4055043
2.842056	0.4051281
2.985537	0.3811806
3.026788	0.362494
3.00476	0.3422666
2.922807	0.3583988
2.797383	0.3951157
2.733601	0.430919
2.692827	0.4606823
2.707725	0.4463338
2.725177	0.4254891
2.66738	0.4246158
2.697963	0.4171252
2.755493	0.4064912
2.735536	0.399154
2.719514	0.3833838
2.625448	0.3963881
2.587301	0.4196594
2.57461	0.4236135
2.586099	0.4178214
2.662662	0.3924891
2.665304	0.3694272
2.691568	0.3621805
2.769383	0.3737821
2.843026	0.3908523
2.861392	0.3996661
2.830522	0.4230381
2.74679	0.4280797
2.612534	0.4392443
2.54834	0.4565216
2.485776	0.4457388
2.472393	0.4531669
2.459141	0.4644715
2.477284	0.4675108
2.575397	0.4754622
2.644167	0.4537203
2.742544	0.4101667
2.842498	0.3832749
2.847495	0.3979226
2.840632	0.4082033
2.894525	0.4104319
2.968971	0.4125301
2.986691	0.3795323
3.042144	0.3625191
2.983041	0.3726308
2.861591	0.404649
2.848134	0.4404483
2.768337	0.47629
2.731909	0.5065063
2.686165	0.4966346
2.650147	0.4723924
2.714606	0.4643029
2.774962	0.4435797
2.797531	0.4273604
2.856822	0.4205628
2.838693	0.4025921
2.887041	0.385781
2.983793	0.4007782
2.936265	0.4095682
2.900608	0.424583
2.818279	0.4577155
2.731643	0.4673657
2.722522	0.4810186
2.716689	0.4906062
2.683645	0.4935235
2.633741	0.5080066
2.60955	0.5346501
2.552424	0.5614749
2.535687	0.5918976
2.511709	0.5724694
2.519638	0.5533612
2.602812	0.5432749
2.642057	0.5049683
2.757545	0.4912012
2.767863	0.4676767
2.736567	0.4192618
2.687104	0.3755277
2.629947	0.3191503
2.607997	0.2351387
2.572893	0.1489007
2.692017	0.08073147
2.276127	0.05526253
2.182809	0.1166744
2.111261	0.200785
2.092984	0.2812506
2.104516	0.2626985
2.062346	0.1978884
2.160271	0.1102512
2.608088	0.05069493
2.656778	0.08585
2.79582	0.1293655
2.747549	0.177296
2.656569	0.2086103
2.661354	0.2285016
2.512238	0.2299327
2.565337	0.2001585
2.666091	0.1555694
2.585587	0.1107807
2.845891	0.07169417
2.585204	0.4140628
2.591328	0.3763548
2.646898	0.344336
2.713615	0.3411144
2.736279	0.3540883
2.663904	0.3991614
2.635803	0.4360051
2.575202	0.4384536
2.595807	0.4196449
2.677926	0.3856149
2.713416	0.3717659
2.73869	0.3903434
2.710264	0.4153776
2.651011	0.4301456
2.585302	0.4480638
2.473587	0.465389
2.455358	0.45681
2.394842	0.4520179
2.32771	0.4417839
2.355042	0.4301899
2.271458	0.440441
2.244156	0.4418503
2.233269	0.4171494
2.228856	0.3778539
2.334208	0.3620957
2.341673	0.3653003
2.436155	0.367821
2.478305	0.3828396
2.467488	0.3808897
2.576744	0.3731739
2.61189	0.3838578
2.587482	0.394096
2.557663	0.3846304
2.500414	0.364574
2.439603	0.3455432
2.482808	0.3372533
2.597589	0.3535131
2.705342	0.3682123
2.775331	0.3884499
2.744179	0.4036008
2.681997	0.423175
2.518592	0.4594168
2.45917	0.4782704
2.366956	0.4805278
2.230677	0.4626453
2.144429	0.4434744
2.055006	0.4356741
2.087529	0.4394219
2.18687	0.4443168
2.345322	0.420801
2.44933	0.4023478
2.510154	0.3855895
2.567897	0.3738355
2.54558	0.3968651
2.570505	0.4270119
2.663256	0.4386771
2.756858	0.4365822
2.834944	0.4109838
2.892036	0.3800513
2.867421	0.3621072
2.737973	0.3553151
2.704714	0.3463788
2.662068	0.3234155
2.602827	0.297995
2.679421	0.2749854
2.635702	0.2720157
2.566497	0.2756203
2.592413	0.283979
2.529766	0.2967028
2.549729	0.3116443
2.51552	0.334216
2.455809	0.364831
2.516652	0.3816445
2.473924	0.3736783
2.512969	0.350458
2.588606	0.3283072
2.379678	0.3565029
2.395929	0.3980495
2.421626	0.4383595
2.426787	0.4605674
2.532878	0.4348669
2.583444	0.4192486
2.537673	0.4102036
2.456931	0.4113948
2.362874	0.4493628
2.288703	0.4733956
2.282349	0.4932563
2.232288	0.5005401
2.052036	0.5165016
1.878542	0.5343645
1.779244	0.5355977
1.838138	0.5333124
2.123149	0.5338861
2.306548	0.5029089
2.433839	0.4801589
2.375991	0.4707611
2.256129	0.4290972
2.217401	0.4153578
2.158854	0.4364825
2.139588	0.4634509
2.028214	0.5201948
1.950809	0.5810025
1.962917	0.6079993
2.024983	0.6229648
2.179687	0.5725015
2.350777	0.5004753
2.494771	0.4603257
2.567099	0.4407218
2.65385	0.4536654
2.680289	0.4799237
2.590245	0.5006869
2.547756	0.5169374
2.447253	0.511684
2.331433	0.5166408
2.342118	0.5095504
2.415715	0.4793728
2.611809	0.4531071
2.90887	0.4177621
3.121453	0.3856404
3.113283	0.3787583
2.942315	0.3885645
2.77089	0.4325649
2.669538	0.4272276
2.644435	0.4123149
2.683502	0.4050756
2.671911	0.362495
2.761481	0.3732392
2.820506	0.3828727
2.818622	0.3792868
2.805433	0.3838366
2.702729	0.4040375
2.662919	0.4256279
2.650736	0.4525259
2.659232	0.4832638
2.695304	0.4934773
2.672675	0.4964911
2.697797	0.4902727
2.727143	0.4741575
2.716473	0.4429407
2.790941	0.4135793
2.773967	0.3987709
2.74868	0.390193
2.746063	0.3874266
2.690548	0.4152758
2.634009	0.4096062
2.625234	0.3841801
2.642617	0.3696792
2.686517	0.3439925
2.730411	0.3513891
2.760441	0.3861283
2.775958	0.4085188
2.754298	0.4141178
2.697634	0.4350785
2.716312	0.459308
2.65345	0.4855865
2.616821	0.5069383
2.547829	0.4992689
2.450609	0.4794306
2.377535	0.4557516
2.29036	0.4417977
2.303746	0.4238209
2.266518	0.4122342
2.402849	0.3995405
2.55556	0.3950188
2.660696	0.4096802
2.686966	0.4280948
2.600762	0.4236224
2.552562	0.3909213
2.543441	0.3598599
2.562048	0.3311062
2.616955	0.3373753
2.45179	0.3712113
2.421827	0.3822476
2.403234	0.3810012
2.357558	0.3985957
2.520546	0.4123453
2.572949	0.4101212
2.642113	0.3931421
2.533885	0.4061804
2.398832	0.4181906
2.322539	0.4432095
2.3422	0.477664
2.577796	0.4526972
2.805104	0.4339363
2.856448	0.4307246
2.831502	0.4001929
2.593161	0.3900134
2.427302	0.3830456
2.404145	0.3785313
2.363613	0.415695
2.446996	0.4198133
2.487777	0.3771183
2.454665	0.3330166
2.470558	0.2819061
2.461405	0.2521442
2.462985	0.2746554
2.548465	0.3161425
2.611518	0.3589171
2.660248	0.4036474
2.728889	0.4277182
2.755441	0.4350426
2.710877	0.4656556
2.672603	0.4592181
2.612492	0.4364794
2.566834	0.3880169
2.602301	0.2951613
2.625325	0.2454958
2.64056	0.2598722
2.695512	0.3014583
2.754178	0.3449249
2.748134	0.3840944
2.796242	0.3906417
2.777777	0.3926606
2.774819	0.4048281
2.750297	0.4098433
2.693499	0.4178929
2.614038	0.4309376
2.527004	0.4654537
2.492864	0.5026661
2.450263	0.4987483
2.4405	0.501297
2.47172	0.4798326
2.515515	0.4537262
2.554868	0.4528084
2.59689	0.4413685
2.575612	0.4275624
2.603446	0.3935276
2.611679	0.3420528
2.664264	0.2911222
2.736745	0.2497196
2.706583	0.2557374
2.766183	0.2849438
2.796876	0.3153476
2.776657	0.3424281
2.758841	0.3635378
2.688533	0.3785338
2.613066	0.3840869
2.604327	0.4062181
2.629037	0.4045316
2.649886	0.39085
2.669982	0.3754942
2.689085	0.3517098
2.665689	0.3372222
2.654348	0.3530959
2.674514	0.3953366
2.651822	0.4219855
2.685604	0.4410042
2.703068	0.4526023
2.70428	0.4367684
2.735529	0.4312401
2.740746	0.4449689
2.701839	0.4518364
2.68577	0.4419754
2.717248	0.4261995
2.753042	0.393487
2.811464	0.3655463
2.861955	0.3740083
2.812277	0.3817647
2.760077	0.3872618
2.705418	0.3881625
2.684774	0.3704543
2.720925	0.3674164
2.791974	0.375245
2.874066	0.3891571
2.819111	0.4175825
2.707905	0.4219769
2.624027	0.4245022
2.558378	0.4246448
2.589897	0.4139009
2.69165	0.4194572
2.753171	0.4228611
2.744194	0.4259121
2.835093	0.4162649
2.861085	0.4136643
2.867866	0.4016661
3.030856	0.3820018
3.067003	0.378996
3.066644	0.3640737
2.996879	0.3856189
2.866071	0.412298
2.770489	0.4317908
2.719113	0.4589215
2.697728	0.4472547
2.690431	0.4222624
2.620971	0.4218091
2.644525	0.4082109
2.695646	0.3977049
2.718444	0.4050691
2.76875	0.3943503
2.712569	0.4066586
2.71192	0.4306149
2.697311	0.4313856
2.638502	0.4288165
2.669523	0.4129576
2.637175	0.3946939
2.664274	0.3837389
2.774134	0.3909904
2.836953	0.4134114
2.864788	0.4127747
2.852391	0.4280659
2.771923	0.4346738
2.674071	0.4390768
2.619277	0.4573786
2.539989	0.4561909
2.478106	0.463739
2.466061	0.4595336
2.49434	0.4547293
2.579694	0.4638862
2.715886	0.4404369
2.756459	0.4103945
2.819407	0.3978704
2.795605	0.4048286
2.772141	0.4061354
2.892801	0.4074579
3.00846	0.4162232
3.105715	0.3961649
3.125982	0.3989125
3.009066	0.4173054
2.858021	0.4575452
2.778867	0.4879395
2.729429	0.5204383
2.718827	0.542034
2.687475	0.5082359
2.659728	0.4692357
2.721573	0.4393556
2.777604	0.4210952
2.812655	0.4036752
2.873034	0.4037694
2.849327	0.4016341
2.899921	0.3811134
2.982019	0.4029572
2.981334	0.4223634
2.929548	0.431673
2.865458	0.4614961
2.746091	0.4704682
2.69901	0.471903
2.71657	0.4760229
2.689467	0.4745086
2.687882	0.4832434
2.697764	0.5126598
2.651736	0.5478368
2.589231	0.5885071
2.588309	0.5736888
2.568442	0.5435158
2.6182	0.5461455
2.689754	0.5193789
2.760365	0.5035683
2.758795	0.5008695
2.761456	0.4425885
2.73061	0.3835772
2.670712	0.3299679
2.705545	0.2417396
2.668939	0.1538424
2.722512	0.0842835
2.746852	0.05122361
2.549552	0.05579752
2.441748	0.05668648
2.36153	0.07734108
2.159532	0.1351872
2.117981	0.2009845
2.119605	0.1918268
2.004616	0.1529981
2.08331	0.09226156
2.505315	0.05629149
2.642381	0.06475268
2.730937	0.0717437
2.783346	0.06905616
2.899625	0.06185252
2.795952	0.05961081
2.837508	0.0557584
2.781076	0.05072643
2.574596	0.07897901
2.708177	0.1201786
2.62422	0.1664815
2.539507	0.201876
2.563968	0.2243618
2.444655	0.2287038
2.532157	0.1993332
2.660422	0.1535327
2.594745	0.1083385
2.904115	0.06721996
2.576673	0.4417668
2.588936	0.4050824
2.584364	0.3566712
2.678016	0.3397804
2.70236	0.3446303
2.666722	0.3819675
2.67687	0.4281969
2.636931	0.4442144
2.638834	0.4391684
2.678276	0.4206498
2.68329	0.3983382
2.754482	0.3980007
2.771694	0.4100542
2.736494	0.4056732
2.70031	0.4132434
2.587039	0.4310102
2.549138	0.4356993
2.464559	0.4556818
2.349609	0.4697767
2.311385	0.4750736
2.200994	0.4710438
2.197995	0.4521605
2.244389	0.4116413
2.279131	0.3683718
2.383251	0.3604732
2.385296	0.3683325
2.428549	0.370319
2.415328	0.3685212
2.435431	0.3605684
2.491534	0.3485971
2.532022	0.355802
2.531684	0.3682263
2.49904	0.3595921
2.47603	0.3418669
2.452524	0.3303878
2.515815	0.329644
2.597616	0.3490461
2.677672	0.3629248
2.742919	0.3773211
2.725516	0.394068
2.640539	0.4117632
2.482117	0.4413523
2.372388	0.4581393
2.226257	0.4500934
2.06506	0.4318878
1.941567	0.4163903
1.844786	0.4023947
1.859888	0.4018764
1.977749	0.3970283
2.152436	0.3671446
2.287116	0.3468447
2.441994	0.3284819
2.528848	0.3126297
2.544198	0.3342013
2.575766	0.3759788
2.637031	0.403912
2.72821	0.4201766
2.781412	0.4130637
2.81864	0.3893556
2.805794	0.3680608
2.679497	0.3492237
2.692472	0.3291153
2.658932	0.3005782
2.583885	0.2792272
2.665236	0.269437
2.597232	0.2773829
2.558365	0.2902233
2.584666	0.2962882
2.592042	0.3051508
2.626733	0.3153798
2.549553	0.3319613
2.520114	0.3584448
2.521564	0.374644
2.487419	0.3739385
2.556443	0.3546533
2.549981	0.3471369
2.402377	0.376597
2.371681	0.402612
2.392124	0.4307668
2.431864	0.4297338
2.503256	0.3969256
2.582149	0.3956766
2.540547	0.4096578
2.464351	0.4300275
2.36078	0.4746203
2.258921	0.4969406
2.211861	0.5090716
2.119126	0.5298792
1.933931	0.5713214
1.763793	0.6158977
1.682756	0.6325998
1.745301	0.6284676
2.044383	0.6028413
2.285229	0.5435487
2.45489	0.4930358
2.415337	0.4627832
2.311456	0.4219216
2.315392	0.4018399
2.276674	0.4245584
2.329269	0.4505076
2.298748	0.4810319
2.207253	0.5297135
2.225851	0.5633957
2.244787	0.5759737
2.328264	0.5385528
2.469805	0.4782989
2.593379	0.4300962
2.696369	0.4132957
2.718614	0.4379306
2.70585	0.471558
2.644551	0.5029186
2.573701	0.5254068
2.498349	0.522088
2.386612	0.5299455
2.311289	0.5236304
2.345189	0.497041
2.505869	0.4709954
2.780548	0.4321879
3.030928	0.395458
3.050242	0.3874663
2.916523	0.40039
2.736933	0.4305139
2.661788	0.4130197
2.661844	0.3892685
2.675457	0.3756302
2.692793	0.3474041
2.735041	0.375912
2.734499	0.3927225
2.713714	0.4013321
2.696025	0.4095664
2.629469	0.4197996
2.622674	0.4389609
2.615292	0.4631134
2.631067	0.4933867
2.674618	0.5112867
2.679938	0.509603
2.749031	0.4894637
2.740345	0.4621717
2.69416	0.4313731
2.736293	0.4102356
2.705841	0.4074953
2.718239	0.4184505
2.736657	0.4155771
2.704189	0.4370236
2.64921	0.4362289
2.67146	0.413684
2.692124	0.4024672
2.707554	0.3884193
2.726525	0.3880701
2.794225	0.4017579
2.833521	0.4082623
2.826749	0.4025464
2.789041	0.4155819
2.733716	0.4362171
2.633198	0.4722271
2.591476	0.502401
2.515879	0.5079986
2.428708	0.5019996
2.355178	0.484286
2.261324	0.4741809
2.244826	0.4609028
2.197438	0.4574644
2.305021	0.4473969
2.519401	0.443527
2.642792	0.445981
2.679318	0.4403315
2.600208	0.4187551
2.44381	0.3825683
2.454614	0.3537041
2.469317	0.3410954
2.543574	0.3655506
2.449383	0.3994185
2.403605	0.4110245
2.345789	0.413474
2.258825	0.4270841
2.403589	0.4396188
2.44025	0.4393489
2.598992	0.404972
2.639747	0.393176
2.596512	0.3956963
2.522943	0.4112738
2.432894	0.4607444
2.544282	0.4584946
2.660413	0.4414701
2.711432	0.4488951
2.71593	0.417383
2.493722	0.4065334
2.280669	0.3999189
2.19048	0.3864177
2.134294	0.4215759
2.247509	0.4353415
2.356806	0.4135873
2.376742	0.3739742
2.494267	0.3211299
2.515925	0.2799892
2.490857	0.2852095
2.591219	0.3212712
2.640976	0.3538668
2.680995	0.3841533
2.723564	0.3927166
2.684044	0.4075495
2.586927	0.4572646
2.533289	0.4604687
2.472116	0.4362212
2.462592	0.3660352
2.547472	0.2611441
2.694676	0.225745
2.782205	0.257273
2.786285	0.3125003
2.817002	0.358187
2.807579	0.3834844
2.796309	0.3857626
2.816176	0.3858238
2.807625	0.3901609
2.775521	0.385119
2.77141	0.3843971
2.645408	0.4066014
2.576648	0.4428894
2.523518	0.4838332
2.474392	0.4810686
2.454353	0.481429
2.470198	0.4653973
2.524966	0.4456188
2.549553	0.4629821
2.614205	0.4403495
2.603366	0.4012854
2.618611	0.3467962
2.646593	0.2725737
2.689925	0.2234948
2.743566	0.2046846
2.703504	0.2319685
2.770529	0.2746734
2.811676	0.315589
2.795334	0.3436079
2.784901	0.361714
2.736393	0.3735692
2.670644	0.3725244
2.6601	0.3940185
2.666936	0.3970857
2.665021	0.3878049
2.671134	0.3776202
2.663401	0.3546941
2.659878	0.3364723
2.646873	0.3484236
2.611837	0.3826754
2.620695	0.4131936
2.664651	0.4323394
2.70798	0.4427999
2.779258	0.4345135
2.818991	0.4314284
2.795804	0.454671
2.742299	0.4595962
2.705606	0.4428894
2.713004	0.4245263
2.769877	0.3828121
2.888759	0.3537259
2.925567	0.360718
2.874536	0.3730208
2.81896	0.3942113
2.718711	0.4070452
2.702386	0.4113604
2.725313	0.4078172
2.755869	0.4111967
2.824664	0.4276258
2.801569	0.4373469
2.738373	0.4299424
2.686035	0.4170033
2.62757	0.4035811
2.635812	0.3974288
2.687524	0.4061071
2.725338	0.4157878
2.718105	0.4249
2.773832	0.4134427
2.767175	0.4155779
2.786555	0.3983724
2.895968	0.3856475
2.959707	0.3950583
3.007053	0.3855807
2.93303	0.4086528
2.844404	0.4284747
2.743216	0.4301081
2.668236	0.4439777
2.702168	0.4330891
2.690809	0.4003905
2.647905	0.3953206
2.687197	0.3818222
2.679869	0.3744482
2.71885	0.3943987
2.823963	0.3969283
2.777521	0.4046674
2.750215	0.4189796
2.713269	0.4176262
2.599612	0.419869
2.640912	0.4175719
2.666423	0.4133053
2.700644	0.3994973
2.787479	0.397756
2.799279	0.4158856
2.808365	0.4049852
2.810632	0.4115716
2.734437	0.4190694
2.695848	0.4269487
2.677745	0.4540624
2.59803	0.4667661
2.534674	0.4728158
2.542096	0.4575229
2.537943	0.4402528
2.632025	0.4423667
2.779272	0.4220873
2.794023	0.3985023
2.859067	0.3922644
2.788156	0.385309
2.801036	0.3834234
2.918059	0.3915993
3.066962	0.4106622
3.175718	0.4138316
3.174305	0.4205056
3.044296	0.4399113
2.848319	0.4804578
2.781129	0.5036928
2.709637	0.5366876
2.715815	0.5490789
2.693311	0.4985052
2.66491	0.4478776
2.738577	0.4045553
2.800705	0.3938942
2.828647	0.3837524
2.840902	0.3887232
2.783551	0.3989373
2.855683	0.3761136
2.950782	0.3961077
2.954738	0.4280968
2.952203	0.4354734
2.853368	0.4599158
2.717386	0.4630529
2.711153	0.4500069
2.758375	0.4443018
2.739762	0.4377148
2.755608	0.4440261
2.734652	0.4742838
2.648872	0.5121419
2.583102	0.5494422
2.600627	0.5394434
2.59479	0.4990191
2.614544	0.5117853
2.70533	0.4964882
2.77886	0.4815931
2.781694	0.4858381
2.85725	0.4212451
2.869182	0.3574357
2.805536	0.3096041
2.850825	0.2426657
2.797957	0.165974
2.761016	0.103861
2.496466	0.05653825
1.72069	0.05391444
1.872882	0.06953774
2.236559	0.07901239
2.597566	0.07214485
2.81138	0.0711909
2.846162	0.07361134
2.690245	0.07480162
2.45755	0.08658671
2.296984	0.08754156
2.285394	0.0729506
2.06678	0.0587844
1.972149	0.05161341
1.978386	0.05799664
2.015251	0.06228876
2.010334	0.06243138
2.328919	0.06676205
2.238261	0.1031255
2.235264	0.097895
2.037517	0.08259906
2.09714	0.05534984
2.553675	0.05549109
2.668022	0.07878257
2.755738	0.09354326
2.845651	0.1043804
2.795076	0.1021561
2.820898	0.09833696
2.809093	0.1007153
2.855951	0.09994302
2.907407	0.09718657
2.768898	0.09508659
2.769683	0.08805398
2.626843	0.08811698
2.254865	0.1025131
2.0521	0.1010102
1.881458	0.08500805
1.678754	0.06467038
2.471912	0.06444506
2.763737	0.1015105
2.726521	0.1430587
2.741224	0.1802932
2.713931	0.2006139
2.531876	0.2092302
2.571899	0.1878948
2.608983	0.1458199
2.575541	0.1054819
2.848753	0.06355309
2.559891	0.4598219
2.582115	0.437928
2.564024	0.3920012
2.614438	0.3671825
2.644515	0.3656106
2.618298	0.391514
2.63546	0.4266505
2.586676	0.446411
2.572123	0.448659
2.650043	0.4432686
2.665574	0.4257208
2.740648	0.414346
2.799396	0.41235
2.749108	0.3979095
2.688658	0.3950333
2.624023	0.4148417
2.549422	0.4330852
2.429411	0.4645278
2.318278	0.5022181
2.231679	0.5133338
2.174162	0.4956575
2.227445	0.4632803
2.370703	0.4035017
2.477868	0.3592194
2.514894	0.3607313
2.492692	0.36539
2.4573	0.37266
2.4154	0.3617524
2.471123	0.3413049
2.549284	0.3309383
2.617891	0.3277881
2.654866	0.3393972
2.606531	0.3336758
2.541422	0.3193946
2.492914	0.3145961
2.495111	0.3150178
2.57623	0.3361626
2.663518	0.3516867
2.7024	0.3638651
2.705335	0.3785887
2.636048	0.3958542
2.501464	0.4128614
2.377975	0.4170781
2.180642	0.4065447
1.98734	0.3844102
1.789617	0.365517
1.695564	0.3496205
1.71775	0.3356592
1.841798	0.3230059
2.055686	0.2947933
2.226597	0.2740493
2.477123	0.2607638
2.588713	0.2402439
2.604999	0.2596434
2.616516	0.3106577
2.66361	0.3564438
2.68439	0.3961467
2.706249	0.4042184
2.726228	0.3838177
2.661167	0.3564084
2.603549	0.3293608
2.680478	0.3105069
2.631295	0.2924832
2.606125	0.2833505
2.680539	0.2845717
2.576882	0.2977017
2.59143	0.3130528
2.591099	0.3173428
2.560453	0.3221492
2.604819	0.3314162
2.525024	0.3494591
2.552518	0.3736978
2.546074	0.3895065
2.530739	0.3859466
2.61407	0.3636227
2.607443	0.3635369
2.509684	0.3860261
2.474865	0.4047483
2.44644	0.4184341
2.440519	0.4006391
2.511001	0.3734707
2.563949	0.3789363
2.529049	0.410843
2.449319	0.4481718
2.396543	0.4919946
2.325128	0.519524
2.247532	0.5408081
2.175089	0.5744678
1.960593	0.6311377
1.79678	0.6868848
1.760147	0.6980501
1.822976	0.681689
2.07745	0.6432904
2.322486	0.5695615
2.518389	0.5065953
2.48949	0.459558
2.436873	0.4114636
2.456582	0.3932113
2.38929	0.4177988
2.428357	0.4536774
2.483696	0.4761387
2.413612	0.508063
2.423034	0.5357102
2.440485	0.5338048
2.455252	0.5027799
2.53862	0.4609369
2.627017	0.4181313
2.711466	0.4081078
2.733208	0.4377922
2.743418	0.467019
2.707435	0.4887586
2.64265	0.5122248
2.59769	0.515197
2.472601	0.5259662
2.389007	0.5299405
2.376675	0.5162097
2.47514	0.4989516
2.686238	0.4618321
2.882665	0.4326299
2.942573	0.4214878
2.840398	0.4248779
2.727268	0.4339567
2.687944	0.3995337
2.719115	0.3566306
2.75447	0.3309661
2.765289	0.3164621
2.746858	0.3607724
2.680814	0.3987155
2.647668	0.4234046
2.617219	0.4428114
2.61517	0.4498275
2.626183	0.4646804
2.628839	0.4867172
2.661514	0.5089556
2.640402	0.5249774
2.668785	0.5205557
2.715376	0.4898188
2.687534	0.4590764
2.686204	0.4277835
2.684453	0.4122321
2.665047	0.4204209
2.717741	0.4389365
2.72566	0.440264
2.734302	0.4459839
2.685703	0.4382161
2.685081	0.4192449
2.708187	0.4055404
2.690583	0.4008877
2.717395	0.4023374
2.758996	0.4029758
2.793452	0.4069533
2.791067	0.4010133
2.753911	0.4105792
2.688966	0.4313945
2.624509	0.4617324
2.615597	0.4887143
2.573321	0.5004772
2.515796	0.5065254
2.437857	0.5031395
2.34739	0.5023198
2.335997	0.4871453
2.324992	0.4827534
2.421351	0.4739759
2.591914	0.4630142
2.657733	0.4525587
2.649489	0.4283251
2.535749	0.3973568
2.342992	0.3731282
2.319998	0.3611313
2.321609	0.3689067
2.413728	0.4062189
2.374566	0.4354668
2.322853	0.4486217
2.235106	0.4542722
2.126645	0.4626011
2.211891	0.4744537
2.292833	0.4810857
2.512934	0.441573
2.644193	0.4116267
2.623825	0.4081259
2.514285	0.4155459
2.321424	0.4722688
2.336741	0.4910772
2.448845	0.4744477
2.522223	0.4824875
2.577792	0.4408714
2.439047	0.4235677
2.217058	0.4193971
2.064514	0.3986451
1.977175	0.4298396
2.031857	0.4422686
2.186319	0.4404304
2.295448	0.4133527
2.496973	0.3620215
2.631166	0.3168824
2.663755	0.2964607
2.712419	0.3157224
2.728929	0.3378737
2.735926	0.3624707
2.740045	0.3659692
2.648541	0.3868867
2.478837	0.4434368
2.373551	0.4576131
2.308336	0.4334573
2.326356	0.3575931
2.492532	0.2662211
2.752225	0.2477554
2.866189	0.2878575
2.854447	0.3394368
2.873016	0.3771205
2.830043	0.3838365
2.791552	0.3896265
2.784016	0.39578
2.767732	0.3966938
2.745542	0.3809783
2.76273	0.3646397
2.632275	0.3882607
2.61481	0.4121658
2.550608	0.4501581
2.525151	0.4568259
2.568417	0.453081
2.53664	0.4414541
2.593912	0.422651
2.598353	0.4487884
2.603245	0.4102744
2.602057	0.3516153
2.641822	0.2868023
2.647724	0.1944346
2.688883	0.1625289
2.67711	0.1803442
2.652493	0.2204468
2.72623	0.2715959
2.769422	0.3179653
2.789923	0.3382793
2.735302	0.3651172
2.683945	0.3743277
2.664868	0.3682148
2.650613	0.3862029
2.663261	0.3907019
2.656127	0.385867
2.685266	0.380044
2.671657	0.3588773
2.704024	0.3437674
2.70315	0.3558123
2.577718	0.3806413
2.595246	0.4083564
2.648286	0.4213095
2.71029	0.4308561
2.831075	0.4297525
2.858002	0.4346757
2.802716	0.4549732
2.728755	0.4532328
2.672477	0.4267656
2.67498	0.4070731
2.740407	0.371486
2.883533	0.3457151
2.911658	0.3606242
2.863284	0.377804
2.818897	0.408216
2.680666	0.436231
2.700798	0.4558064
2.702121	0.4497472
2.686039	0.4439592
2.75423	0.4587248
2.718796	0.4563063
2.692916	0.4389905
2.670177	0.4143682
2.622694	0.3833799
2.631721	0.3790038
2.633785	0.3913089
2.634336	0.417073
2.641417	0.4419857
2.645813	0.433197
2.666825	0.4373097
2.727217	0.4133905
2.805112	0.3963558
2.848969	0.4077865
2.90375	0.4048692
2.878598	0.4282938
2.795596	0.4456119
2.738944	0.4385892
2.694918	0.4366309
2.72264	0.4183889
2.727634	0.3814282
2.716629	0.3703309
2.704052	0.3630847
2.639756	0.3592815
2.670756	0.3881734
2.770321	0.4010084
2.743656	0.4006099
2.763415	0.4016502
2.721815	0.3903728
2.624878	0.3993168
2.663978	0.4116604
2.663263	0.4245879
2.686566	0.4161959
2.744361	0.4015101
2.770573	0.4070773
2.800771	0.3922381
2.816401	0.3927321
2.724397	0.398586
2.643307	0.4186035
2.615273	0.454436
2.581537	0.4768268
2.54743	0.4815732
2.597955	0.4567681
2.573472	0.4342293
2.616659	0.4272969
2.703359	0.4183645
2.697491	0.4059305
2.802118	0.4003567
2.77986	0.3888385
2.843788	0.3872112
2.964159	0.3994991
3.070343	0.4245988
3.152158	0.4434433
3.125718	0.4410639
2.989655	0.4515212
2.812609	0.4845915
2.718706	0.4981808
2.675793	0.5325826
2.724094	0.5377094
2.714376	0.4797908
2.73272	0.4243972
2.773786	0.3684047
2.805252	0.3665768
2.796664	0.36542
2.741659	0.3726745
2.725697	0.3965852
2.810423	0.3719309
2.923669	0.3858885
2.975756	0.429028
2.963581	0.4381442
2.822491	0.4547726
2.69755	0.4547676
2.700519	0.4329825
2.751434	0.4220014
2.765188	0.4113355
2.812251	0.414398
2.731619	0.4412742
2.667987	0.4676295
2.59944	0.4992554
2.604573	0.496104
2.667814	0.4606678
2.69011	0.4793213
2.76737	0.4737415
2.833478	0.4591572
2.824996	0.4596227
2.886818	0.4031006
2.950962	0.342855
2.8784	0.3007312
2.860908	0.2579789
2.772909	0.1978875
2.678836	0.148316
2.570492	0.1015593
2.521698	0.05429167
1.57415	0.07136612
1.656629	0.1021118
1.782156	0.1277851
2.241465	0.1368414
2.529362	0.1340863
2.819418	0.1219192
2.956782	0.1168326
2.815443	0.1146838
2.5928	0.1254332
2.458329	0.1255863
2.500883	0.1104917
2.231057	0.1060475
1.931262	0.1225374
1.894946	0.1361763
1.934698	0.1452124
2.029875	0.1342589
2.381237	0.08989025
2.698568	0.06482188
2.558341	0.05858967
2.704879	0.06583436
2.874889	0.06310932
2.932654	0.05590061
2.94543	0.05486805
2.979452	0.0557685
2.925086	0.05196013
2.134736	0.05113993
2.509258	0.068092
2.621157	0.09334721
2.701998	0.1133332
2.878405	0.1294491
2.811123	0.1303278
2.739392	0.1345774
2.705662	0.1477347
2.640767	0.1524884
2.67182	0.1553895
2.694203	0.1502291
2.740362	0.1335863
2.745125	0.1372726
2.286382	0.1746142
2.118792	0.1741017
2.002329	0.1519012
1.789242	0.1152328
1.84569	0.05043828
2.736005	0.07855512
2.846301	0.1142367
2.806068	0.1479834
2.789576	0.1734441
2.7383	0.1878341
2.688725	0.1787651
2.756556	0.1487126
2.813259	0.1097082
2.869445	0.06668236
2.56879	0.4778594
2.58855	0.467738
2.56379	0.439179
2.550802	0.4161126
2.560385	0.4062715
2.560615	0.4133986
2.585002	0.4255292
2.560045	0.4306034
2.556083	0.4271153
2.64656	0.4271237
2.622132	0.4218779
2.698617	0.4140042
2.785269	0.4115225
2.710964	0.3992705
2.657113	0.3961029
2.558368	0.4197948
2.392622	0.4527513
2.265775	0.4964236
2.170073	0.5436678
2.100537	0.5595795
2.139423	0.5318984
2.213221	0.4872416
2.427384	0.4214496
2.604309	0.3727551
2.597431	0.3779483
2.641213	0.3811963
2.565084	0.3826944
2.533888	0.3678611
2.562738	0.3363229
2.566963	0.3190351
2.605871	0.3125489
2.603588	0.3215483
2.590417	0.3216381
2.557487	0.3147614
2.520479	0.3120921
2.517832	0.3118379
2.548322	0.3332711
2.605538	0.3479734
2.630918	0.358269
2.633019	0.3760328
2.585436	0.3815763
2.472442	0.3880282
2.315419	0.3858928
2.120571	0.3614995
1.891503	0.3338974
1.704818	0.3068459
1.654402	0.2840012
1.727161	0.2612227
1.945176	0.2478842
2.168309	0.2266285
2.325013	0.2080804
2.543401	0.2020762
2.621054	0.1858574
2.641139	0.2055212
2.651779	0.2637933
2.667965	0.3245912
2.649926	0.3734502
2.623638	0.3858874
2.632838	0.3634902
2.597167	0.3320798
2.562291	0.3047622
2.640691	0.2934208
2.634074	0.2891531
2.619878	0.2892286
2.658104	0.300552
2.640934	0.3186734
2.633593	0.3314867
2.606071	0.3369074
2.605624	0.3395613
2.585852	0.3501
2.548852	0.3728316
2.596657	0.3997588
2.609418	0.4167828
2.592818	0.4167624
2.680568	0.3963175
2.663308	0.3982947
2.603469	0.3995103
2.626118	0.3946689
2.578798	0.3854837
2.553286	0.3551479
2.616708	0.3517555
2.596328	0.3725181
2.54594	0.4208298
2.469016	0.4643655
2.404895	0.5012981
2.348416	0.5361099
2.26898	0.5626928
2.208478	0.6021592
2.073522	0.6498346
1.953614	0.6913441
1.937462	0.6926578
1.996589	0.6669307
2.188909	0.6270019
2.390356	0.5681744
2.568075	0.5191058
2.550946	0.4752437
2.532718	0.4281722
2.582045	0.4009042
2.497405	0.4155501
2.555355	0.4511455
2.546411	0.4768651
2.493472	0.5019436
2.506597	0.5150352
2.514602	0.5006896
2.583476	0.4743822
2.646327	0.4524734
2.704845	0.4253543
2.770687	0.4152344
2.716577	0.4333318
2.72442	0.4472853
2.718488	0.4579362
2.644609	0.4805421
2.634679	0.4934649
2.532103	0.5059549
2.432656	0.5222561
2.401752	0.525677
2.448077	0.5211262
2.578405	0.4949045
2.723653	0.4740545
2.806017	0.463759
2.757176	0.4554074
2.662003	0.4385765
2.66649	0.3830553
2.728759	0.3171123
2.808996	0.2787887
2.905047	0.2775511
2.845893	0.333043
2.723861	0.38956
2.666311	0.4306533
2.614213	0.4563989
2.593074	0.4603935
2.613645	0.471635
2.615189	0.4885145
2.640362	0.5090632
2.658141	0.5277222
2.686004	0.5275294
2.729565	0.4962924
2.712058	0.4590996
2.656108	0.4247239
2.620805	0.413986
2.613749	0.4284755
2.665609	0.4497932
2.732449	0.452201
2.754871	0.4460532
2.733775	0.437472
2.734449	0.4255573
2.71636	0.4143365
2.704128	0.4100409
2.704109	0.4066552
2.698432	0.4037722
2.708055	0.4078838
2.695544	0.4059999
2.664806	0.4111925
2.611136	0.4260617
2.571349	0.4455984
2.596722	0.4678619
2.584815	0.4847576
2.578245	0.5011461
2.527251	0.5122685
2.448826	0.516382
2.438431	0.506318
2.406731	0.4974334
2.473985	0.4870367
2.603707	0.4682745
2.633726	0.4359619
2.645831	0.3991588
2.527007	0.3668199
2.322311	0.3530746
2.297626	0.3640708
2.291239	0.3890526
2.368576	0.4345728
2.400126	0.4642076
2.366664	0.4822617
2.264354	0.4987012
2.158288	0.5027305
2.128409	0.5104199
2.179766	0.5190462
2.409126	0.478815
2.540615	0.4510909
2.486452	0.4578268
2.327277	0.4699089
2.058564	0.5312399
2.015265	0.555373
2.121133	0.5380635
2.255437	0.5313587
2.384465	0.4773708
2.341704	0.4451616
2.197277	0.4301808
2.028746	0.4016488
1.948894	0.4162551
1.975807	0.4207717
2.151723	0.4330701
2.32603	0.4239511
2.514109	0.3851574
2.658023	0.350109
2.693395	0.3119616
2.711287	0.3096738
2.756848	0.3159635
2.782544	0.3348718
2.789381	0.3391256
2.708421	0.3708776
2.508179	0.4320821
2.358486	0.452563
2.314589	0.437872
2.322729	0.375213
2.480038	0.3073563
2.752049	0.3056447
2.827029	0.3342378
2.806244	0.3603528
2.810062	0.3818571
2.751251	0.3780393
2.693318	0.400763
2.716032	0.4178535
2.723153	0.4216612
2.717491	0.4027508
2.750942	0.3680926
2.655169	0.3900641
2.683198	0.3918476
2.628858	0.4125123
2.649293	0.4220184
2.698361	0.409579
2.667041	0.4086335
2.765807	0.4009201
2.761348	0.4340003
2.764993	0.3841153
2.737643	0.3108678
2.691236	0.2331964
2.545965	0.14243
2.543662	0.1416413
2.630478	0.1891614
2.66513	0.2381133
2.722959	0.2845206
2.752161	0.325563
2.75364	0.3404597
2.704396	0.3681901
2.705928	0.3731425
2.697114	0.3679269
2.635112	0.3828154
2.616222	0.3882994
2.602663	0.3847667
2.639724	0.3753473
2.702369	0.3576451
2.780941	0.35028
2.75963	0.364805
2.647299	0.385759
2.616789	0.4094127
2.631663	0.4204229
2.667063	0.4338529
2.770364	0.4347867
2.804103	0.4495338
2.748789	0.4589241
2.713979	0.4413207
2.684439	0.4134411
2.690089	0.389562
2.762861	0.3683291
2.873877	0.3613052
2.824818	0.3822838
2.804971	0.4036302
2.764209	0.4345191
2.660213	0.4604091
2.713331	0.4807379
2.677208	0.4682519
2.656664	0.4601022
2.696862	0.4703411
2.673082	0.4627002
2.672815	0.4459007
2.676443	0.4193574
2.667395	0.389026
2.636717	0.3922723
2.649142	0.4058393
2.678527	0.4321261
2.67012	0.4590458
2.681063	0.4493535
2.70538	0.4535335
2.707512	0.4292223
2.790129	0.4082536
2.779306	0.4196989
2.773964	0.4155381
2.778254	0.4359801
2.701751	0.4559767
2.72491	0.4477042
2.754861	0.4379127
2.787898	0.4122398
2.757102	0.3755119
2.713133	0.3578915
2.658845	0.3555919
2.617967	0.3604459
2.686735	0.3910425
2.771243	0.4042128
2.763242	0.3942017
2.787387	0.3767235
2.743596	0.359574
2.69566	0.3732953
2.677796	0.4006956
2.64132	0.4289757
2.642181	0.4269961
2.708962	0.4049061
2.78782	0.4002821
2.887375	0.3896451
2.927244	0.3895516
2.767867	0.3953492
2.64431	0.4201791
2.594807	0.4575213
2.588472	0.4786913
2.59797	0.4832937
2.678924	0.4559914
2.65001	0.4270541
2.612592	0.4138892
2.635386	0.4114076
2.654746	0.4102628
2.714447	0.4156809
2.734484	0.4121692
2.807801	0.4206814
2.840004	0.4327966
2.912894	0.4514009
3.002396	0.4691005
2.997482	0.4556448
2.971745	0.4586069
2.868254	0.4857609
2.77967	0.489141
2.759573	0.5175542
2.794488	0.5183004
2.798916	0.4604957
2.854571	0.4098354
2.902399	0.3481014
2.821365	0.3510698
2.808559	0.3579958
2.728291	0.3707815
2.682942	0.3990019
2.789678	0.3727938
2.836445	0.3723028
2.900146	0.411771
2.893406	0.4257841
2.790774	0.4402067
2.725318	0.4491633
2.67003	0.4310851
2.707183	0.4166361
2.736575	0.4068647
2.736964	0.4055147
2.687995	0.4183146
2.640571	0.4351991
2.533362	0.4510643
2.585743	0.4576979
2.666342	0.4408927
2.708752	0.4652731
2.792259	0.4687558
2.84187	0.443532
2.860304	0.4327294
2.941227	0.3821137
3.03934	0.3317102
2.975176	0.3049079
2.888624	0.286437
2.816777	0.244564
2.774538	0.2045947
2.718817	0.1583362
2.823451	0.0950319
2.786181	0.05921529
1.586763	0.08936716
1.588389	0.129843
1.629198	0.1785388
1.790084	0.1983749
2.160805	0.1927646
2.447106	0.1824661
2.803293	0.1532498
2.91502	0.1419455
2.767834	0.1401962
2.633202	0.1556492
2.447925	0.1620478
2.578624	0.1549414
2.368045	0.1632094
2.065732	0.1860111
2.131197	0.2002191
2.122038	0.2065215
2.19154	0.1836465
2.535445	0.1267681
2.693968	0.09491269
2.639477	0.07705837
2.748307	0.06487203
2.928313	0.06264193
2.922523	0.06791002
2.827816	0.07436766
2.795648	0.08872338
2.845288	0.09366919
2.908631	0.08502536
2.963205	0.0694546
2.763281	0.05680552
2.938015	0.07896958
2.847699	0.08286007
2.882957	0.08094609
2.892516	0.07441456
2.633499	0.06340996
2.559188	0.06272544
2.4458	0.06763359
2.27169	0.06977596
2.139166	0.06693511
2.428401	0.0752888
2.62963	0.09302849
2.674808	0.1157314
2.862107	0.1354065
2.881797	0.1425621
2.633051	0.1616719
2.574623	0.1844287
2.53706	0.195408
2.494163	0.2029281
2.656109	0.1903835
2.72187	0.1702701
2.654987	0.181154
2.254593	0.230635
2.138776	0.2343776
2.084511	0.2104561
1.971402	0.1590771
2.243572	0.07603043
2.628591	0.063081
2.635446	0.09311542
2.630675	0.1205883
2.624327	0.1447698
2.645578	0.1637177
2.658229	0.1633725
2.824579	0.1460319
2.970584	0.1102766
3.027702	0.06726722
2.50423	0.4702498
2.534618	0.4681537
2.522189	0.4610928
2.513256	0.4540273
2.517384	0.4457906
2.499771	0.4322989
2.541351	0.4141367
2.536	0.3972368
2.550094	0.3801409
2.621406	0.3847227
2.547986	0.3906605
2.628359	0.3932397
2.703216	0.3997987
2.659864	0.3899792
2.578999	0.3919626
2.406128	0.425171
2.185249	0.4662798
[truncated: 998,000+ more rows]
