# Supplementary material for: Metabolic profiling of steatotic liver disease by fluorescence lifetime imaging microscopy
Source: Commun Med (Lond). 2026 Apr 25;6:369. doi: 10.1038/s43856-026-01605-7 (PMC13324169; doi:10.1038/s43856-026-01605-7)
Supplement: Supplementary file 28 — Supplementary Data 25 [file 43856_2026_1605_MOESM28_ESM.csv]

3.731747	0.2036603
3.713977	0.2123277
3.633592	0.2332913
3.621783	0.2603994
3.707479	0.2858877
3.712632	0.2968533
3.859243	0.2854371
3.744527	0.2477156
3.674874	0.1932715
3.765369	0.1520371
3.62328	0.1323702
3.762022	0.1316433
4.012937	0.1582054
3.954355	0.2122418
4.091632	0.2669578
4.103539	0.3226526
4.094803	0.3668465
4.172991	0.3767119
4.055306	0.3762086
4.015233	0.3701707
4.001072	0.3662415
3.950493	0.3748686
3.990575	0.3638989
3.881373	0.3088526
3.796661	0.2356728
3.813402	0.1665558
4.06284	0.149141
4.361439	0.1811643
4.297217	0.2087498
4.219751	0.2358087
4.118794	0.2389102
4.156048	0.2308962
4.444346	0.255399
4.382381	0.2893747
4.115379	0.3122202
3.918206	0.3365375
3.732999	0.346848
3.778873	0.3455679
4.04726	0.3452821
4.133051	0.3418025
4.128518	0.3391196
4.086624	0.3346434
3.925959	0.3422087
3.948743	0.3473743
3.869429	0.348554
3.93993	0.3441659
4.003289	0.3141693
3.879874	0.2963098
4.034666	0.2995858
3.904601	0.3119686
3.912716	0.3254204
3.923168	0.3111488
3.762639	0.263477
3.74462	0.205298
3.572597	0.1648713
3.718378	0.1557744
3.871888	0.1807983
3.842654	0.2086402
3.873637	0.2150784
3.764877	0.2047837
3.599864	0.1832986
3.806249	0.1800133
3.997663	0.1954744
4.039133	0.2110074
4.135755	0.2307266
3.918966	0.2253514
3.674262	0.2111798
3.579669	0.2082691
3.294473	0.2029203
3.393285	0.2189467
3.598619	0.2642883
3.777273	0.297473
4.007526	0.3100642
3.983062	0.3011423
3.927014	0.2815472
3.972344	0.2816891
3.840448	0.2785316
3.865075	0.2718898
3.891415	0.2455091
3.640782	0.2050526
3.58003	0.1813855
3.365987	0.1692495
3.259045	0.1711215
3.176184	0.1856141
2.949147	0.1941097
3.049626	0.2069177
3.175337	0.2143193
3.25286	0.208936
3.39137	0.2071112
3.310937	0.1959927
3.487272	0.1855645
3.488153	0.1774511
3.640333	0.1760424
3.837668	0.1754952
3.612579	0.1624524
3.727156	0.1561048
3.773566	0.1491024
3.542841	0.1595204
3.761237	0.1817025
3.92344	0.1932089
3.919177	0.2093412
4.206206	0.2045001
4.135963	0.2053484
3.922276	0.2151805
3.877688	0.2090244
4.078535	0.217796
4.183741	0.2375864
4.276908	0.2350073
4.221186	0.2226427
3.949745	0.2110538
3.831244	0.2025876
3.766286	0.200709
3.691119	0.2096199
3.602385	0.2047403
3.313596	0.1993084
2.96371	0.2560842
2.885899	0.3370515
2.872842	0.3824883
2.820899	0.4183293
2.915622	0.411892
2.986225	0.4131952
2.900849	0.4457522
3.075431	0.4247208
3.249366	0.3872933
3.433792	0.3159796
3.85915	0.2445152
3.964614	0.2267977
3.919572	0.2158668
3.988737	0.209948
4.07944	0.2072733
4.006044	0.1914992
3.971542	0.1603538
3.833063	0.1310125
3.678831	0.1242748
3.537951	0.1249074
3.672958	0.1435527
3.770181	0.1623519
3.580475	0.1644223
3.790146	0.1663988
3.701811	0.1738696
3.63273	0.178126
3.957241	0.1863099
3.937199	0.2174217
4.018875	0.2544231
4.002178	0.289636
3.915107	0.3275336
3.827539	0.346516
3.834933	0.3540009
3.78254	0.3684833
3.70277	0.3688555
3.766708	0.3711381
3.797993	0.3654311
3.814885	0.3529305
3.859813	0.351602
3.709657	0.3492818
3.540333	0.3427122
3.64849	0.3341637
3.642519	0.3273474
3.823113	0.3079814
3.838669	0.2813273
3.747193	0.2462246
3.793556	0.202327
3.757708	0.1635324
3.907546	0.1470392
4.012828	0.159111
3.989497	0.18557
3.811513	0.2106522
3.770973	0.2427211
3.554395	0.2737697
3.527647	0.3151158
3.466391	0.3462803
3.362741	0.3751742
3.46654	0.3889795
3.483289	0.3694352
3.586246	0.3644258
3.718572	0.3305923
3.708617	0.2986724
3.666171	0.270094
3.750386	0.254957
3.795442	0.2598589
3.971823	0.2804865
4.050326	0.2986895
3.997571	0.2976854
3.975725	0.2987383
3.834784	0.2882841
3.728004	0.2762349
3.686856	0.2686553
3.545465	0.2597466
3.391819	0.2651933
3.50526	0.2776777
3.591776	0.2893569
3.738194	0.3037933
4.040507	0.2901865
4.151848	0.2806837
4.281741	0.2745697
4.260283	0.2631246
4.109557	0.2572904
3.827932	0.256708
3.252692	0.2669751
2.899367	0.2704865
2.762253	0.2719561
2.798767	0.2704963
2.996629	0.2497596
3.322734	0.242446
3.471467	0.2393122
3.511702	0.2203714
3.748737	0.2247065
4.023112	0.2333069
4.021463	0.2212173
3.894259	0.2469617
3.517136	0.3131121
3.17735	0.3591952
3.091623	0.381484
3.177492	0.3946315
3.333594	0.3350547
3.561886	0.2553192
3.818501	0.233396
3.919921	0.2090752
4.002386	0.203229
3.972081	0.2314959
3.952322	0.2483108
3.909612	0.2632667
3.763946	0.2678326
3.82341	0.2592498
3.887851	0.2550232
3.976762	0.2501763
4.129855	0.2590247
4.098081	0.280242
4.058211	0.2968457
4.098529	0.3168414
4.027642	0.3311544
3.813296	0.3531341
3.638461	0.3479718
3.368675	0.2816236
3.210991	0.210075
3.443399	0.1483795
3.836897	0.1428985
3.945884	0.1948434
3.882583	0.2461115
3.786717	0.2689522
3.671751	0.2479826
3.692672	0.2232501
3.717954	0.2079712
3.801019	0.2101101
3.936373	0.2283467
3.864302	0.242845
3.819473	0.2645176
3.66621	0.2962399
3.620942	0.3293386
3.61865	0.3294066
3.614138	0.3179134
3.730337	0.3113463
3.84389	0.320841
4.007339	0.3530674
4.067624	0.3449937
4.11172	0.3148921
4.020699	0.2726181
3.814843	0.2399285
3.72819	0.239351
3.763816	0.2313872
3.698665	0.2153924
3.655789	0.2045226
3.630992	0.2191894
3.560564	0.2216829
3.486028	0.2310526
3.652328	0.2445087
3.750235	0.2421452
3.591467	0.2819944
3.554381	0.3207261
3.41915	0.3300349
3.32696	0.3261069
3.246709	0.3433465
3.377799	0.3146988
3.549726	0.3045739
3.69764	0.3070957
3.946167	0.2499243
3.972244	0.2384555
3.744455	0.2364656
3.511739	0.2324649
3.437159	0.2371486
3.361912	0.2433081
3.453464	0.2410525
3.416495	0.2462238
3.487042	0.2601275
3.636949	0.2741522
3.64778	0.2811258
3.918196	0.2675891
4.076333	0.2413141
3.963934	0.2127769
4.029958	0.1933254
3.824715	0.1827091
3.761878	0.1936287
3.769383	0.2348566
3.659568	0.2758031
3.744457	0.3003207
3.867117	0.3140246
4.066668	0.2867455
4.303092	0.2472121
4.354322	0.2227876
4.403635	0.2064296
4.316287	0.2117125
4.299237	0.2316023
4.207016	0.2429257
3.960262	0.2512787
3.972756	0.2703564
3.897204	0.2829984
3.832819	0.3152486
3.880811	0.3539896
3.813066	0.3706622
3.725316	0.3960718
3.74084	0.4128499
3.843176	0.4095042
3.884714	0.3962924
4.094927	0.3759287
4.238151	0.3375444
4.214996	0.328957
4.31955	0.305858
4.215151	0.3230846
4.277413	0.350115
4.267805	0.3357689
4.085362	0.3612716
4.046406	0.3508454
3.762828	0.3498164
3.730124	0.365833
3.833585	0.3739929
3.802199	0.3905842
3.810635	0.4162256
3.793351	0.4411745
3.798644	0.420991
3.774311	0.3962801
3.840385	0.3804507
3.805278	0.3501488
3.501906	0.3798005
3.317153	0.3921441
3.226168	0.3795547
3.201699	0.3487783
3.503043	0.2939269
3.766916	0.2582889
3.893185	0.2349583
3.850562	0.2399958
3.733537	0.2515823
3.766081	0.2426972
3.834506	0.2389461
3.771132	0.2576587
3.585899	0.2753435
3.480311	0.3027732
3.306452	0.320206
3.169571	0.338906
3.075531	0.3434296
3.030406	0.3228448
3.128151	0.3079277
3.303829	0.270664
3.630694	0.2686388
3.735281	0.3046811
3.66921	0.3403539
3.496655	0.3779938
3.133302	0.4160854
2.943172	0.4458579
2.896328	0.423308
3.117995	0.4136819
3.569633	0.3820606
3.898832	0.3166952
3.996818	0.2881642
4.018477	0.2586963
3.858398	0.2513517
4.027951	0.2726891
4.038566	0.3107311
4.089579	0.3479928
4.118368	0.3589224
4.086035	0.3609127
4.186364	0.3703477
4.187394	0.3732137
4.28495	0.3786172
4.338964	0.3736146
4.197472	0.3420914
4.256618	0.3182667
4.198141	0.2898893
3.951569	0.2826438
4.008285	0.2863366
3.75647	0.2787347
3.637916	0.2645777
3.807484	0.2483241
3.691195	0.2485415
3.755896	0.2574796
3.577885	0.2675363
3.350523	0.2867195
3.43521	0.2901683
3.425421	0.2902665
3.707565	0.2941748
3.830846	0.2904657
3.932084	0.2814931
3.956521	0.2627297
3.952336	0.2529963
4.125047	0.2502627
4.11314	0.2577748
4.212235	0.2673106
4.267654	0.269798
4.153342	0.2727406
4.108768	0.2707989
4.083535	0.2663937
3.977944	0.2663283
3.990297	0.2388066
3.908011	0.2088
3.884841	0.1965552
3.717718	0.2064815
3.783575	0.2320587
3.918814	0.2544647
3.959537	0.2584541
4.120213	0.2329693
4.174212	0.2184368
4.226989	0.2219097
4.232716	0.2302122
4.297816	0.2334951
4.183205	0.2318391
4.121518	0.2272879
4.059308	0.228499
3.976599	0.243049
3.979637	0.2599874
3.884389	0.2691958
3.786739	0.2719055
3.807745	0.2846877
3.783956	0.290019
3.920004	0.3054794
3.945098	0.3170005
3.838035	0.3072001
3.929474	0.3187691
3.955186	0.3255235
3.990403	0.3252915
4.18014	0.3232674
4.287773	0.297833
4.381797	0.2633106
4.450574	0.2379856
4.24309	0.2279264
3.936851	0.2288979
3.847934	0.243626
3.747853	0.2551479
3.78379	0.2639272
3.760564	0.2749248
3.52418	0.2754985
3.469626	0.279118
3.381231	0.2865351
3.285702	0.3169958
3.177	0.3494147
3.242545	0.3814659
3.359395	0.4104352
3.524101	0.3980408
3.800056	0.372975
3.932557	0.3344214
3.985014	0.2867727
3.874503	0.2403031
3.695887	0.2013778
3.625766	0.1896431
3.491809	0.1883669
3.508088	0.2050001
3.591547	0.227965
3.50559	0.2337781
3.559695	0.2351966
3.658706	0.2350995
3.464698	0.2454879
3.627311	0.2497003
3.6794	0.2346414
3.648987	0.1946263
3.983918	0.1352617
4.067773	0.08628146
3.816235	0.05131337
3.790434	0.06901918
3.779422	0.09825381
3.673683	0.1338904
3.742172	0.1700041
3.702735	0.1992149
3.795253	0.2240857
3.805607	0.2343468
3.807207	0.2316332
3.727299	0.2290355
3.627841	0.2166588
3.52053	0.2009892
3.470139	0.1833224
3.557775	0.1650906
3.501415	0.1538767
3.55678	0.1483937
3.616771	0.1525877
3.553512	0.1553415
3.672934	0.1678031
3.68687	0.1775215
3.406818	0.1823867
3.523105	0.1843593
3.403694	0.1684321
3.488631	0.160246
3.668562	0.1645601
3.561858	0.1653138
3.384085	0.1784607
3.231485	0.1942538
3.285598	0.1942115
3.329161	0.1995772
3.473292	0.2013719
3.520463	0.1950972
3.287659	0.193042
3.079149	0.1921685
2.831764	0.1952557
2.833578	0.1910594
2.913183	0.1820904
2.996199	0.1764205
3.090435	0.1703457
2.922053	0.1497035
3.709428	0.2189759
3.657013	0.21988
3.458452	0.2383221
3.287989	0.2755096
3.345848	0.3126891
3.40884	0.3292966
3.657867	0.3149553
3.836775	0.2649376
3.872623	0.2037426
3.930223	0.1501164
3.632234	0.1280331
3.692683	0.1286162
4.022024	0.1531637
4.070106	0.2069974
4.230274	0.2681544
4.165257	0.3218338
4.115361	0.3677364
4.183853	0.3904762
4.03585	0.3886619
4.100842	0.3863403
4.057347	0.382507
4.029653	0.3886169
4.114174	0.3802546
3.98534	0.3358477
3.985974	0.2749063
4.013996	0.2113964
4.140631	0.1901541
4.222554	0.2167462
4.163003	0.2513308
4.0232	0.2776694
4.034876	0.2824545
4.072687	0.2754222
4.336688	0.2862987
4.326211	0.3165586
4.025699	0.3408889
3.860104	0.3623939
3.743474	0.3717921
3.797317	0.3696009
4.024758	0.3730919
4.149612	0.371491
4.097937	0.3758644
4.028989	0.3717654
3.981827	0.3671692
3.931444	0.3611818
3.864099	0.3409855
3.919764	0.3271667
3.913766	0.2972814
3.907895	0.2821118
4.044041	0.2897587
4.083474	0.3080913
4.061443	0.326198
4.012365	0.3108382
3.941906	0.2692981
3.912915	0.2223798
3.789011	0.1896429
3.955242	0.1855595
3.984172	0.2108562
3.925401	0.2333553
3.918993	0.2351484
3.853682	0.2189376
3.736785	0.1980322
3.941262	0.1952266
4.224618	0.21303
4.199507	0.2354116
4.18358	0.2365942
3.838406	0.2190762
3.467879	0.2084315
3.372327	0.2145142
3.227784	0.2390405
3.286964	0.2588409
3.41229	0.2844551
3.570421	0.3092446
3.848542	0.3204627
3.892889	0.3179495
4.010488	0.316313
4.079436	0.3132214
3.922869	0.2912227
4.001742	0.2668388
3.955597	0.2273951
3.783647	0.188214
3.879693	0.1754825
3.680442	0.179089
3.496933	0.1891507
3.431588	0.1979404
3.171053	0.2053653
3.160758	0.2134489
3.267616	0.2159429
3.276801	0.208638
3.457902	0.2014418
3.406497	0.1899457
3.576839	0.1821088
3.563461	0.1847125
3.70682	0.181099
3.846646	0.1820747
3.698997	0.1710294
3.802605	0.1617198
3.919966	0.1628051
3.741822	0.1730193
3.828443	0.1957578
3.911411	0.2076301
3.831866	0.2171085
4.046812	0.2169982
4.090416	0.2246509
3.914427	0.2390042
3.752092	0.2429363
3.894704	0.2494099
3.919202	0.2565315
3.976792	0.2506369
3.873947	0.254732
3.590359	0.2673779
3.461783	0.2730475
3.376188	0.2576794
3.490603	0.2184252
3.517202	0.164721
3.267044	0.1226308
2.92661	0.1488917
2.917998	0.209023
3.063542	0.2698847
3.063864	0.3427608
3.155721	0.3925821
3.150307	0.4600962
2.965779	0.5117704
3.095736	0.4757187
3.317283	0.4188422
3.553534	0.3227353
4.020677	0.2380147
4.052932	0.2251192
3.855209	0.2188164
3.892058	0.2214925
4.125519	0.224165
4.171826	0.2081926
4.185902	0.1738075
4.083652	0.1356121
3.734292	0.1281345
3.406931	0.1288558
3.541216	0.1520917
3.702152	0.1776779
3.643229	0.1780843
3.891009	0.1803246
3.867891	0.1857687
3.792492	0.193219
4.080308	0.2184932
4.087793	0.2508579
4.178933	0.2847268
4.153969	0.3092389
4.009862	0.3252367
3.820787	0.3454042
3.7444	0.3563491
3.760818	0.3820194
3.744402	0.3910186
3.874671	0.3929219
3.954985	0.3906498
3.88375	0.3774974
3.860035	0.3795066
3.728385	0.3784362
3.53663	0.3686787
3.744898	0.3538704
3.837981	0.3390846
3.98196	0.313477
4.00042	0.2843825
3.720403	0.2537924
3.700779	0.2161164
3.60178	0.183716
3.647363	0.1728877
3.872805	0.1752196
3.82196	0.1903293
3.6334	0.2030856
3.682576	0.2196954
3.489931	0.2440162
3.457599	0.2805265
3.510882	0.3101811
3.467338	0.3425899
3.628166	0.3573069
3.682961	0.34692
3.844667	0.3503417
3.985043	0.3210829
3.938887	0.2970448
3.994148	0.271063
3.964918	0.2525283
3.969147	0.2556432
4.005196	0.2753778
3.970126	0.2858112
3.925672	0.2832941
3.943649	0.289975
3.823262	0.2807734
3.720966	0.2737221
3.690171	0.2673027
3.531524	0.2534035
3.526212	0.2587627
3.640501	0.2678632
3.666735	0.2857783
3.771938	0.3082277
3.943096	0.3023643
4.073206	0.2988212
4.216413	0.291191
4.233718	0.2767187
4.186769	0.2638566
3.883009	0.2532257
3.349257	0.2586035
2.974864	0.2609606
2.820776	0.2625204
2.906424	0.2712805
3.091399	0.2570306
3.407357	0.2520263
3.549454	0.2486252
3.584765	0.2371454
3.7837	0.2432552
4.060737	0.2458151
4.054962	0.2389648
3.914876	0.2568929
3.499606	0.3272126
3.124408	0.3720497
3.017467	0.3903414
3.115298	0.3803125
3.335806	0.2953425
3.637142	0.2130349
3.969135	0.1897787
4.043539	0.187393
4.113898	0.2025955
4.079159	0.2392104
4.059093	0.2599339
3.973417	0.2659167
3.79408	0.2607084
3.844009	0.2534581
3.915871	0.252253
3.964685	0.2564736
4.009968	0.2744808
3.945923	0.2924983
3.876539	0.3080361
3.932191	0.3251861
4.02506	0.3248167
3.897706	0.3212469
3.856612	0.2850032
3.692636	0.2146342
3.525409	0.1637384
3.905197	0.1392814
3.957717	0.1624116
3.934286	0.2195315
3.820036	0.2581388
3.65201	0.2626903
3.504817	0.2489499
3.528548	0.2278803
3.585737	0.2184105
3.664037	0.2352093
3.948507	0.2516673
3.889286	0.2635808
3.893864	0.2789978
3.863375	0.2908512
3.755698	0.3088095
3.782826	0.3113766
3.746297	0.3024751
3.787491	0.3075608
3.749131	0.3339241
3.834001	0.3637313
3.883036	0.3629408
3.864162	0.344626
3.82316	0.2958061
3.687813	0.261242
3.657608	0.2575257
3.741933	0.2462399
3.782754	0.2320583
3.727027	0.2250788
3.629805	0.2373208
3.605115	0.2394648
3.434815	0.2441457
3.612937	0.2520018
3.74675	0.2482859
3.568487	0.2894054
3.54339	0.3281402
3.443437	0.3376354
3.320988	0.3332594
3.187214	0.3414183
3.333433	0.3075883
3.437877	0.3010072
3.554567	0.3042545
3.812706	0.2491804
3.814204	0.240357
3.678822	0.2371819
3.518648	0.2303496
3.430034	0.2360372
3.402884	0.248328
3.343712	0.247268
3.221256	0.2498772
3.249663	0.2624067
3.323094	0.2680727
3.484548	0.275316
3.809893	0.2696903
4.091916	0.244801
4.146963	0.2286271
4.241029	0.2079003
4.040999	0.1895368
3.929391	0.1930623
3.738008	0.2291013
3.556152	0.2792168
3.57208	0.3158935
3.678325	0.3401114
3.866558	0.3154667
4.075232	0.2758743
4.195047	0.2523224
4.218218	0.2338527
4.1105	0.2439315
4.100618	0.2634835
4.058629	0.2676334
3.860944	0.2683274
3.975871	0.2711853
3.882199	0.2661589
3.832584	0.2861536
3.907534	0.3183553
3.759856	0.3329066
3.725825	0.363934
3.808588	0.4041247
3.877842	0.4192343
3.894823	0.4221561
4.021944	0.4123675
4.144924	0.3718476
4.103384	0.36226
4.270747	0.3294837
4.196005	0.3329945
4.116167	0.3610888
4.111653	0.3578645
4.018131	0.3887662
4.107523	0.3881733
3.92964	0.384891
3.90327	0.3946992
3.943354	0.4032871
3.89778	0.4163479
3.933026	0.4266476
4.046746	0.4341742
4.031049	0.4110706
3.999879	0.3819731
4.153059	0.3584341
4.073709	0.334825
3.851153	0.3445342
3.703457	0.3396104
3.545542	0.3182198
3.40749	0.2783198
3.638688	0.2409452
3.756591	0.2264819
3.727619	0.228832
3.683203	0.2422533
3.584203	0.2534474
3.643415	0.2502144
3.754465	0.2482633
3.733737	0.2686815
3.552536	0.2917637
3.48004	0.3144309
3.400648	0.3249859
3.359953	0.3342799
3.439387	0.3276589
3.409158	0.311469
3.447629	0.3063997
3.565207	0.2825517
3.706194	0.29399
3.71426	0.3315963
3.745303	0.3609269
3.641059	0.3895583
3.389479	0.4079155
3.345391	0.4165523
3.232078	0.3955828
3.437396	0.4021876
3.740826	0.3826545
3.854964	0.3220237
3.974983	0.2765064
3.847402	0.2174948
3.800003	0.2119302
4.099761	0.2391983
4.012868	0.2937862
4.120053	0.362125
4.174872	0.3825715
4.165726	0.4038356
4.398802	0.4227817
4.390058	0.4204055
4.378483	0.4261173
4.42976	0.4172109
4.238606	0.3853589
4.237562	0.3571833
4.257348	0.3244371
3.994706	0.3091906
3.951885	0.2996301
3.792589	0.2817068
3.652137	0.2625309
3.816153	0.241344
3.762356	0.2397205
3.913478	0.2487465
3.778284	0.2652559
3.546202	0.2888654
3.535388	0.2912353
3.489257	0.2974167
3.767947	0.2998172
3.966493	0.2902312
4.100895	0.2835542
4.056324	0.2686309
3.958735	0.2647307
3.895694	0.2682964
3.911341	0.2792678
4.018412	0.2846509
4.010736	0.2920524
3.959397	0.3058165
3.786231	0.3198653
3.639944	0.3350927
3.639435	0.3252332
3.664715	0.2898911
3.780472	0.2546116
3.889234	0.2368436
3.853776	0.2465228
3.841225	0.2650658
3.826241	0.2750784
3.86848	0.2612796
3.847036	0.2318176
3.980124	0.2180822
4.128888	0.2170932
4.248064	0.2271039
4.313865	0.2349757
4.154332	0.2397724
4.044838	0.2417035
3.854061	0.244567
3.892557	0.2560219
3.929084	0.268224
3.897134	0.2794308
3.883462	0.2851987
3.792698	0.2961381
3.671207	0.2992669
3.710245	0.3143946
3.732607	0.3211055
3.676039	0.3178079
3.850239	0.3374456
3.894303	0.3520674
3.926322	0.364016
4.038717	0.3710101
4.11726	0.3573795
4.337046	0.3226301
4.399244	0.2902422
4.244414	0.2664799
3.947419	0.2498351
3.661653	0.2535064
3.467324	0.2608166
3.556352	0.2700922
3.657589	0.2786736
3.473561	0.2798635
3.450156	0.2854428
3.40612	0.2904289
3.257249	0.3189369
3.194527	0.3432611
3.245311	0.3703811
3.368445	0.394646
3.553025	0.3829616
3.798894	0.3602173
3.880623	0.3267209
3.90856	0.2793084
3.755654	0.2256135
3.595031	0.1857905
3.576278	0.1714058
3.346179	0.178976
3.55244	0.2098752
3.478334	0.2467809
3.40011	0.2675911
3.444379	0.272722
3.386642	0.2757185
3.366051	0.2792236
3.600626	0.2685521
3.645328	0.2465499
3.680874	0.208335
4.016134	0.154976
4.010417	0.1130389
4.026826	0.08143307
4.095117	0.06097649
3.80251	0.05485171
3.673741	0.08071316
3.716332	0.114517
3.805155	0.1481474
3.853614	0.1733163
3.987457	0.1991905
3.814981	0.2139624
3.542726	0.2303211
3.349338	0.2438486
3.185838	0.2432067
3.099844	0.23669
3.273553	0.2101891
3.439205	0.1803617
3.506301	0.1560904
3.82181	0.141712
3.853925	0.1449829
3.681752	0.1523179
3.916222	0.1719918
3.853899	0.1847328
3.603466	0.1889462
3.771911	0.1911864
3.556782	0.1801332
3.572839	0.1757735
3.683606	0.1807556
3.649688	0.1821777
3.558789	0.1892659
3.35365	0.197146
3.466271	0.1996134
3.40999	0.2027357
3.524685	0.2030782
3.48838	0.1978619
3.236573	0.19356
3.015229	0.1934801
2.836025	0.1969643
3.02167	0.1967378
3.140774	0.1920045
3.149412	0.190174
3.0918	0.18688
2.94376	0.1662396
3.596764	0.2181509
3.540381	0.2060507
3.263251	0.2131008
3.097512	0.2530079
3.217964	0.3029864
3.336088	0.3338041
3.531078	0.3333708
3.803502	0.2951451
3.887116	0.236672
4.054783	0.1830459
4.061334	0.1529014
4.014113	0.1461286
4.219548	0.1729867
4.096066	0.2287248
4.292171	0.2864499
4.302037	0.3352905
4.239705	0.3680069
4.270488	0.3890348
4.131557	0.3937569
4.156691	0.3913335
4.105677	0.3907147
4.074183	0.3931045
4.059968	0.3900641
3.890966	0.3664393
3.887561	0.3317862
3.909712	0.287021
4.053304	0.2596343
4.090286	0.2717615
4.012848	0.293695
3.946672	0.3118002
3.943475	0.3209752
4.026454	0.3230327
4.199093	0.3306854
4.169351	0.3550229
3.907404	0.3795321
3.697373	0.390129
3.59859	0.3974157
3.68679	0.3920182
3.888824	0.3943999
4.103152	0.3968736
4.133722	0.4035234
4.098795	0.4027936
4.072194	0.3940008
4.024088	0.3828271
3.943704	0.3472162
3.908423	0.3129361
3.870986	0.2733359
3.801174	0.2516366
3.936637	0.2596992
3.983912	0.2932056
3.955308	0.3258721
3.930951	0.3234725
3.891494	0.2888469
3.955688	0.2484386
3.862957	0.2195357
3.97457	0.2103017
3.960476	0.2344936
3.892292	0.2556927
3.942403	0.2531382
3.917814	0.2472414
3.862528	0.2380102
3.94005	0.2326207
4.113969	0.2460759
4.071722	0.2590175
4.082843	0.243136
3.777666	0.2179796
3.409817	0.2241583
3.175463	0.2468398
2.997622	0.2990662
3.058569	0.3328625
3.26923	0.332581
3.493942	0.3319082
3.87927	0.328315
3.932179	0.3253091
4.035546	0.3356143
4.109341	0.3349323
3.948299	0.3012803
4.019059	0.2641981
3.842453	0.2159519
3.675981	0.1781386
3.791651	0.1729539
3.871095	0.1857331
3.929921	0.2028284
3.921153	0.2106412
3.748448	0.2098706
3.539041	0.2146791
3.408146	0.2125591
3.35562	0.2039139
3.571895	0.1993124
3.567103	0.183603
3.703763	0.1750068
3.670858	0.1772343
3.65157	0.1673213
3.868269	0.1674506
3.826751	0.1629057
3.872422	0.1595125
4.004725	0.1661212
3.837397	0.176046
3.82706	0.1911778
3.857375	0.1969778
3.726003	0.2071292
3.867779	0.2051333
3.877096	0.2211264
3.728414	0.2452223
3.535478	0.255006
3.520638	0.2703404
3.578683	0.2686713
3.72168	0.2548517
3.638394	0.2743791
3.388734	0.3227399
3.137623	0.3647159
2.975202	0.3666284
3.02902	0.2975498
3.005071	0.1947785
3.163137	0.1048341
3.103004	0.0873435
3.164916	0.1264102
3.44761	0.1917285
3.387712	0.2782842
3.414659	0.3514524
3.297059	0.4480408
3.113518	0.4994414
3.206615	0.4641477
3.39151	0.40738
3.596552	0.3074901
3.97622	0.2254791
3.964758	0.2131514
3.768361	0.2167585
3.889446	0.2262761
4.118234	0.2361477
4.172164	0.2270873
4.178704	0.1916755
4.124912	0.1544822
3.720254	0.1465293
3.323044	0.1424531
3.474146	0.1648483
3.671263	0.1922576
3.666615	0.1934777
3.959514	0.1982721
3.902481	0.2016862
3.795035	0.2055538
4.053686	0.2338335
4.017168	0.2740412
4.136982	0.3018624
4.183089	0.3265413
4.058564	0.3264785
3.939087	0.3298801
3.881684	0.3454779
3.902773	0.3687881
3.90792	0.3904313
4.01161	0.3946057
4.041305	0.391334
3.949402	0.3875259
3.937865	0.3850861
3.862096	0.3797542
3.753976	0.3699967
3.942623	0.349218
4.053947	0.3343463
4.05479	0.3166053
4.074365	0.2877829
3.640574	0.2582769
3.486417	0.2264645
3.470064	0.1969458
3.394368	0.1867415
3.789253	0.1877147
3.81002	0.1934577
3.69751	0.199556
3.924638	0.2065485
3.836236	0.2146136
3.702685	0.235961
3.810246	0.25693
3.720672	0.2818273
3.834193	0.2977377
3.93502	0.2983127
4.063702	0.3094595
4.176581	0.3000976
4.064426	0.2855572
4.133513	0.2696015
4.00984	0.2463307
3.938302	0.2394376
4.003072	0.2491702
3.927917	0.244877
3.955034	0.2413041
4.083346	0.2517474
3.884786	0.2513027
3.79414	0.2611169
3.718441	0.2617452
3.552586	0.2480276
3.551898	0.255526
3.657973	0.2541161
3.635594	0.2779099
3.697713	0.3047209
3.815095	0.297079
3.882995	0.2969187
4.043768	0.2868879
4.029775	0.2737522
4.087918	0.2625816
3.844498	0.2491072
3.59376	0.2445297
3.295635	0.2443115
3.182583	0.2514718
3.315413	0.2750698
3.372843	0.2801872
3.60542	0.2875275
3.72073	0.2841231
3.801644	0.2745952
3.959799	0.2775934
4.214154	0.2693176
4.195767	0.2634436
4.025885	0.2689384
3.549609	0.3439552
3.186676	0.3829272
3.062567	0.3856795
3.121741	0.3501702
3.394264	0.2326241
3.702484	0.1511227
4.121611	0.1410965
4.077777	0.1728078
4.134299	0.2119856
4.199219	0.2503735
4.19941	0.2721615
4.112063	0.2633095
3.955612	0.2482394
3.914923	0.2462309
3.882314	0.2407588
4.001509	0.2519103
3.972338	0.2782716
3.851725	0.288018
3.810956	0.3039978
3.851762	0.3168748
3.943824	0.3153467
3.938189	0.3099059
3.959635	0.2648501
3.824789	0.2033888
3.78106	0.1663024
4.145006	0.1559269
4.171149	0.1901115
4.055426	0.2436674
3.849614	0.2635489
3.60308	0.2639977
3.504957	0.2627545
3.525838	0.251246
3.649128	0.2473241
3.700834	0.259218
3.845266	0.2592359
3.824892	0.260688
3.86974	0.2705548
3.891835	0.277122
3.845126	0.2984747
3.812595	0.3091
3.769921	0.3064731
3.783299	0.3281517
3.63157	0.3686999
3.644923	0.3995096
3.669626	0.4023316
3.622724	0.3881753
3.586092	0.3311126
3.565823	0.292974
3.593746	0.2899073
3.698144	0.2769308
3.801722	0.2558289
3.788407	0.2439042
3.645191	0.2453258
3.690761	0.2414235
3.571239	0.2478224
3.728046	0.2602927
3.826728	0.262647
3.642735	0.2891901
3.584534	0.3116057
3.489731	0.3088427
3.387475	0.3013594
3.244624	0.3052235
3.420348	0.2853697
3.468756	0.2852315
3.605291	0.2858252
3.852755	0.2452324
3.921513	0.2367715
3.81279	0.2347806
3.625543	0.2287692
3.456978	0.2360093
3.269829	0.2527832
3.137621	0.2579565
2.982589	0.258558
3.072917	0.2652207
3.187715	0.2583042
3.342699	0.2517456
3.654892	0.2486748
3.86513	0.2318748
3.953302	0.2314588
4.20123	0.217568
4.01918	0.2023582
3.876018	0.2108913
3.722109	0.2362966
3.522412	0.2867846
3.523081	0.3240218
3.61796	0.3357984
3.684886	0.3116169
3.805007	0.2764936
4.00899	0.2552752
4.077386	0.2372776
3.999174	0.2510023
3.95061	0.267287
3.850357	0.2690065
3.725452	0.2725144
3.878865	0.2700273
3.794952	0.2621809
3.796914	0.2739828
3.912929	0.2937305
3.84702	0.2994771
3.840937	0.320164
3.972415	0.3684263
3.937733	0.3993007
3.893907	0.4293126
4.088075	0.4392819
4.189946	0.4105912
4.227679	0.4019141
4.499921	0.3521327
4.416461	0.3331466
4.340972	0.3541641
4.300222	0.3509306
4.166856	0.3869954
4.248113	0.4038721
4.075681	0.3952293
3.980594	0.4026445
4.005417	0.4145217
3.931684	0.4262459
3.930037	0.4323041
4.03244	0.4345112
4.016614	0.411508
4.019648	0.3772652
4.236149	0.3658853
4.27897	0.3506728
4.091115	0.3327802
3.981216	0.3221672
3.690371	0.2779327
3.510092	0.2328709
3.773788	0.2185156
3.773247	0.2116933
3.747559	0.2306786
3.715726	0.2535813
3.641418	0.2700357
3.687818	0.2762445
3.825431	0.2811871
3.870563	0.2959929
3.703185	0.3148374
3.621663	0.3253701
3.517552	0.3245487
3.514689	0.3125128
3.634367	0.2879978
3.580616	0.2720394
3.652034	0.2728386
3.659702	0.2767701
3.746996	0.3108318
3.819256	0.3527173
3.750904	0.37965
3.691586	0.4027244
3.526346	0.4062398
3.502487	0.4050796
3.487352	0.3876677
3.69261	0.3951782
3.877088	0.378917
3.988897	0.3215757
4.147012	0.2723545
3.965284	0.2013687
4.084852	0.1948418
4.307317	0.2275648
4.214778	0.2845113
4.354403	0.3656214
4.396402	0.3948306
4.426003	0.4262515
4.603688	0.4456605
4.553791	0.4403947
4.432958	0.4474092
4.409608	0.4399179
4.219428	0.415507
4.17645	0.3909952
4.259915	0.3583244
4.107561	0.3265787
4.036854	0.3044936
3.880553	0.2759133
3.638229	0.2567272
3.69045	0.2386378
3.799138	0.2320687
3.961018	0.239678
3.927259	0.2507727
3.784124	0.2707807
3.72685	0.2730022
3.7777	0.276537
3.952646	0.2825907
4.063965	0.2795109
4.133152	0.2803525
3.998592	0.2783499
3.96157	0.2762287
3.844723	0.2816904
3.862066	0.2919189
3.911783	0.3035197
3.793227	0.3314576
3.717211	0.3602988
3.594723	0.3939441
3.45576	0.4161419
3.471147	0.3869046
3.548485	0.3410627
3.588416	0.3050055
3.670024	0.2889301
3.682716	0.3029013
3.697062	0.3127514
3.695972	0.300433
3.860223	0.2667024
3.885859	0.2317916
3.918097	0.2245618
4.146081	0.2230159
4.261891	0.2294856
4.266996	0.2335707
4.182082	0.2335273
3.993562	0.2412147
3.746124	0.2437298
3.794525	0.2529788
3.872957	0.2635459
3.83245	0.272295
3.836902	0.2843497
3.611271	0.2965729
3.370511	0.3056823
3.369517	0.3167097
3.362672	0.3176538
3.49582	0.3260353
3.770957	0.3517228
3.911764	0.3715917
3.978965	0.3837009
3.977298	0.3915712
4.084662	0.3840743
4.23439	0.3570423
4.257248	0.3394769
4.275864	0.3100575
4.037733	0.2774966
3.735483	0.2720575
3.585765	0.2697342
3.670925	0.2766044
3.764345	0.2895695
3.628257	0.2930937
3.553344	0.2905313
3.465655	0.2856317
3.206576	0.2990693
3.22588	0.3088758
3.329417	0.3371528
3.425444	0.3612257
3.750239	0.3574977
3.937412	0.3424957
4.02749	0.3146674
4.094445	0.2748086
3.850168	0.2216087
3.797241	0.1821564
3.78397	0.1630232
3.516377	0.1692015
3.59462	0.2024599
3.43163	0.2467532
3.272741	0.2748536
3.360827	0.2827677
3.395247	0.2828794
3.417412	0.2804562
3.653286	0.2656101
3.666144	0.246649
3.602431	0.2225378
3.865906	0.180785
3.835939	0.1451374
3.783745	0.1211149
4.061242	0.09957097
3.922008	0.0862794
3.968052	0.07333023
4.439662	0.05892875
4.092524	0.05407308
3.670492	0.07451592
3.6565	0.1004332
3.832413	0.1296467
3.920465	0.1509067
4.087036	0.16755
3.825328	0.1859149
3.432739	0.213929
3.190386	0.2436911
3.062086	0.2636179
2.96028	0.2662463
3.228493	0.2369091
3.400124	0.1944449
3.583058	0.1611707
3.917187	0.1414344
3.907519	0.146538
3.697439	0.1647522
3.773967	0.1845654
3.883421	0.1954771
3.710141	0.1958881
3.813361	0.1922167
3.595927	0.1869543
3.565706	0.1866807
3.576416	0.1943036
3.681357	0.2002148
3.761164	0.2021686
3.573448	0.2067557
3.648956	0.2052671
3.568868	0.2033732
3.523729	0.2006773
3.489411	0.1928176
3.329328	0.1857385
3.124506	0.1861855
3.074678	0.1904612
3.164557	0.1956573
3.183968	0.1974077
3.181641	0.2047085
3.075238	0.2051214
3.048962	0.1830283
3.369053	0.2102611
3.32192	0.1847568
3.082147	0.1868679
2.99164	0.2229412
3.134598	0.2756362
3.376879	0.3251959
3.591539	0.3462263
3.846868	0.3290616
3.985856	0.2952735
3.990939	0.2481936
4.102703	0.214216
4.172224	0.2067291
4.207716	0.2270288
4.124354	0.2744952
4.140576	0.3238504
4.207088	0.3599989
4.230406	0.3818414
4.165534	0.3931083
4.100963	0.393606
4.061876	0.3924896
3.93597	0.394081
3.96552	0.3976748
3.916159	0.4009593
3.800425	0.3951013
3.843158	0.382619
3.906193	0.3597081
4.021334	0.338514
3.944729	0.3319654
3.823636	0.3428505
3.707717	0.3512182
3.612986	0.3616761
3.802832	0.3754219
3.903799	0.3789488
3.970068	0.397862
3.935757	0.4167517
3.716116	0.4184403
3.689073	0.4214194
3.706391	0.4146132
3.824829	0.4165834
3.99352	0.4185463
3.983095	0.4246849
3.987877	0.4277255
3.945371	0.413746
3.945749	0.3979884
3.834544	0.3583983
3.719045	0.2984963
3.654786	0.244124
3.558825	0.2107438
3.771293	0.2146694
3.861607	0.2748438
3.764787	0.3258288
3.76404	0.3457827
3.814386	0.324687
3.946585	0.2801104
3.904953	0.2521757
4.055382	0.2386782
3.97608	0.2503295
3.789705	0.2660973
3.88709	0.2614687
3.788938	0.2594996
3.854861	0.2651952
4.021263	0.265185
4.185704	0.2700777
4.193197	0.2711373
4.195098	0.2435926
3.907548	0.2077716
3.466558	0.2305816
3.178921	0.2692783
3.004797	0.3330961
3.029203	0.3806127
3.213284	0.3631378
3.37808	0.336147
3.64544	0.3092972
3.775807	0.2999894
3.949775	0.3192506
4.04526	0.3318774
3.97477	0.3066677
4.046037	0.2666797
3.757524	0.2142763
3.589773	0.1789838
3.725286	0.1802718
3.89801	0.2010538
4.075211	0.2205435
4.18332	0.2233289
4.064062	0.2145574
3.823222	0.2095516
3.591481	0.2040738
3.418334	0.1989892
3.663473	0.1954478
3.657473	0.1821395
3.778866	0.1671324
3.798924	0.1588471
3.776335	0.1452265
4.022417	0.1440401
4.140644	0.1506755
4.20018	0.1577744
4.263954	0.16248
4.135167	0.1628973
3.968702	0.1660686
3.915385	0.1679049
3.727997	0.1857631
3.827355	0.1946822
3.844765	0.2162669
3.702193	0.2428222
3.58574	0.2564798
3.519062	0.2745474
3.593934	0.272403
3.685494	0.2561326
3.533389	0.2835613
3.26559	0.3577628
2.981196	0.4221505
2.797922	0.4581699
2.789726	0.3912666
2.755255	0.2701571
2.806865	0.1677092
3.077968	0.1146327
3.31019	0.1364799
3.634044	0.185073
3.708592	0.2477509
3.671234	0.306589
3.557003	0.3744428
3.390958	0.411023
3.437714	0.3890068
3.60212	0.3467026
3.712657	0.2702529
3.946248	0.2062635
3.869203	0.1934916
3.731667	0.2012777
3.91366	0.2216201
4.061484	0.2353723
4.065549	0.2293585
4.042484	0.1998498
3.88291	0.1689184
3.583607	0.1637154
3.455451	0.1597174
3.575666	0.1769499
3.697986	0.1997549
3.704309	0.204179
3.899207	0.2169376
3.84766	0.2205193
3.819758	0.226842
4.000534	0.2498887
4.03092	0.2845044
4.082039	0.3045532
4.170484	0.3196475
4.087776	0.3170374
4.044055	0.3199899
4.170991	0.3437842
4.305344	0.3760962
4.342326	0.4086372
4.363037	0.4150685
4.310301	0.4072448
4.09579	0.4017029
4.058994	0.3938155
4.007974	0.3821381
3.934731	0.3798934
4.054338	0.3598351
4.137407	0.3412525
4.147086	0.324594
4.185287	0.2909861
3.860291	0.2564301
3.647097	0.2237222
3.624389	0.2009689
3.617098	0.1938262
3.960321	0.1972256
4.078117	0.2044016
4.006066	0.2098634
4.089311	0.2132544
3.907315	0.2118835
3.62289	0.2207504
3.696799	0.2239577
3.628755	0.2357737
3.823237	0.2543033
3.954588	0.2617081
3.973987	0.2800343
4.118289	0.2854569
4.072867	0.2779042
4.221904	0.2665156
4.183254	0.2427135
4.071456	0.2213466
4.029425	0.2058056
3.848319	0.189654
3.834722	0.1790509
3.925026	0.1920131
3.824315	0.2102309
3.825946	0.2314703
3.904591	0.2471719
3.777608	0.2463816
3.80898	0.2561953
3.752815	0.2512232
3.606799	0.2663778
3.673938	0.2841975
3.681173	0.2722909
3.814223	0.2718696
4.032449	0.2721634
4.01949	0.2685479
4.013966	0.2666263
3.742315	0.2560867
3.577428	0.2370225
3.474438	0.2307632
3.577467	0.2436991
3.888929	0.2796417
3.792577	0.3093608
3.810279	0.3313501
3.721262	0.3198609
3.632714	0.3028728
3.812196	0.3038262
4.129976	0.296793
4.252113	0.296689
4.129188	0.2940144
3.599818	0.3543705
3.202103	0.3702556
3.036288	0.3529455
3.087901	0.3074997
3.545886	0.1818946
3.964723	0.1115024
4.38823	0.1166574
4.086828	0.1677169
4.064528	0.21479
4.077011	0.2545034
4.083863	0.2761104
4.090514	0.2608654
3.969624	0.2512163
4.004845	0.2521404
3.900627	0.2421384
4.013348	0.259687
3.895698	0.2849784
3.87062	0.2783656
3.801429	0.2906947
3.839039	0.3019654
3.963332	0.303548
3.832937	0.3048682
3.925038	0.2736155
3.783046	0.2178655
3.719436	0.188716
4.095695	0.1892174
4.108451	0.2189507
4.038877	0.2622551
3.805756	0.2751839
3.572566	0.2748339
3.488567	0.2826076
3.427532	0.2832491
3.617026	0.2673737
3.615535	0.260691
3.768499	0.2373824
3.776818	0.224161
3.812932	0.2399139
3.829339	0.2510303
3.89124	0.2854392
3.875813	0.318451
3.84692	0.3249707
3.799891	0.362795
3.47376	0.413671
3.428218	0.4460251
3.437874	0.4472553
3.389164	0.4339353
3.405539	0.3787969
3.426707	0.3352951
3.416817	0.3363949
3.535107	0.3238994
3.64658	0.2964313
3.712582	0.2724498
3.621403	0.2643238
3.7216	0.2523977
3.650385	0.249405
3.81826	0.2587997
3.903455	0.2548183
3.743722	0.2676775
3.708634	0.2811022
3.597127	0.2707902
3.52274	0.2670006
3.35961	0.2604839
3.559054	0.2504154
3.456004	0.2574361
3.554879	0.2521808
3.759545	0.2370797
3.678397	0.231167
3.657762	0.2288066
3.631388	0.2311037
3.558805	0.2417272
3.529376	0.2605164
3.515952	0.2754041
3.264936	0.2765714
3.207223	0.2722389
3.257629	0.2549522
3.345787	0.2369924
3.724823	0.233448
4.0019	0.2285179
4.056735	0.2399002
4.202503	0.2301734
4.074612	0.2216309
4.006501	0.2280553
3.949656	0.239495
3.741124	0.2817295
3.7112	0.3107908
3.68642	0.3156784
3.673657	0.2976156
3.746347	0.2675093
3.844019	0.2463777
3.895922	0.2316384
3.850351	0.2438599
3.779247	0.2574218
3.701702	0.2578188
3.570136	0.2555955
3.584988	0.2489594
3.596807	0.2389279
3.700728	0.2450549
3.950232	0.2589235
4.002492	0.2636822
3.971581	0.2785599
4.027575	0.3322441
3.88975	0.3714918
3.880502	0.4218432
4.160819	0.4612269
4.273525	0.4554777
4.330037	0.4538112
4.596734	0.3982006
4.463175	0.352081
4.357028	0.3539111
4.407413	0.3457967
4.201014	0.3767682
4.252598	0.4042815
4.1404	0.3892968
4.039104	0.39882
4.152705	0.4198482
4.123637	0.4348611
4.124659	0.4416083
4.171882	0.4385998
4.084148	0.4129882
4.081434	0.3785596
4.200538	0.3706864
4.279078	0.3597718
4.157418	0.334284
3.973481	0.3192763
3.743776	0.2718138
3.517684	0.2336151
3.601683	0.2323291
3.716932	0.2310412
3.697105	0.2629675
3.71918	0.2871054
3.640638	0.3048008
3.729105	0.3201821
3.866878	0.3208333
3.817434	0.325367
3.795589	0.3317122
3.624504	0.328207
3.522593	0.3214947
3.580002	0.2983427
3.678967	0.2624731
3.627377	0.2400407
3.709342	0.2416874
3.698045	0.2637133
3.75023	0.303706
3.796142	0.3468871
3.725585	0.3716747
3.771207	0.3892436
3.592798	0.3974155
3.626523	0.3994006
3.647595	0.3910756
3.73138	0.3991036
3.959141	0.3831608
4.047694	0.3342664
4.153427	0.2885805
4.044432	0.222283
4.122134	0.2114562
4.190598	0.243689
4.276194	0.2958827
4.413238	0.3703444
4.453244	0.4058129
4.662641	0.4344308
4.794637	0.4519694
4.814285	0.4530111
4.693235	0.4633091
4.513752	0.4549046
4.372406	0.4367569
4.25524	0.4146213
4.290135	0.3869882
4.278584	0.3537158
4.133283	0.3195575
4.082862	0.288561
3.886365	0.2629912
3.836669	0.2475969
3.920377	0.2401896
3.924049	0.2448024
3.986506	0.2532106
3.850836	0.2674925
3.87038	0.2743641
3.943225	0.2751875
4.06019	0.2794965
4.28357	0.2818624
4.383752	0.281835
4.265231	0.2876124
4.275703	0.291001
4.02402	0.2966051
3.877822	0.3172303
3.738988	0.3446897
3.453784	0.3937609
3.360101	0.4341727
3.294599	0.4703166
3.255036	0.4729455
3.286734	0.4160115
3.435466	0.3621779
3.457152	0.3310031
3.515584	0.3346838
3.502004	0.3613899
3.480202	0.366624
3.483776	0.3340352
3.640029	0.2835791
3.76605	0.2434767
3.861409	0.2396975
4.13916	0.2391014
4.195827	0.2391887
4.184035	0.2383559
4.090696	0.2315307
3.855929	0.2399047
3.648068	0.2434575
3.739686	0.2527044
3.877864	0.2619911
3.823902	0.2728314
3.801952	0.2938719
3.375606	0.3159403
2.990526	0.3334155
2.972439	0.3390985
3.03699	0.3302008
3.402258	0.3341241
3.704767	0.3573413
3.79687	0.3782864
3.832374	0.3946857
3.755132	0.3976971
3.984815	0.3948689
4.142735	0.3831729
4.040112	0.3744166
4.087708	0.345438
3.795867	0.3045329
3.540184	0.2791287
3.587899	0.2644909
3.705219	0.2714702
3.708459	0.2890352
3.490184	0.3038709
3.272244	0.2984059
3.245428	0.2914468
2.958841	0.2973055
3.101007	0.2964366
3.265283	0.3171874
3.342081	0.3339514
3.763995	0.3318975
3.937778	0.3211748
4.091606	0.3024758
4.271284	0.264586
4.20506	0.2136138
4.14653	0.1813783
4.036798	0.1644935
3.519287	0.1752998
3.503185	0.2099416
3.420798	0.2465862
3.229976	0.2712874
3.315843	0.2814609
3.319846	0.2765242
3.248614	0.2710578
3.573711	0.2570845
3.517246	0.237859
3.493535	0.2240243
3.757741	0.1946196
3.645535	0.1708486
3.680487	0.1578439
3.878958	0.1440277
3.961604	0.1352848
4.215798	0.1202311
4.524484	0.101022
4.476837	0.08124066
4.137678	0.07491722
3.823015	0.08674873
3.864638	0.1035139
3.967667	0.1240676
4.211044	0.1384588
4.089328	0.1483468
3.820108	0.1685016
3.384453	0.2042827
3.086185	0.2410498
2.979989	0.2704719
2.915296	0.2784495
3.188043	0.2459996
3.391198	0.1996348
[truncated: 998,000+ more rows]
