# Supplementary material for: Metabolic profiling of steatotic liver disease by fluorescence lifetime imaging microscopy
Source: Commun Med (Lond). 2026 Apr 25;6:369. doi: 10.1038/s43856-026-01605-7 (PMC13324169; doi:10.1038/s43856-026-01605-7)
Supplement: Supplementary file 29 — Supplementary Data 26 [file 43856_2026_1605_MOESM29_ESM.csv]

3.163667
3.134508
3.070841
2.935462
2.916163
2.91571
2.990225
3.03165
3.089645
3.145089
3.211855
3.251665
3.158704
3.230261
3.21539
3.195438
3.199091
3.21897
3.201357
3.283588
3.298222
3.108707
3.049546
2.93791
2.979687
3.034362
3.166592
3.226412
3.190753
3.241729
3.176615
3.237832
3.314066
3.441882
3.512541
3.382603
3.361974
3.240027
3.259137
3.391096
3.423453
3.551068
3.470615
3.364061
3.371287
3.227371
3.191125
3.170801
3.126468
3.207675
3.211885
3.28522
3.329083
3.309003
3.504448
3.641736
3.679063
3.578747
3.433022
3.340796
3.219831
3.26928
3.236212
3.189419
3.322269
3.368393
3.389022
3.40035
3.38871
3.279816
3.15569
3.182235
3.078995
3.195879
3.207166
3.125368
3.21272
3.172366
3.197865
3.191796
3.114337
3.154095
3.204297
3.271455
3.334384
3.261575
3.256209
3.279225
3.249087
3.261377
3.300457
3.360734
3.283278
3.217554
3.167601
3.017582
3.037579
3.064803
3.09362
3.16806
3.211738
3.271646
3.216107
3.103879
3.086559
3.045613
3.026538
3.037511
3.039232
2.928461
2.843013
2.89801
2.894754
3.006711
3.235398
3.358493
3.427776
3.47607
3.420305
3.329443
3.302125
3.242174
3.16423
3.169673
3.06665
3.076231
3.138576
3.181736
3.330176
3.444869
3.479067
3.35594
3.388925
3.269636
3.195442
3.29787
3.207878
3.257438
3.25726
3.1515
3.007761
2.996926
2.978781
3.112631
3.304652
3.280526
3.286401
3.210138
3.119355
3.270045
3.397019
3.617947
3.769957
3.682172
3.627614
3.420892
3.314456
3.335191
3.243955
3.167824
3.099149
2.933727
2.95905
2.965731
2.995255
3.124175
3.249348
3.448379
3.666778
3.698413
3.376028
3.219454
3.023077
3.010522
3.060811
3.084243
3.233939
3.101897
3.122754
3.146212
3.083301
3.201853
3.169969
3.152668
3.09939
3.116183
3.097174
2.965812
3.00923
2.908873
2.83949
2.890157
2.844157
2.911451
2.967084
2.951562
2.949661
2.89437
2.895143
2.856303
2.944193
3.104166
3.197456
3.317152
3.20456
3.090101
3.070759
3.026655
3.010154
2.926183
2.8112
2.771276
2.807343
2.850193
2.937351
2.944175
2.952089
2.920044
2.878076
2.846555
2.805926
2.853664
2.910216
2.880681
2.892475
2.8269
2.763131
2.832246
2.907222
2.87187
2.881094
2.9669
2.857112
2.952488
2.82651
2.712306
2.847733
2.852083
2.957808
3.096776
3.086211
3.212279
3.287451
3.162672
3.151968
3.095383
3.075165
2.949368
2.919256
2.848718
2.889893
3.04113
3.066144
3.067857
3.029907
2.935016
2.914538
2.902747
2.970827
3.185892
3.335825
3.531805
3.664214
3.537747
3.290918
3.070046
2.883266
2.848297
2.876686
2.851606
2.842186
2.813663
2.800885
2.895121
2.908402
2.907112
2.964027
2.864995
2.811417
2.830642
2.748346
2.831026
2.919396
2.892451
2.987373
3.106922
3.114607
3.23225
3.192493
3.059653
3.093732
3.015995
2.977052
2.987295
3.01549
2.956504
3.114226
3.01885
2.99934
3.118043
3.058476
3.159627
3.064879
3.14084
3.12474
3.12317
3.246549
3.150323
3.170412
3.191426
3.158344
3.071961
3.037838
3.05157
3.031863
3.133101
2.992787
2.90664
2.921971
2.912222
3.133824
3.165342
3.096262
2.997499
2.855996
2.920462
3.036545
3.084183
3.061614
2.933127
2.824456
2.818267
2.810108
2.841077
2.871942
2.870473
2.858864
2.924225
2.947325
3.0392
3.121643
3.161665
3.122523
2.927459
2.845013
2.788563
2.839229
2.831334
2.839746
2.843352
2.83351
2.91341
2.989872
3.023414
3.050198
3.038755
2.95736
3.029055
2.99067
2.886752
2.918645
2.923985
3.046056
3.208527
3.186858
3.068636
3.001323
2.935987
2.939233
2.865331
2.797981
2.741112
2.751023
2.828019
2.890326
2.965252
2.963233
2.88118
2.866494
2.794914
2.789565
2.818701
2.8134
2.873988
2.860399
2.99483
3.060258
3.182648
3.25859
3.179613
3.114205
2.964416
2.917797
2.792753
2.723086
2.703972
2.771576
2.83199
2.890778
3.054614
3.116002
3.135981
3.038125
2.837555
2.741207
2.709587
2.801701
2.897895
2.885223
2.866519
2.800789
2.758838
2.834006
2.88217
2.95214
2.994066
3.073421
3.102664
3.102467
3.024101
2.837213
2.742087
2.660994
2.675802
2.71671
2.748565
2.774796
2.76085
2.773409
2.783665
2.806495
2.765622
2.752109
2.735996
2.690074
2.743051
2.720958
2.808931
2.835464
2.825308
2.83845
2.897597
2.943786
3.018861
3.072624
2.999689
3.053717
3.056282
3.115025
3.174569
3.17316
3.072208
3.019474
3.027958
2.994481
3.046244
3.000309
2.928039
2.84545
2.833243
2.896684
2.954248
2.96522
2.994485
2.97708
2.977298
2.90609
2.982539
2.927045
2.970027
3.143631
3.21054
3.291715
3.230869
3.116848
3.111694
3.066694
3.044134
3.031344
2.984633
3.115884
3.105774
3.146519
3.051701
2.916848
2.986075
2.89525
3.004924
3.051551
3.169914
3.313888
3.10175
3.104471
3.024784
3.090931
3.363377
3.444175
3.555231
3.379992
3.255252
3.23105
3.058632
3.217635
3.316383
3.218921
3.165525
3.208814
3.124038
3.101243
3.124347
3.11971
3.052071
3.045419
2.937827
2.971972
3.078415
2.981839
3.113428
3.176007
3.243961
3.301823
3.220273
3.179469
3.117115
3.162611
3.184877
3.182543
3.231421
3.257918
3.225234
3.1165
3.057924
2.984174
3.06504
3.157554
3.25627
3.313312
3.319761
3.303712
3.253511
3.231006
3.251311
3.403294
3.484449
3.489462
3.465854
3.352521
3.369915
3.552679
3.612247
3.824495
3.747093
3.524555
3.515334
3.35213
3.252352
3.214302
3.187843
3.279698
3.31825
3.365753
3.356151
3.282171
3.376285
3.499485
3.524542
3.420006
3.395034
3.36157
3.303265
3.334586
3.344038
3.23372
3.354474
3.42211
3.427376
3.450098
3.431474
3.288183
3.096458
3.137207
3.045667
3.169969
3.236204
3.192364
3.302871
3.236538
3.218821
3.142676
3.034489
3.088743
3.152682
3.24378
3.262416
3.23116
3.212037
3.234589
3.231033
3.251313
3.302616
3.382818
3.305275
3.231372
3.161847
3.006677
3.053166
3.077217
3.107256
3.220091
3.214138
3.233967
3.179458
3.119809
3.144369
3.083826
3.090697
3.049723
3.04927
3.026731
3.026016
3.059794
3.068465
3.118503
3.225153
3.361501
3.426569
3.496782
3.454865
3.380781
3.316594
3.256201
3.164332
3.128565
3.072833
3.072705
3.210964
3.311287
3.49223
3.647323
3.640697
3.524986
3.515652
3.344113
3.225319
3.256059
3.116141
3.213672
3.24382
3.150864
3.09736
3.055511
3.032871
3.135609
3.228112
3.246568
3.344231
3.291647
3.232484
3.310753
3.401473
3.576307
3.747066
3.74162
3.579514
3.37486
3.195259
3.256817
3.225094
3.214887
3.207832
3.003209
3.005615
2.998875
3.043968
3.146452
3.149679
3.229108
3.296988
3.304889
3.225741
3.107242
2.984406
3.03349
3.102844
3.180558
3.348768
3.161162
3.142001
3.108073
2.988822
3.172914
3.162195
3.228743
3.31305
3.268457
3.218456
3.104913
3.063139
3.00093
2.940192
2.954449
2.905262
2.957144
3.09334
3.041266
3.059297
3.042933
2.957469
2.905011
2.937545
3.077801
3.196356
3.323128
3.250596
3.14997
3.06809
3.003735
3.003084
2.876244
2.818064
2.782622
2.767304
2.800477
2.86125
2.910522
2.980105
2.991083
2.945166
2.929601
2.84197
2.822393
2.871544
2.821126
2.847002
2.860646
2.815985
2.848722
2.909537
2.847792
2.838171
2.883186
2.824796
2.886081
2.819989
2.815917
2.89076
2.840164
2.881347
2.909022
2.877693
3.021441
3.059425
2.976652
2.992094
2.977645
2.988327
2.951146
2.921687
2.844039
2.85468
2.942835
2.95289
3.019234
2.959604
2.876187
2.890922
2.831149
2.965452
3.197844
3.417724
3.724736
3.85985
3.722345
3.39188
3.053242
2.859088
2.837091
2.914489
2.9259
2.886356
2.898547
2.881744
2.965783
3.023475
2.917718
2.886116
2.833492
2.865407
2.917761
2.922242
2.928637
2.928457
2.887197
2.95313
3.051216
3.055489
3.132225
3.104512
2.952964
2.943944
2.973721
2.945562
2.982691
3.001507
2.905022
3.070693
3.008954
2.997122
3.116712
3.014471
3.069298
3.046555
3.122831
3.107259
3.195189
3.250868
3.166612
3.230435
3.215586
3.186813
3.100653
3.030554
3.0741
3.086305
3.203271
3.137068
3.084505
3.145224
3.136756
3.298822
3.335127
3.252795
3.181188
3.000958
2.926143
2.994135
2.998303
3.001971
2.950792
2.865973
2.886144
2.897135
2.956934
3.005857
3.017995
3.025391
3.066217
3.136842
3.175218
3.242866
3.245137
3.125532
2.971476
2.835933
2.803175
2.818342
2.792071
2.814188
2.846622
2.854612
2.957275
3.067921
3.062024
3.064291
3.103671
2.968951
3.006313
3.016385
2.899045
2.979936
2.945707
3.008084
3.094212
3.043612
3.023086
2.993365
2.985294
2.952339
2.901233
2.822681
2.750101
2.768206
2.836966
2.881631
2.954135
2.963403
2.869974
2.841682
2.759156
2.756795
2.776075
2.772524
2.820534
2.819318
2.945389
2.929169
2.97939
2.988718
2.917836
2.943602
2.838244
2.852797
2.812693
2.799652
2.816226
2.825971
2.776593
2.87233
3.074119
3.172966
3.20788
3.052827
2.837407
2.724265
2.707285
2.764577
2.829354
2.814462
2.790072
2.778557
2.790779
2.901422
2.989506
3.028726
3.045129
3.118147
3.038787
3.067132
3.000992
2.818945
2.804667
2.672236
2.645515
2.686816
2.700332
2.805735
2.817399
2.805086
2.811017
2.808012
2.784927
2.710706
2.696979
2.690253
2.724874
2.827469
2.905157
2.904917
2.922117
2.945958
3.018161
3.056786
3.143776
3.162273
3.032363
3.051717
3.027116
2.96659
3.032303
3.071316
2.943439
2.999813
2.962961
2.823055
2.949704
2.870076
2.875435
2.860935
2.766626
2.882834
2.98051
3.053312
3.084522
3.04648
2.998181
2.89488
3.090022
3.032161
3.08913
3.223314
3.210107
3.328925
3.265528
3.058649
3.073747
2.968298
2.948728
3.007688
2.883651
3.000412
3.009009
3.048678
3.131634
3.014839
3.039253
2.98595
3.023154
3.066422
3.195026
3.231291
3.052066
3.096445
3.015142
3.167899
3.392893
3.482799
3.541103
3.361601
3.258163
3.208277
3.055085
3.189422
3.276935
3.105208
3.153899
3.223193
3.138767
3.17662
3.27648
3.299888
3.247229
3.249257
3.071819
3.053903
3.102357
3.007963
3.15648
3.175015
3.192942
3.229544
3.177106
3.118935
3.052819
3.111524
3.080055
3.07429
3.137864
3.176676
3.21084
3.178364
3.083136
2.973493
3.036915
3.12423
3.259868
3.325784
3.272473
3.224009
3.217344
3.160962
3.228947
3.384732
3.456848
3.52692
3.527914
3.451961
3.482035
3.640529
3.821039
4.024751
3.965014
3.809745
3.56602
3.347976
3.248274
3.178128
3.17335
3.29236
3.271969
3.312148
3.366037
3.321455
3.415237
3.547824
3.530643
3.32749
3.39726
3.28934
3.258114
3.31076
3.298148
3.285278
3.439384
3.458748
3.441708
3.422605
3.330539
3.243357
3.112649
3.149618
3.070983
3.199636
3.243557
3.235207
3.311569
3.259534
3.262209
3.2066
3.19617
3.238902
3.252453
3.334525
3.270771
3.222312
3.235344
3.209033
3.279121
3.367517
3.403019
3.413885
3.283053
3.229485
3.202082
3.131647
3.211691
3.174186
3.171279
3.242453
3.170072
3.114949
3.104944
3.126472
3.202737
3.239158
3.257994
3.20406
3.186693
3.1693
3.193335
3.179223
3.193568
3.218263
3.177845
3.325856
3.380738
3.450414
3.465112
3.359631
3.272504
3.20781
3.127624
3.108474
3.117039
3.118231
3.244629
3.418466
3.54024
3.65865
3.603708
3.411104
3.35495
3.238679
3.186929
3.259264
3.23822
3.368499
3.395468
3.279998
3.211428
3.154724
3.09078
3.188857
3.253393
3.234607
3.293775
3.229034
3.138093
3.204268
3.279331
3.370904
3.571529
3.560064
3.468273
3.350548
3.163181
3.191644
3.139372
3.117629
3.17516
3.074057
3.116857
3.17044
3.137924
3.156749
3.063957
3.010345
3.042592
3.039353
3.083021
3.009821
2.96756
3.064524
3.085637
3.182334
3.332217
3.141257
3.17855
3.137905
2.969316
3.15132
3.166517
3.270621
3.45881
3.424207
3.363392
3.188868
3.060317
3.004479
2.938815
3.046794
3.031804
3.117009
3.221246
3.073981
3.060689
3.009392
2.985953
2.952897
2.995922
3.021491
3.050535
3.199522
3.113111
3.117893
3.054888
2.925881
2.939026
2.82654
2.815113
2.808232
2.77136
2.759397
2.76381
2.819525
2.892222
2.951089
2.915649
2.958747
2.912481
2.937534
2.976697
2.873145
2.922782
2.879165
2.801544
2.840389
2.833703
2.800634
2.894409
2.901967
2.907972
2.965056
2.866326
2.950032
2.974338
2.916665
2.978947
2.884599
2.820956
2.8944
2.869306
2.88428
2.891634
2.936537
2.977088
2.986029
3.021422
2.966861
2.948033
2.974271
2.959418
2.94667
2.904336
2.825116
2.805704
2.83414
2.96866
3.180146
3.432949
3.803076
3.970183
3.740654
3.457057
3.098334
2.841152
2.83238
2.902299
2.913337
2.901682
2.961526
2.994194
3.142687
3.208829
3.11249
3.059351
2.897055
2.92079
2.90767
2.933368
2.950631
2.977031
2.988012
2.972208
3.02572
2.959442
2.98268
3.008012
2.928952
2.926924
3.058352
3.069391
3.069733
3.177414
3.052064
3.169198
3.137728
3.056877
3.127488
3.010975
3.042009
3.061442
3.127805
3.114028
3.203632
3.238768
3.177459
3.214118
3.219762
3.197399
3.15378
3.115977
3.188412
3.201537
3.18049
3.103657
3.014119
3.095717
3.155155
3.363943
3.381198
3.356164
3.371498
3.171531
3.068507
3.016699
3.01503
2.996114
2.978242
2.885351
2.875808
2.90257
2.952569
3.003948
2.997168
3.028653
3.032556
3.084661
3.149586
3.155972
3.182667
3.122178
2.95177
2.852566
2.806902
2.820509
2.786203
2.844026
2.900553
2.860621
3.019836
3.0948
3.067205
3.098147
3.113167
2.986731
2.95791
2.959641
2.88111
2.975597
2.961559
3.044681
3.078728
3.000736
3.019802
2.970744
2.967973
2.962502
2.906545
2.857048
2.81664
2.866758
2.948355
2.997445
3.024749
3.001235
2.873005
2.796158
2.717382
2.686655
2.742552
2.778728
2.797124
2.844187
2.909924
2.922057
2.921339
2.889991
2.831434
2.837673
2.849296
2.800799
2.81393
2.751006
2.736984
2.825774
2.726516
2.848742
3.051397
3.060437
3.120955
3.052481
2.829086
2.788404
2.743495
2.739793
2.762492
2.753064
2.741523
2.729276
2.747217
2.800904
2.869351
2.900819
2.939115
3.056392
2.995785
3.034974
2.941576
2.760788
2.718429
2.660914
2.696012
2.738199
2.81116
2.833012
2.862492
2.803131
2.753927
2.709799
2.661595
2.668327
2.6906
2.752404
2.815686
2.850966
2.905506
2.856838
2.826783
2.918358
3.003728
3.094066
3.154821
3.178202
3.066272
3.088357
3.109269
2.974378
2.982417
2.890044
2.791163
2.850981
2.872823
2.862576
2.96031
2.935616
2.900498
2.854277
2.809862
2.915184
3.018398
3.143227
3.143568
3.198435
3.14893
3.094751
3.236054
3.004733
3.108915
3.133302
3.145838
3.309591
3.189903
3.103515
3.03103
2.929687
2.939971
2.996856
2.926528
3.101516
3.108224
3.098868
3.280277
3.11967
3.148293
3.031001
2.946534
2.972291
3.036171
3.212178
3.255659
3.332022
3.319993
3.40956
3.420167
3.444541
3.392511
3.189003
3.239513
3.144864
3.089808
3.140165
3.097896
3.011533
3.060883
3.134367
3.111568
3.127231
3.329269
3.428135
3.429186
3.533254
3.347198
3.315477
3.236627
3.121766
3.237744
3.1881
3.262163
3.281957
3.205715
3.18768
3.06589
3.096723
3.101563
3.06511
3.13198
3.136647
3.165591
3.169615
3.103904
3.041473
3.047341
3.09779
3.152529
3.227493
3.204032
3.185066
3.214456
3.161842
3.216503
3.356401
3.442855
3.516646
3.482276
3.467026
3.551442
3.704352
3.923288
4.07611
4.023592
3.801703
3.602267
3.390019
3.29381
3.285022
3.208837
3.362957
3.371665
3.337639
3.41537
3.347213
3.362719
3.521675
3.560887
3.418907
3.492754
3.415744
3.362756
3.305727
3.270427
3.274167
3.398056
3.462824
3.457233
3.404237
3.292876
3.223566
3.066413
3.113157
3.027283
3.118425
3.209578
3.214112
3.309155
3.251115
3.312415
3.268378
3.317103
3.357959
3.33679
3.327774
3.202617
3.206807
3.201749
3.23999
3.326725
3.372825
3.35419
3.332631
3.243462
3.21901
3.185436
3.153194
3.273305
3.194232
3.242764
3.23859
3.121137
3.10079
3.091946
3.186916
3.253001
3.322759
3.399734
3.365852
3.333402
3.324927
3.293908
3.247897
3.324621
3.335984
3.29582
3.416054
3.424201
3.456723
3.414915
3.336944
3.251863
3.179606
3.160955
3.186414
3.23019
3.274589
3.375152
3.413476
3.469187
3.514542
3.465683
3.406956
3.308432
3.244312
3.197788
3.186702
3.291587
3.41887
3.466
3.502712
3.377717
3.284413
3.232316
3.217072
3.273701
3.251983
3.292376
3.223292
3.161513
3.22559
3.220329
3.208683
3.287709
3.312974
3.286191
3.334737
3.233232
3.200437
3.26096
3.202632
3.233522
3.211573
3.195548
3.320019
3.307043
3.281621
3.110509
3.002595
2.9725
2.945344
3.051827
2.96389
2.983046
3.119626
3.208456
3.327859
3.431777
3.233167
3.12715
3.098856
2.986221
3.193655
3.277639
3.384412
3.554157
3.498247
3.450236
3.220237
3.019655
2.949356
2.946769
3.016804
3.094587
3.238477
3.235981
3.096876
3.090657
2.99041
3.020781
3.034699
3.032805
3.023455
3.023311
3.098397
2.986631
3.034738
2.965762
2.90466
2.967169
2.857187
2.856436
2.80461
2.763173
2.753809
2.760927
2.858214
2.9968
3.057357
3.012675
3.07008
2.980448
3.021449
3.030025
2.929632
2.905232
2.863585
2.753861
2.77689
2.898391
2.895383
3.026113
2.982937
3.011804
2.994691
2.884838
3.029072
2.921108
2.875565
2.917513
2.754976
2.724407
2.815073
2.851824
2.857461
2.840177
2.877782
2.869601
2.931295
2.958235
2.877384
2.883789
2.843045
2.883071
2.876719
2.816096
2.815402
2.737781
2.790217
2.882057
2.990006
3.267296
3.551095
3.757831
3.5548
3.311039
3.024404
2.771291
2.816563
2.882097
2.889001
2.914028
2.954475
2.978574
3.122955
3.2165
3.176963
3.174351
3.059649
3.077226
3.060898
3.082247
3.103051
3.127027
3.113391
3.046112
3.055053
2.947569
2.917649
2.929774
2.875465
2.937603
3.151218
3.178186
3.143386
3.154867
2.993892
3.101024
3.119007
3.037578
3.114887
3.043979
3.054341
3.126621
3.205752
3.225063
3.348802
3.327904
3.285506
3.281834
3.268667
3.240302
3.213074
3.172324
3.160195
3.153272
3.066257
3.055226
3.038336
3.224886
3.319072
3.427533
3.395706
3.337555
3.267076
3.096246
3.009275
2.88045
2.975228
2.969033
2.980528
3.034391
3.070492
3.127936
3.148202
3.167239
3.145836
3.129733
3.180662
3.157054
3.136841
3.156322
3.111988
3.042769
2.936228
2.855253
2.817891
2.825103
2.860998
2.851891
2.923679
2.928668
3.049775
3.150815
3.14911
3.17539
3.12065
3.069798
2.967918
2.910084
2.882924
2.892798
2.920572
3.032724
3.040182
3.032591
3.040557
2.982075
2.981313
2.979496
2.915606
2.875178
2.8156
2.764118
2.838428
2.930816
3.000807
3.035747
2.948214
2.849209
2.796829
2.756704
2.792646
2.796535
2.78967
2.813176
2.847013
2.844675
2.778299
2.797358
2.776416
2.778881
2.855598
2.814724
2.820161
2.790699
2.730519
2.793878
2.690288
2.805943
2.918844
2.899855
2.935029
2.882368
2.825252
2.81914
2.832353
2.822486
2.769399
2.736309
2.679222
2.737072
2.866198
2.929425
3.021295
2.947764
2.935315
3.082861
3.052362
3.099829
3.02275
2.829703
2.761847
2.692315
2.699306
2.754592
2.853041
2.922697
2.946004
2.838541
2.750113
2.716324
2.672646
2.683499
2.791426
2.832489
2.929787
2.978384
2.896989
2.894782
2.893658
2.89274
2.953103
3.000708
2.994424
3.065146
3.060174
3.080704
3.100667
3.005651
2.951271
2.818481
2.705268
2.702795
2.830415
2.88518
3.000788
2.998033
2.843259
2.856638
2.824988
2.935045
3.036448
3.148026
3.189898
3.295961
3.275467
3.210575
3.292875
3.047939
3.142188
3.049179
3.060599
3.198335
[truncated: 998,000+ more rows]
