# Supplementary material for: Metabolic profiling of steatotic liver disease by fluorescence lifetime imaging microscopy
Source: Commun Med (Lond). 2026 Apr 25;6:369. doi: 10.1038/s43856-026-01605-7 (PMC13324169; doi:10.1038/s43856-026-01605-7)
Supplement: Supplementary file 30 — Supplementary Data 27 [file 43856_2026_1605_MOESM30_ESM.csv]

2.415632
2.411127
2.363512
2.230622
2.180244
2.214179
2.204913
2.250499
2.34479
2.299761
2.330547
2.388602
2.422298
2.395526
2.345129
2.379207
2.328889
2.409133
2.447276
2.406699
2.393204
2.382635
2.339787
2.356564
2.366707
2.363202
2.434722
2.460042
2.473149
2.477722
2.479095
2.493881
2.518811
2.569085
2.545753
2.556722
2.645411
2.556359
2.452842
2.338587
2.269977
2.200588
2.159258
2.145795
2.149378
2.160292
2.184541
2.242707
2.347746
2.421789
2.50434
2.463223
2.42579
2.414485
2.361993
2.387589
2.437431
2.516411
2.569569
2.597749
2.571094
2.531858
2.49337
2.494624
2.523188
2.533719
2.571874
2.564987
2.53913
2.584056
2.577767
2.606145
2.546288
2.466236
2.461896
2.414873
2.391771
2.420922
2.438547
2.458139
2.460442
2.421137
2.385145
2.336831
2.330436
2.350505
2.274154
2.321874
2.369974
2.371312
2.504938
2.470036
2.44555
2.43515
2.384129
2.419834
2.418272
2.421937
2.519626
2.539782
2.569209
2.638804
2.981916
3.068782
3.213336
3.234754
3.140036
3.003164
2.889966
2.820434
2.690856
2.634167
2.565474
2.59861
2.712272
2.837374
2.929427
2.852517
2.729506
2.593135
2.563669
2.536475
2.596225
2.630903
2.581521
2.671585
2.648782
2.707938
2.832715
2.470345
2.472258
2.529775
2.538427
2.562965
2.585584
2.509403
2.520866
2.488094
2.447632
2.503284
2.553957
2.608484
2.683406
2.750758
2.742578
2.78903
2.799093
2.813969
2.656264
2.642238
2.64674
2.637087
2.600971
2.633023
2.625361
2.670737
2.705399
2.691562
2.647739
2.482709
2.452616
2.410948
2.46511
2.573578
2.608906
2.62743
2.588871
2.52916
2.507212
2.49913
2.539809
2.653325
2.648423
2.65813
2.608486
2.563721
2.577842
2.52553
2.532234
2.535136
2.53197
2.568619
2.586079
2.56261
2.486138
2.481216
2.4304
2.451485
2.497704
2.508137
2.576604
2.590474
2.622211
2.550413
2.531046
2.537152
2.524246
2.605151
2.674626
2.717049
2.780792
2.775125
2.770758
2.704892
2.618579
2.564957
2.482855
2.477178
2.470356
2.523563
2.575092
2.571129
2.574118
2.509961
2.47188
2.497622
2.459506
2.572992
2.65802
2.626248
2.699762
2.667826
2.715847
2.67001
2.600707
2.577127
2.552929
2.525604
2.528093
2.533131
2.512735
2.514851
2.488058
2.422889
2.431995
2.415072
2.440937
2.485567
2.484013
2.51374
2.535852
2.554237
2.576758
2.575633
2.571687
2.620186
2.651141
2.621875
2.579219
2.557791
2.510873
2.58304
2.585548
2.595368
2.626074
2.566034
2.632882
2.647111
2.652185
2.657132
2.56955
2.555789
2.527788
2.485637
2.516389
2.506953
2.501964
2.571807
2.618166
2.690763
2.763957
2.808504
2.534541
2.547738
2.536107
2.492759
2.443711
2.501526
2.696085
2.703016
2.712809
2.778684
2.655674
2.617144
2.554784
2.345568
2.162727
1.943526
1.734283
1.600118
1.514874
1.497429
1.534458
1.663283
1.784134
1.835103
1.852494
1.788421
1.767309
1.696402
1.675852
1.687191
1.674986
1.670852
1.641399
1.574536
1.529426
1.589911
1.691757
1.840193
1.937076
1.815218
1.662907
1.594921
1.588564
1.544881
1.491696
1.464128
1.481679
1.583288
1.841006
2.214684
2.540284
2.732215
2.807134
2.875176
2.948287
2.853218
2.722107
2.653259
2.578161
2.517563
2.503685
2.548125
2.517285
2.612241
2.62456
2.604855
2.668654
2.585413
2.737628
2.581013
2.551759
2.503138
2.468627
2.531763
2.617118
2.65199
2.710742
2.687094
2.609514
2.553545
2.432252
2.453186
2.399802
2.397953
2.485783
2.437536
2.477615
2.540655
2.487971
2.50845
2.511536
2.441943
2.420721
2.438989
2.41161
2.495826
2.611684
2.606491
2.710985
2.707229
2.681915
2.722944
2.777932
2.874759
2.849728
2.874044
2.746472
2.608749
2.595831
2.574435
2.542158
2.545279
2.509704
2.445243
2.54962
2.570549
2.607897
2.642255
2.573259
2.594571
2.585412
2.556456
2.530739
2.456112
2.450144
2.444756
2.457688
2.487298
2.531903
2.517996
2.499393
2.457381
2.377926
2.352235
2.363767
2.402799
2.454351
2.608654
2.623387
2.667306
2.693049
2.652516
2.598584
2.619042
2.443872
2.419575
2.34758
2.267209
2.218255
2.246667
2.279247
2.303763
2.364074
2.304454
2.294938
2.351757
2.389698
2.40681
2.379472
2.451357
2.317108
2.396151
2.411921
2.401584
2.43703
2.414147
2.406439
2.390311
2.405157
2.422838
2.451761
2.54441
2.523955
2.530087
2.56641
2.5397
2.563453
2.588704
2.526675
2.541718
2.581962
2.578814
2.636717
2.546515
2.473718
2.338223
2.382578
2.470638
2.451205
2.484513
2.334084
2.184231
2.096968
2.045958
2.08243
2.148084
2.221408
2.282652
2.279588
2.343564
2.432099
2.46312
2.57332
2.488526
2.425682
2.457873
2.397848
2.461787
2.514139
2.559313
2.568865
2.567147
2.5391
2.517776
2.521843
2.527116
2.565782
2.578271
2.576549
2.567206
2.544618
2.550706
2.591472
2.612735
2.53348
2.464488
2.467472
2.437987
2.425436
2.448857
2.461554
2.475197
2.476832
2.428578
2.403685
2.360478
2.354118
2.411143
2.372242
2.440169
2.463231
2.465423
2.536638
2.494599
2.483516
2.370596
2.328539
2.395425
2.417619
2.44131
2.492443
2.499377
2.518725
2.538556
2.933499
3.06163
3.211658
3.289759
3.239703
3.053251
2.931007
2.811497
2.699696
2.684623
2.62011
2.66368
2.769471
2.888906
3.021364
2.976015
2.872767
2.715888
2.629456
2.597501
2.596701
2.611268
2.568183
2.629326
2.63222
2.634372
2.699791
2.668201
2.373911
2.403242
2.45627
2.528654
2.544707
2.56713
2.573166
2.514097
2.501644
2.469499
2.447695
2.507741
2.58563
2.692332
2.753059
2.814411
2.815735
2.774276
2.750823
2.729431
2.624668
2.565809
2.53721
2.512337
2.70144
2.676217
2.640306
2.582426
2.584201
2.567208
2.616568
2.639138
2.713756
2.737928
2.733819
2.615034
2.357101
2.290685
2.256153
2.343188
2.453308
2.542452
2.54836
2.512344
2.477577
2.441845
2.427582
2.477041
2.544517
2.578956
2.600698
2.559417
2.54962
2.542076
2.482421
2.493635
2.51491
2.496552
2.549255
2.555507
2.542182
2.510267
2.504702
2.460529
2.474535
2.51723
2.501309
2.584201
2.617964
2.638775
2.670631
2.640029
2.566344
2.620506
2.69922
2.753573
2.825789
2.850707
2.849414
2.850782
2.771333
2.721461
2.628402
2.536748
2.517663
2.467129
2.518826
2.571145
2.548628
2.562687
2.505256
2.479301
2.5415
2.557593
2.703053
2.675956
2.605071
2.629093
2.66696
2.618788
2.618411
2.569518
2.502725
2.541056
2.48339
2.467207
2.458605
2.421381
2.470903
2.48178
2.493124
2.538717
2.562921
2.531436
2.55344
2.508451
2.475286
2.558343
2.56861
2.601356
2.584795
2.546327
2.492697
2.579293
2.576107
2.58918
2.647497
2.550514
2.595134
2.666368
2.673215
2.67921
2.624438
2.585775
2.570509
2.563173
2.598914
2.575655
2.517879
2.550908
2.561469
2.583843
2.657655
2.575229
2.583756
2.524848
2.491292
2.66333
2.792757
2.742538
2.790025
2.83256
2.74655
2.748461
2.630208
2.351986
2.071373
1.85387
1.675791
1.593867
1.554478
1.5607
1.622669
1.709274
1.795429
1.861593
1.877563
1.82238
1.830805
1.751824
1.747633
1.76879
1.730805
1.705251
1.64226
1.594692
1.570949
1.650938
1.750963
1.814315
1.805933
1.67874
1.557882
1.513458
1.50853
1.488592
1.460947
1.453598
1.478323
1.565495
1.82471
2.189266
2.54237
2.698009
2.729329
2.790256
2.824888
2.806426
2.712489
2.652941
2.60202
2.534797
2.496067
2.547396
2.53672
2.592835
2.627934
2.600236
2.558563
2.49234
2.472943
2.690476
2.49383
2.521924
2.503293
2.476383
2.620435
2.664374
2.701569
2.775117
2.705855
2.591427
2.529738
2.415845
2.426667
2.40861
2.395116
2.474925
2.473175
2.51562
2.579974
2.535728
2.522306
2.515017
2.487212
2.491078
2.528882
2.47776
2.531787
2.591319
2.571458
2.684431
2.670838
2.665448
2.758222
2.770106
2.84038
2.848024
2.829975
2.796435
2.706691
2.69415
2.660595
2.615378
2.60223
2.561942
2.510814
2.597139
2.665015
2.71762
2.777975
2.714139
2.668061
2.590173
2.483162
2.447133
2.425807
2.48669
2.517251
2.540987
2.586446
2.61921
2.634581
2.584213
2.532439
2.431367
2.438005
2.481605
2.499715
2.602383
2.723323
2.701032
2.724791
2.694515
2.698888
2.668607
2.68815
2.512453
2.4974
2.453282
2.39085
2.346364
2.31534
2.320605
2.302234
2.337735
2.310462
2.271735
2.323082
2.359046
2.199796
2.360229
2.346179
2.352854
2.423464
2.41077
2.425924
2.413959
2.399612
2.449408
2.489004
2.579545
2.596094
2.517029
2.553531
2.536021
2.524265
2.582958
2.539159
2.556771
2.582311
2.525932
2.476458
2.44006
2.416722
2.374313
2.455813
2.471318
2.449944
2.47918
2.328315
2.1663
2.072542
2.020197
2.09487
2.210906
2.330072
2.424661
2.400162
2.43687
2.473967
2.466202
2.534575
2.451181
2.441703
2.444517
2.421036
2.44066
2.451319
2.461841
2.45696
2.437818
2.4333
2.445106
2.464924
2.491636
2.545579
2.587024
2.58673
2.584428
2.569806
2.54452
2.567613
2.580145
2.547152
2.504438
2.503717
2.44704
2.4225
2.416058
2.405318
2.468147
2.494163
2.512079
2.509001
2.448132
2.41564
2.413328
2.379618
2.425601
2.441696
2.431194
2.445073
2.449494
2.458264
2.476022
2.476501
2.477029
2.540643
2.841811
3.000961
3.126259
3.238418
3.290235
3.191479
2.954149
2.877172
2.787008
2.754268
2.712422
2.67069
2.712314
2.753991
2.951814
3.02429
3.001034
2.949642
2.806094
2.68872
2.601927
2.605729
2.592173
2.561882
2.672507
2.66028
2.67051
2.726132
2.713799
2.694011
2.655502
2.61514
2.565289
2.522944
2.579231
2.465328
2.259978
2.258844
2.28767
2.364948
2.491197
2.532415
2.571114
2.572827
2.556296
2.532664
2.534535
2.555633
2.603374
2.710781
2.800322
2.88936
2.943849
2.917231
2.856805
2.787996
2.750036
2.632013
2.572317
2.492627
2.430097
2.505071
2.443495
2.53916
2.63076
2.68084
2.679103
2.680655
2.628358
2.561218
2.597569
2.59055
2.618236
2.620237
2.654022
2.647459
2.62272
2.513167
2.251067
2.193329
2.175432
2.292547
2.429641
2.541353
2.555444
2.494521
2.455123
2.405604
2.385217
2.422965
2.517497
2.582384
2.601858
2.569013
2.537548
2.505189
2.486745
2.530622
2.5762
2.575443
2.59614
2.56665
2.5612
2.521032
2.527341
2.504109
2.499399
2.545564
2.544297
2.617354
2.65424
2.645393
2.652025
2.63401
2.591387
2.639058
2.746956
2.776041
2.859095
2.940619
2.927201
2.93952
2.862234
2.752465
2.651567
2.579897
2.555698
2.537136
2.609097
2.653065
2.639076
2.643211
2.582819
2.524146
2.555367
2.574991
2.490925
2.575313
2.640247
2.596925
2.612084
2.5749
2.52498
2.588211
2.584242
2.586577
2.512187
2.457199
2.471288
2.468336
2.551987
2.578786
2.613116
2.559859
2.56989
2.513715
2.467111
2.549548
2.505764
2.625967
2.586619
2.580966
2.54819
2.616594
2.608222
2.598879
2.654256
2.592014
2.640484
2.750612
2.747033
2.774525
2.710846
2.592177
2.597385
2.588936
2.622234
2.637312
2.599452
2.583114
2.594609
2.580892
2.649166
2.653817
2.615196
2.520106
2.757652
2.810986
2.75265
2.784461
2.78117
2.732631
2.697986
2.580933
2.219993
1.902973
1.723978
1.583823
1.546898
1.555185
1.581791
1.639324
1.683651
1.736078
1.807019
1.892196
1.883052
1.924013
1.877215
1.853206
1.872091
1.801754
1.742089
1.68252
1.642204
1.662034
1.740074
1.790573
1.759344
1.663379
1.550367
1.473818
1.454632
1.458492
1.472534
1.47439
1.491779
1.523569
1.5979
1.821979
2.151208
2.518987
2.654699
2.641171
2.711366
2.663079
2.676304
2.642973
2.58092
2.605691
2.549067
2.519579
2.526204
2.481645
2.54377
2.602052
2.582824
2.505883
2.406299
2.326114
2.313103
2.795641
2.594857
2.640646
2.565545
2.480935
2.604931
2.715838
2.864094
2.790935
2.621632
2.539868
2.462764
2.479424
2.442822
2.445358
2.502259
2.504047
2.569403
2.615171
2.523825
2.527605
2.512898
2.482175
2.504367
2.515368
2.497865
2.534616
2.588187
2.591176
2.680318
2.733859
2.795954
2.844033
2.815727
2.820925
2.818482
2.84995
2.91637
2.837536
2.783997
2.716688
2.598577
2.586939
2.568525
2.503278
2.591986
2.692909
2.756885
2.832566
2.764799
2.678421
2.596556
2.548128
2.495729
2.457944
2.511893
2.486928
2.525877
2.572258
2.536566
2.615514
2.545861
2.554718
2.529489
2.552802
2.650038
2.577374
2.648162
2.737663
2.573645
2.665963
2.631343
2.59249
2.669336
2.693517
2.570833
2.548048
2.514745
2.502303
2.398314
2.367015
2.381262
2.324888
2.369067
2.305615
2.208283
2.330442
2.369638
2.437795
2.403683
2.425928
2.416071
2.414275
2.493384
2.535085
2.65389
2.613035
2.542946
2.587504
2.492177
2.502473
2.518022
2.472419
2.525135
2.529809
2.4932
2.44052
2.461999
2.503009
2.455768
2.516661
2.500198
2.46904
2.512815
2.381476
2.214391
2.103189
2.058568
2.135739
2.271708
2.414842
2.520251
2.513176
2.567774
2.576683
2.543712
2.657429
2.569753
2.619103
2.557864
2.490603
2.464154
2.453973
2.453714
2.402853
2.374859
2.358935
2.370766
2.440527
2.457175
2.51304
2.564745
2.556184
2.587884
2.596572
2.566749
2.570869
2.576709
2.50386
2.529598
2.513176
2.538887
2.486199
2.491288
2.484629
2.458244
2.528051
2.541301
2.573714
2.573133
2.502596
2.47277
2.449128
2.432283
2.48659
2.554283
2.514941
2.44529
2.485105
2.471996
2.472666
2.571689
2.837741
2.816615
2.920918
2.951035
2.972201
2.994822
2.903879
2.763337
2.766143
2.723361
2.742625
2.693628
2.641414
2.703358
2.739389
2.953558
3.029305
3.035879
3.014993
2.936771
2.894256
2.795393
2.649978
2.522502
2.401963
2.457792
2.580936
2.59829
2.695748
2.734231
2.724286
2.657421
2.609201
2.577453
2.599998
2.666349
2.595632
2.319528
2.266902
2.216839
2.230831
2.408229
2.466242
2.553229
2.593816
2.6013
2.55604
2.531499
2.535199
2.561749
2.64638
2.762733
2.877122
2.915642
2.914848
2.87302
2.775802
2.710745
2.626591
2.549208
2.510887
2.474732
2.481123
2.505722
2.561858
2.651853
2.65654
2.626404
2.642539
2.585062
2.533701
2.551017
2.528355
2.534515
2.586724
2.6209
2.650725
2.66281
2.539277
2.336951
2.262054
2.233137
2.321576
2.443059
2.563331
2.581652
2.576358
2.556544
2.486881
2.450353
2.444545
2.479374
2.529734
2.574734
2.510745
2.481618
2.488949
2.460838
2.543484
2.621148
2.603661
2.659595
2.650106
2.600691
2.595469
2.539275
2.509945
2.497891
2.49717
2.51946
2.535413
2.552807
2.542835
2.478379
2.481452
2.513902
2.582338
2.708192
2.747493
2.833031
2.902772
2.868575
2.85699
2.773082
2.656914
2.576184
2.532632
2.480094
2.476277
2.556786
2.546585
2.564776
2.565101
2.481272
2.476288
2.517801
2.62635
2.688635
2.668073
2.68845
2.645883
2.572979
2.60873
2.602128
2.600465
2.549438
2.492478
2.492194
2.481463
2.5521
2.561786
2.59063
2.542302
2.539796
2.579045
2.532763
2.501004
2.505517
2.603379
2.614449
2.591077
2.631118
2.588799
2.625643
2.745981
2.742406
2.76412
2.690823
2.543712
2.544301
2.491923
2.539989
2.56424
2.539664
2.571504
2.539359
2.554998
2.620561
2.633456
2.573309
2.601925
2.657031
2.74792
2.784863
2.746682
2.752571
2.690092
2.637919
2.609068
2.493555
2.164788
1.846488
1.657789
1.556211
1.527126
1.554543
1.574878
1.598036
1.62281
1.661697
1.73352
1.866776
1.915329
1.938106
1.945987
1.884966
1.879519
1.820457
1.736149
1.714126
1.686812
1.725173
1.789161
1.782392
1.717553
1.622271
1.530567
1.468918
1.450893
1.459886
1.493369
1.526354
1.55398
1.59354
1.677396
1.886308
2.180918
2.54345
2.631205
2.606122
2.643092
2.556396
2.569275
2.535793
2.528605
2.582068
2.545888
2.567568
2.538121
2.526489
2.607681
2.642872
2.64789
2.473068
2.358693
2.27124
2.28068
2.529706
2.724802
2.692089
2.531127
2.595258
2.528065
2.471751
2.535912
2.607099
2.533352
2.559118
2.566074
2.563247
2.613602
2.577992
2.503185
2.456868
2.447279
2.48885
2.490422
2.537404
2.51193
2.503648
2.609176
2.652882
2.74572
2.797442
2.739968
2.678915
2.65784
2.745078
2.749576
2.751521
2.838922
2.750205
2.749375
2.739949
2.64818
2.636772
2.591485
2.522779
2.563997
2.591703
2.642452
2.733019
2.666067
2.647227
2.64876
2.610558
2.572664
2.592543
2.592553
2.555655
2.604357
2.57118
2.516305
2.555177
2.502968
2.583566
2.571436
2.633566
2.687732
2.617066
2.681806
2.642963
2.521752
2.635464
2.563379
2.544054
2.60864
2.598773
2.621805
2.63969
2.565832
2.540221
2.453542
2.392238
2.430734
2.387213
2.398977
2.358715
2.241768
2.529133
2.522703
2.508936
2.442146
2.443236
2.441294
2.439728
2.523441
2.569839
2.614654
2.632931
2.533141
2.558995
2.46405
2.450698
2.470436
2.438668
2.545391
2.490729
2.462772
2.411341
2.401751
2.502506
2.460816
2.509194
2.505958
2.453494
2.510138
2.422122
2.260607
2.200789
2.153224
2.209998
2.342314
2.42907
2.54064
2.577825
2.658629
2.65258
2.570321
2.658375
2.603022
2.677612
2.600411
2.535746
2.52478
2.486054
2.468035
2.413765
2.38499
2.374347
2.397461
2.457559
2.445567
2.505491
2.547485
2.529304
2.574116
2.57117
2.536885
2.536841
2.550301
2.522228
2.570767
2.539881
2.549585
2.573219
2.529166
2.546023
2.560256
2.50137
2.546635
2.576219
2.58771
2.606802
2.571092
2.507539
2.454209
2.454674
2.601945
2.496985
2.507975
2.515547
2.497209
2.584185
2.637942
2.717377
2.677803
2.755703
2.770709
2.759068
2.796454
2.717653
2.661387
2.670694
2.647016
2.706196
2.637202
2.61681
2.662827
2.66052
2.779407
2.82909
2.862447
2.910977
2.991813
2.525177
2.627633
2.719923
2.710438
2.623661
2.588927
2.549144
2.574811
2.623626
2.562836
2.363811
2.338001
2.214625
2.148667
2.289247
2.336707
2.472288
2.605931
2.63368
2.561121
2.539732
2.486449
2.448234
2.481221
2.604705
2.769164
2.862374
2.89608
2.880429
2.804101
2.716848
2.638472
2.540185
2.516234
2.481622
2.506946
2.526307
2.565115
2.662873
2.643792
2.634756
2.606766
2.545197
2.531121
2.567523
2.605758
2.612594
2.643602
2.616028
2.61093
2.632926
2.497549
2.40794
2.341564
2.293344
2.380068
2.454874
2.562003
2.579905
2.584954
2.557678
2.50866
2.493353
2.475226
2.492909
2.517344
2.547216
2.479669
2.465057
2.456673
2.425502
2.541528
2.632068
2.639863
2.695285
2.644715
2.589698
2.610621
2.582484
2.597249
2.59331
2.566511
2.569814
2.563928
2.575498
2.573134
2.568225
2.557688
2.607215
2.631749
2.700622
2.733237
2.753939
2.801095
2.777851
2.781004
2.698009
2.629714
2.52934
2.503242
2.438944
2.439857
2.539443
2.532142
2.587719
2.610906
2.547901
2.591441
2.590918
2.646847
2.735537
2.660975
2.682131
2.652852
2.572008
2.621197
2.635224
2.63309
2.565855
2.524714
2.516918
2.484805
2.594575
2.601771
2.611336
2.601827
2.686092
2.486607
2.525758
2.584968
2.55993
2.610066
2.633546
2.632048
2.749892
2.746467
2.734085
2.676528
2.475761
2.467936
2.46001
2.509069
2.571328
2.576108
2.573482
2.552608
2.600204
2.653839
2.696296
2.761719
2.813784
2.649663
2.716931
2.761575
2.720694
2.731482
2.705721
2.668052
2.68555
2.524478
2.112829
1.787824
1.597468
1.510954
1.485986
1.522135
1.546936
1.554343
1.574726
1.607975
1.664804
1.798504
1.87273
1.906164
1.917156
1.850053
1.84746
1.790285
1.729525
1.746456
1.731732
1.7974
1.857259
1.797828
1.713311
1.613334
1.536825
1.492239
1.483445
1.490094
1.531384
1.575482
1.598032
1.632666
1.727992
1.877285
2.126941
2.492219
2.541659
[truncated: 998,000+ more rows]
