# Supplementary material for: Metabolic profiling of steatotic liver disease by fluorescence lifetime imaging microscopy
Source: Commun Med (Lond). 2026 Apr 25;6:369. doi: 10.1038/s43856-026-01605-7 (PMC13324169; doi:10.1038/s43856-026-01605-7)
Supplement: Supplementary file 31 — Supplementary Data 28 [file 43856_2026_1605_MOESM31_ESM.csv]

2.946344
2.899142
2.922275
2.955372
2.918264
2.894894
2.914785
2.945832
3.0514
3.156951
3.128448
3.003884
2.887131
2.855102
2.843063
2.915151
2.94191
2.990282
2.996967
3.083464
3.115966
2.973507
2.985258
2.888469
2.921946
3.114611
3.172298
3.158339
3.274365
3.22364
3.14046
3.191396
3.096124
3.105818
3.194907
3.188516
3.14832
3.107227
3.17059
3.321325
3.361027
3.452427
3.26539
3.151497
3.199607
3.057763
2.997161
2.991857
2.902207
2.993266
3.115655
3.136113
3.20457
3.25197
3.335112
3.327933
3.287079
3.272876
3.161281
3.047734
3.048923
3.094584
3.059407
3.233877
3.199324
2.994897
2.981007
2.852763
2.770226
2.870678
2.843269
2.875928
2.982486
2.976981
3.078098
3.094212
3.108955
3.121606
3.145748
3.065788
3.031123
3.089219
3.047449
2.992046
3.038069
2.992406
3.043772
3.244288
3.171802
3.103739
3.06571
2.946179
3.04857
3.137396
3.114695
3.163089
3.096474
2.910439
2.646633
2.622502
2.665008
2.783683
3.056383
3.086761
3.098619
3.205422
3.213413
3.336687
3.363493
3.329671
3.350883
3.294276
3.188585
3.186135
3.210558
3.149667
3.143533
3.091293
3.014602
2.961418
2.927819
2.921653
2.979117
3.00774
3.103916
3.130786
3.027895
3.084834
2.999156
2.952198
2.973886
2.958766
2.918904
2.894387
2.89312
2.73848
2.735416
2.801173
2.876954
2.998578
3.161398
3.224514
3.228727
3.26986
3.246749
3.342298
3.23916
3.122699
3.042557
2.954109
2.955958
2.959273
3.066063
2.999589
2.953178
3.107109
3.088725
3.142617
3.383213
3.285614
3.280196
3.288157
3.207421
3.235471
3.291445
3.272897
3.21648
3.293859
3.133013
3.092366
3.218508
3.141026
3.172402
3.182849
3.123279
3.126465
3.082597
3.065838
2.962528
2.933389
3.058251
3.09179
3.132264
3.14376
3.160667
3.068858
3.080146
3.131678
3.033261
3.194099
3.245826
3.201741
3.220236
3.341316
3.359842
3.410194
3.434953
3.275702
3.20057
3.132553
3.109469
3.188058
3.180684
3.246657
3.30805
3.140766
3.246979
3.272758
3.318493
3.388361
3.394444
3.365268
3.303738
3.175599
3.161033
3.03984
2.999439
3.04969
2.937136
3.090959
3.009976
2.92959
2.919408
2.816692
2.919017
2.93749
2.983304
2.990921
3.036331
3.232125
3.277075
3.353549
3.315373
3.220977
3.131717
2.96228
2.92537
2.900353
3.037479
3.126719
3.139521
3.281761
3.224754
3.389696
3.308106
3.108392
3.11056
3.072196
3.111495
3.203734
3.276135
3.30451
3.280155
3.345396
3.363963
3.24545
3.139254
3.073301
2.989443
2.957988
3.000475
2.961819
2.965215
2.994599
3.02772
3.137537
3.169308
3.077499
3.08886
3.199699
3.197127
3.333446
3.407074
3.219352
3.095933
2.988142
2.86365
2.87446
3.085709
3.141918
3.103884
3.052814
3.05643
3.100735
3.216543
3.258863
3.047465
3.033952
3.032938
2.988998
2.970004
2.983344
2.861505
2.892438
3.019156
3.004989
3.162559
3.18284
3.121637
3.156732
3.119047
3.103657
3.199058
3.0427
3.001652
2.92432
2.882151
2.962975
2.860653
3.023237
3.047859
3.086954
3.199651
3.13589
3.039514
3.045103
2.954572
2.88194
2.91735
2.950581
3.021894
2.94207
2.903008
2.826352
3.013988
3.008493
3.005363
3.053296
3.012005
3.208301
3.231707
3.27813
3.144099
3.054167
3.182099
3.082079
3.154866
3.226043
3.256032
3.4021
3.440744
3.38762
3.338446
3.263674
3.09622
3.253337
3.160304
3.374916
3.327023
3.259074
3.426855
3.062008
3.284288
3.280817
3.102005
3.22755
3.135823
3.205744
3.087752
3.112925
3.196244
3.160223
3.253864
3.210823
3.247411
3.192741
3.376705
3.502392
3.224511
3.236343
3.113687
2.756056
2.853698
2.821722
2.68236
2.57519
2.517728
2.60887
2.708477
2.938996
3.332406
3.247083
3.393302
3.430053
3.520797
3.769524
3.647139
3.476878
3.425885
3.256214
3.293796
3.261051
3.157581
3.080144
2.900157
3.060502
3.194729
3.40606
3.580868
3.457291
3.388456
3.188902
3.102756
3.224926
3.067408
3.147672
3.200064
2.979602
2.881914
2.77791
2.821418
2.877497
2.959064
2.994305
2.992164
2.946171
2.9851
3.093475
3.004444
3.094575
3.091246
2.876441
3.011417
3.061158
3.050013
3.331167
3.25032
3.181235
3.178218
2.83899
2.923628
2.945528
3.051881
3.238128
3.16627
3.071918
2.979253
2.859119
2.734544
2.731144
2.755626
2.750271
2.83724
2.8395
2.883063
2.937034
2.950649
3.101662
3.033596
2.980555
3.01073
2.846039
2.918673
2.982696
3.012207
3.05903
3.073273
3.104
3.063254
3.077298
2.980646
2.947865
2.941923
2.822204
2.849209
2.736695
2.798194
3.029533
3.22776
3.324144
3.30586
3.232063
3.187006
3.397532
3.31601
3.184355
3.034965
2.811337
2.904407
3.058046
3.061219
3.160703
3.14653
3.069043
3.121727
3.015587
3.022109
2.971323
2.931544
2.93655
2.873086
2.80395
2.813084
3.018971
2.875333
3.022159
3.045012
2.980994
3.182966
3.165634
3.157267
2.975089
2.92322
2.843383
2.853153
2.934023
2.949284
3.081971
3.097801
3.103655
3.096754
3.186128
3.129283
3.019068
2.931124
2.85593
2.87235
2.963844
3.039336
2.995254
2.926809
2.855697
2.802621
2.847883
2.928123
2.951431
3.013177
2.940674
2.993211
3.00302
2.903208
3.044932
3.025753
3.071987
3.150383
3.138443
3.047513
3.069053
3.064627
2.977193
3.021775
3.03638
3.137239
3.182056
3.262084
3.296921
3.253918
3.364416
3.427374
3.343749
3.402695
3.322673
3.154896
3.225369
3.082215
2.99758
2.957335
2.904369
3.003559
3.042934
3.155222
3.259808
3.357616
3.611342
3.626514
3.486462
3.443253
3.157533
3.037742
3.082244
3.14248
3.150007
3.310338
3.224002
2.954196
2.890669
2.729954
2.701004
2.843935
2.870252
2.885652
2.943532
2.97814
3.023024
3.004081
3.039443
3.041654
3.073431
3.097686
3.089614
3.190882
3.129602
3.057422
3.066228
2.937201
3.005105
3.17301
3.161698
3.12041
3.046324
2.913257
2.908231
2.949246
3.073414
3.14271
3.139442
3.068398
2.773322
2.71326
2.71669
2.814195
3.077859
3.166305
3.30246
3.242829
3.301238
3.386577
3.353248
3.357674
3.292232
3.255604
3.192017
3.230077
3.278747
3.234268
3.164632
3.106107
2.952861
2.990921
2.885623
2.900792
3.039367
2.949524
3.111767
3.040981
2.939915
2.966045
2.864018
2.875301
2.962986
2.906078
2.907444
2.838449
2.861751
2.926939
2.941312
3.034845
2.987241
2.996648
3.103548
3.238995
3.232331
3.242505
3.307158
3.373897
3.34973
3.235107
3.070135
2.979089
2.945309
2.978929
3.141094
3.060664
3.028873
3.192293
3.118767
3.190758
3.290477
3.16002
3.147502
3.147714
3.153657
3.148964
3.232223
3.195196
3.205887
3.281741
3.136376
3.157925
3.217247
3.164388
3.199036
3.169003
3.132725
3.226348
3.208718
3.166282
2.983419
2.8625
2.939591
2.989327
3.041309
3.088335
3.109532
3.088991
3.102615
3.142752
3.033236
3.067638
3.172019
3.136311
3.14238
3.244404
3.28426
3.458316
3.528917
3.502994
3.37943
3.297089
3.314185
3.30733
3.298152
3.276719
3.40261
3.318245
3.384447
3.371589
3.203626
3.246739
3.283895
3.295272
3.367632
3.241914
3.193695
3.072109
2.984803
3.032829
3.034148
3.128009
3.060379
2.993057
2.907724
2.863801
2.965798
2.985961
3.031742
3.116383
3.178862
3.346812
3.384084
3.32556
3.225838
3.153074
3.060172
3.029026
3.123532
2.978442
3.033299
3.072964
3.049931
3.349062
3.347624
3.538479
3.389761
3.155296
3.185947
3.169604
3.22163
3.347661
3.350727
3.211148
3.244128
3.207774
3.288971
3.187053
3.03274
2.984025
2.907883
2.916586
3.013278
2.951505
2.922749
3.058049
3.084346
3.180514
3.241309
3.070154
3.041979
3.192404
3.160845
3.195661
3.281984
3.03634
2.936603
2.938288
2.765232
2.876052
3.071702
3.135104
3.143946
3.12526
3.16639
3.219899
3.288806
3.233238
3.080163
2.989299
3.101517
3.169254
3.143383
3.226339
3.025858
2.958972
2.976364
2.956842
3.135987
3.173818
3.168805
3.105444
3.007072
2.947477
3.049576
2.94555
2.98509
2.927919
2.836328
2.910678
2.912051
3.135986
3.164635
3.182493
3.146982
3.003483
2.948853
2.910194
2.816479
2.829458
2.835784
2.73337
2.858009
2.744361
2.70666
2.840935
2.981924
2.981623
3.012451
3.051382
3.05037
3.254498
3.264034
3.313121
3.191572
3.162835
3.245827
3.156983
3.202442
3.144778
3.194225
3.367899
3.408296
3.467249
3.383287
3.293084
3.161598
3.171365
3.045892
3.129503
3.191357
3.210984
3.438036
3.26739
3.333843
3.414299
3.237442
3.337163
3.264075
3.140449
3.078811
3.077356
3.099101
3.189036
3.25359
3.281132
3.361207
3.354861
3.519415
3.474551
3.297668
3.251118
3.074819
3.052154
3.018687
2.879153
2.771313
2.650876
2.635699
2.781965
2.864864
3.077665
3.396952
3.296913
3.389412
3.496049
3.605657
3.91687
3.805213
3.615384
3.597939
3.406304
3.461615
3.389668
3.224015
3.056803
2.841791
2.944494
3.033891
3.16776
3.311483
3.199892
3.136283
3.117016
3.153429
3.332911
3.255381
3.205692
3.230413
3.002099
2.974385
2.943382
2.967128
2.962325
3.060751
3.064681
3.021165
3.019292
2.960955
3.026862
2.899186
2.999873
3.051214
2.935952
3.153865
3.107325
3.047065
3.255763
3.158792
3.154229
3.168365
2.809908
2.85162
2.865992
2.98913
3.226642
3.187922
3.181838
3.066823
2.912491
2.777427
2.723144
2.847646
2.810364
2.872301
2.837808
2.790549
2.91976
3.009981
3.129581
3.16277
3.047575
3.021996
2.952869
2.940737
2.977948
3.033046
3.002312
3.002119
3.091615
3.065216
3.18054
3.082632
3.001313
2.95762
2.820294
2.827515
2.760834
2.851504
3.002712
3.213871
3.233356
3.199149
3.203126
3.078599
3.299698
3.174198
2.911239
2.851983
2.612995
2.757271
2.892141
2.945849
3.045078
2.954324
3.008785
3.070416
2.963156
3.025431
3.007918
2.823502
2.905842
2.814976
2.776617
2.794233
2.853341
2.865792
2.972726
3.024296
3.071016
3.199355
3.102914
3.166155
2.984299
2.889824
2.876297
2.771405
2.931142
2.972097
3.085185
3.203516
3.177429
3.11907
3.196147
3.185949
3.039744
2.965596
2.831995
2.867686
2.992056
3.127625
3.130405
3.061524
2.964546
2.824413
2.830514
2.792515
2.830216
2.837153
2.842416
2.932395
2.924872
2.893435
3.007427
3.063858
3.176741
3.237568
3.09293
2.93954
2.913701
2.940369
2.899472
2.909105
2.927419
2.949993
3.004268
3.081636
3.091561
3.085773
3.251003
3.422743
3.276526
3.301282
3.215964
3.030312
3.076442
3.012178
2.952703
2.860811
2.867527
2.891449
2.976027
3.174002
3.300483
3.540329
3.770988
3.90156
3.698082
3.518294
3.238464
2.958805
3.021761
3.067955
3.011867
3.136899
3.063646
2.866273
2.81093
2.734754
2.745894
2.808324
2.819948
2.782254
2.839226
2.904284
2.945089
3.005277
3.019177
3.003681
3.054285
3.048917
3.045227
3.164687
3.186224
3.121542
3.175345
3.10296
3.033839
3.104011
3.068635
3.068007
3.127142
3.088863
3.06153
3.02023
3.101451
3.101154
3.110488
3.084887
2.815315
2.839643
2.8405
2.918279
3.154484
3.128443
3.205812
3.229537
3.324158
3.398906
3.378179
3.276553
3.21422
3.178614
3.124714
3.189279
3.190261
3.261215
3.20805
3.131233
3.085041
3.050798
2.94493
3.046933
3.009184
2.932055
3.067931
2.995973
2.956259
2.950467
2.86922
2.822939
2.92291
2.922338
2.91561
2.871329
2.861799
2.997334
2.998251
3.053947
3.005695
2.945985
3.012813
3.234911
3.31834
3.370878
3.426073
3.430424
3.457279
3.283311
3.244918
3.166064
3.07362
3.194033
3.198761
3.142672
3.089053
3.143903
3.176296
3.185433
3.219845
3.067644
3.06281
3.077186
3.12301
3.151505
3.138325
3.12733
3.208089
3.330008
3.208403
3.265092
3.17804
3.09508
3.20399
3.19242
3.244022
3.354393
3.248472
3.128307
2.964231
2.797442
2.917982
2.982038
3.011995
3.108077
3.103567
3.083033
3.098969
3.109815
2.996526
3.044672
3.085336
3.113628
3.188702
3.293585
3.458736
3.691986
3.778879
3.750482
3.643759
3.448376
3.428999
3.438451
3.389271
3.396164
3.41982
3.246582
3.276091
3.355698
3.264003
3.313841
3.319806
3.277543
3.301908
3.25554
3.243486
3.085644
2.994073
2.992493
3.065076
3.153902
3.195158
3.160958
2.91623
2.968586
2.980559
3.009695
3.108683
3.135921
3.168067
3.269149
3.263951
3.191948
3.172276
3.197841
3.115628
3.162394
3.244526
3.033265
3.054615
3.043312
2.99279
3.240616
3.286831
3.363432
3.263412
3.135132
3.115337
3.084205
3.140166
3.190758
3.273352
3.240803
3.167496
3.139385
3.20955
3.131455
3.103232
3.09641
2.977837
2.98861
3.019467
2.985322
3.006737
3.069465
3.081871
3.156471
3.204698
3.076018
3.064319
3.105961
3.072385
3.07777
3.148924
3.000867
2.965304
3.077554
2.871925
2.933623
3.051188
3.06317
3.079572
3.103611
3.182161
3.262566
3.416749
3.274091
3.049064
2.916384
2.930908
3.071113
3.121298
3.204806
3.171081
3.048324
3.131009
3.228975
3.327359
3.390253
3.241881
3.085024
2.959898
2.98082
3.078606
2.974561
3.042131
2.920213
2.851245
2.937951
2.942701
3.107657
3.089227
3.067415
3.047993
2.976128
2.979314
3.002332
2.963685
2.964936
2.928581
2.591767
2.680273
2.596917
2.602913
2.871888
2.945741
3.004573
3.067411
3.232653
3.201473
3.344102
3.301479
3.212726
3.187999
3.236362
3.336945
3.311365
3.300164
3.158238
3.123291
3.257309
3.327777
3.425497
3.412211
3.285626
3.250434
3.135848
2.961946
2.975802
2.992247
3.065434
3.346586
3.246064
3.259645
3.30942
3.202845
3.309376
3.220003
3.217182
3.073305
3.111284
3.141797
3.106922
3.241781
3.254057
3.325682
3.301837
3.315046
3.412058
3.352367
3.297165
3.210916
3.006523
2.961643
3.064841
2.94021
2.838736
2.876446
2.999036
3.050379
3.193259
3.27387
3.200312
3.393239
3.407515
3.586811
3.883175
3.783007
3.74341
3.73287
3.510392
3.473109
3.373243
3.164931
3.064422
2.938033
3.007629
3.088125
3.113561
3.11618
3.010817
2.956484
3.000398
3.117572
3.325837
3.314118
3.245094
3.290046
2.93204
2.962822
2.982995
2.822858
3.014575
3.011321
2.968359
3.030378
2.960139
2.916211
2.96732
2.843758
2.903943
2.989906
2.934779
3.088663
3.059061
2.988239
3.129898
3.102674
3.085267
3.109186
2.884521
2.982318
3.058655
3.100818
3.305096
3.263687
3.270341
3.286378
3.134117
2.986254
2.868276
2.9715
2.961569
3.036975
2.996199
2.939501
3.043796
3.025755
3.192227
3.136537
2.940803
2.933561
2.858894
2.898123
3.005228
3.028902
2.940453
2.946872
3.036894
3.139797
3.39099
3.286105
3.147238
3.075083
2.894364
2.897393
2.893549
2.994576
3.024353
3.110852
2.945986
2.903426
2.980509
2.925761
3.204551
3.092831
2.980699
2.948382
2.757856
2.921587
2.977053
3.006952
3.018733
2.855951
2.944439
3.045994
3.12967
3.216691
3.171327
2.941631
2.927197
2.884696
2.784453
2.852845
2.924661
2.942817
3.117524
3.084148
3.116098
3.263696
3.132353
3.255206
3.149324
3.07726
3.089799
2.957764
2.968414
2.961479
2.947084
3.118191
3.069307
3.082305
3.113303
3.075518
3.01384
2.926406
2.869763
2.903266
2.952077
3.028235
2.957186
2.964151
2.92788
2.811705
2.861308
2.695268
2.797364
2.815395
2.803444
2.894993
2.808655
2.756931
2.842784
2.961412
3.07297
3.176296
3.161309
3.071404
3.001728
2.9256
2.78945
2.710664
2.773786
2.852577
2.925822
3.092722
3.145114
3.144277
3.210002
3.386618
3.30032
3.326674
3.219274
3.010465
3.009067
2.8649
2.855256
2.732055
2.777024
2.870116
2.958295
3.203864
3.362101
3.596821
3.788235
3.955169
3.630319
3.413992
3.207756
3.014477
3.106906
3.247991
3.166598
3.101562
3.088937
2.862048
2.788779
2.777463
2.807441
2.888638
2.956325
2.876838
2.915021
2.915964
2.931226
3.013889
2.987557
3.045599
3.068485
3.112236
3.091928
3.105107
3.13664
3.044925
3.114986
3.119775
3.022123
2.995299
3.025702
3.023455
3.072268
3.159998
3.012686
2.956223
3.045415
2.949557
3.047434
3.079198
2.963293
3.071153
3.044019
3.066566
3.111044
3.049992
3.070986
3.061443
3.185082
3.224935
3.22171
3.117996
3.122792
3.149885
3.101893
3.246663
3.236491
3.306558
3.269341
3.155036
3.07916
3.019324
2.921149
2.978003
2.935773
2.930822
3.022013
3.017122
3.048502
3.005482
2.965215
2.910652
2.993675
3.021297
3.064041
3.020732
2.960972
3.056966
3.00351
3.049191
3.07409
3.050874
3.032992
3.214992
3.293176
3.314806
3.41478
3.360848
3.35817
3.187496
3.131984
3.122756
3.10211
3.28559
3.315892
3.276625
3.169678
3.096594
3.148671
3.130517
3.15277
3.102619
3.030264
3.090541
3.104055
2.97699
2.857528
2.778702
2.847089
3.056265
3.147721
3.321686
3.251065
3.200347
3.268456
3.226595
3.272378
3.305845
3.215851
3.160428
3.006505
2.910748
3.085649
3.11999
3.135797
3.189169
3.197774
3.161957
3.187376
3.216021
3.063854
3.014175
3.0366
3.070615
3.284009
3.418711
3.595315
3.819639
3.886019
3.853513
3.762505
3.641509
3.530715
3.475717
3.388108
3.293573
3.291993
3.222811
3.22845
3.28594
3.172713
3.184839
3.183356
3.196291
3.183994
3.210304
3.2132
3.053075
3.016755
3.028688
3.10267
3.15436
3.212953
3.127901
2.969126
3.061241
3.037003
3.067909
3.129929
3.139452
3.225237
3.356858
3.314606
3.306597
3.309169
3.255788
3.154898
3.188277
3.143328
3.047787
3.116383
3.091611
3.115369
3.227389
3.243453
3.220806
3.143384
3.069715
3.077287
3.072957
3.139014
3.220848
3.198894
3.134887
2.999999
2.996509
3.142374
3.094599
3.122419
3.091648
2.945103
2.966676
2.933114
2.910555
2.97684
3.073294
3.182088
3.214136
3.247461
3.086325
3.009364
3.066706
3.034566
3.075812
3.15992
3.103266
3.082816
3.175495
2.923672
2.927036
3.018193
3.032415
3.067174
3.08776
3.102971
3.18473
3.319417
3.189517
3.038836
2.857457
2.906779
3.049597
3.113763
3.250207
3.190269
3.048494
3.133263
3.225727
3.410967
3.494122
3.311293
3.107511
2.935452
2.932951
3.065684
2.999545
3.122453
3.056278
2.993098
3.036339
2.886403
3.073018
3.061038
3.052374
3.114008
3.050877
3.044144
3.054013
3.054623
3.018677
2.934418
2.550796
2.5507
2.486824
2.524059
2.87511
2.908995
2.989484
3.048842
3.229462
3.263138
3.327259
3.297684
3.18071
3.144265
3.231604
3.306288
3.300326
3.333922
3.192901
3.170609
3.260585
3.273143
3.410265
3.350043
3.263718
3.256928
3.134716
3.053687
3.00525
3.042653
3.036304
3.268807
3.153054
3.058314
3.182259
3.161194
3.301919
3.279857
3.17431
3.045779
3.099525
3.108668
3.100124
3.198877
3.234202
3.301646
3.340216
3.284701
3.269435
3.256623
3.203231
3.174462
3.182993
3.158597
3.136
3.078002
2.952127
2.895714
3.036148
3.061188
3.130356
3.213002
3.17645
3.393362
3.510961
3.820628
4.028844
3.916576
3.798138
3.695606
3.488419
3.387084
3.35802
3.173259
3.151159
3.112827
3.12417
3.065971
2.961446
2.90474
2.845915
2.878176
2.919055
3.046306
3.229108
3.270828
3.295594
3.264316
2.979575
3.032237
2.964506
2.844293
3.060443
2.977863
2.894276
2.986075
2.930446
2.858714
2.949016
2.842005
2.820167
3.02215
3.04125
3.142108
3.129343
2.983989
2.974743
2.8689
2.967128
3.039685
3.026542
3.169783
3.21367
3.205071
3.318526
3.337065
3.266124
3.292822
3.149916
2.949766
2.896781
2.981603
3.016844
3.094803
3.101352
3.011392
3.016634
2.951023
2.980227
3.005424
2.885772
2.929732
2.926201
2.865433
2.983881
2.911229
2.887488
2.969433
2.947076
3.118455
3.243572
3.122039
2.986799
2.875854
2.750932
2.794173
2.865637
3.064335
3.061719
3.14693
3.025705
2.85006
2.86875
2.756917
[truncated: 998,000+ more rows]
