# Supplementary material for: Metabolic profiling of steatotic liver disease by fluorescence lifetime imaging microscopy
Source: Commun Med (Lond). 2026 Apr 25;6:369. doi: 10.1038/s43856-026-01605-7 (PMC13324169; doi:10.1038/s43856-026-01605-7)
Supplement: Supplementary file 32 — Supplementary Data 29 [file 43856_2026_1605_MOESM32_ESM.csv]

2.502762
2.53243
2.543932
2.587971
2.555414
2.520264
2.592762
2.525136
2.545274
2.639317
2.561646
2.636932
2.607298
2.334407
1.903744
1.52735
1.306281
1.197087
1.162704
1.199177
1.292298
1.468421
1.690198
1.953041
1.885298
1.672165
1.584902
1.554311
1.537148
1.46691
1.358659
1.23998
1.164552
1.099711
1.060584
1.090012
1.177366
1.273869
1.40409
1.373432
1.240543
1.208849
1.23972
1.314229
1.517073
1.792256
1.991408
2.164832
2.348285
2.453228
2.462414
2.58603
2.591817
2.582822
2.621529
2.629543
2.571449
2.491036
2.380881
2.236602
2.253551
2.316803
2.428387
2.53053
2.577539
2.610209
2.592018
2.663971
2.70715
2.670491
2.675545
2.774687
2.794036
2.852334
2.837865
2.700829
2.635426
2.534656
2.456375
2.451175
2.451502
2.481126
2.482166
2.428006
2.390354
2.435766
2.49974
2.638465
2.74354
2.708985
2.66341
2.702673
2.789872
2.722117
2.79524
2.751238
2.578228
2.586821
2.550745
2.504063
2.55793
2.582096
2.523792
2.45391
2.496677
2.495745
2.46607
2.121086
1.695085
1.435605
1.317696
1.232192
1.181116
1.155032
1.105862
1.096013
1.126655
1.1748
1.300216
1.418159
1.519192
1.516044
1.462092
1.492299
1.511148
1.656446
1.886072
2.119101
2.437055
2.502116
2.539726
2.556745
2.500255
2.539422
2.627418
2.779423
2.816428
2.877666
2.811412
2.7026
2.603645
2.602129
2.532255
2.50863
2.531704
2.482143
2.572811
2.573978
2.609446
2.529171
2.440646
2.465038
2.444384
2.490751
2.542828
2.502759
2.511075
2.481853
2.493344
2.514587
2.45777
2.406371
2.305915
2.231801
2.180635
2.501646
2.502971
2.581534
2.599886
2.647576
2.66494
2.701735
2.717408
2.798379
2.773166
2.653711
2.5626
2.488086
2.455292
2.184646
2.008088
1.908956
1.911539
2.179086
2.373539
2.504393
2.583234
2.626198
2.730973
2.817796
2.693897
2.643234
2.670809
2.753128
2.640205
2.571341
2.500374
2.519454
2.622913
2.653092
2.529836
2.553831
2.561059
2.611491
2.665442
2.6613
2.674372
2.64379
2.576287
2.596326
2.53777
2.501567
2.502751
2.46058
2.493058
2.538634
2.562501
2.47771
2.208054
1.943173
1.760518
1.663617
1.620772
1.708692
1.854957
2.012223
2.172132
2.128034
2.066791
1.954942
1.907474
2.005877
2.108461
2.258713
2.242374
2.189278
2.158021
2.074397
1.991741
1.845422
1.746606
1.743279
1.825997
2.056704
2.32532
2.351684
2.328461
2.213043
1.970309
1.759429
1.52105
1.387216
1.333367
1.251992
1.192168
1.197007
1.25114
1.333655
1.5555
1.751843
1.904699
2.073783
2.019649
2.09659
2.103497
2.212358
2.566692
2.628849
2.663771
2.647433
2.65771
2.575918
2.567135
2.484565
2.421425
2.455666
2.432224
2.514943
2.534137
2.478027
2.521577
2.510293
2.497764
2.477758
2.429629
2.432474
2.448025
2.479926
2.350322
2.275664
2.264761
2.330048
2.488033
2.536904
2.580156
2.537233
2.501764
2.557599
2.514417
2.519781
2.542331
2.462322
2.217385
2.295043
2.35682
2.404695
2.361211
2.347324
2.329255
2.291114
2.301325
2.285499
2.314365
2.318618
2.31421
2.417868
2.453357
2.532577
2.699927
2.799036
2.907367
2.993068
2.926935
2.901534
2.735789
2.596923
2.492238
2.299373
2.220888
2.204081
2.322247
2.540557
2.769393
2.882014
2.81026
2.655247
2.389486
2.236678
2.210001
2.205023
2.306321
2.417344
2.54761
2.721224
2.780277
2.844385
2.757309
2.743964
2.718468
2.674688
2.659692
2.559964
2.566621
2.54741
2.569098
2.61507
2.590844
2.517011
2.392382
2.231624
2.139059
2.162213
2.213645
2.404616
2.566211
2.577482
2.722492
2.797022
2.836985
2.886053
2.709347
2.614705
2.614323
2.623761
2.64632
2.650917
2.588495
2.555411
2.618933
2.621866
2.62074
2.718613
2.71566
2.619643
2.633284
2.66386
2.708719
2.824652
2.814683
2.708694
2.489027
2.316613
2.192811
1.964576
2.008415
2.079248
2.270183
2.607455
2.619496
2.564355
2.515247
2.554723
2.650101
2.856834
2.894188
2.712182
2.738245
2.584389
2.52366
2.542248
2.435241
2.336289
2.238391
2.003309
1.746817
1.540816
1.341593
1.272503
1.221845
1.192919
1.209986
1.220042
1.323231
1.541416
1.910498
2.331733
2.641239
2.715591
2.712288
2.81584
2.731886
2.582182
2.549045
2.504786
2.420259
2.446972
2.463774
2.508005
2.496438
2.521072
2.530434
2.52502
2.494889
2.571209
2.541785
2.597928
2.702357
2.60937
2.621492
2.553079
2.366486
1.983295
1.594771
1.333727
1.178885
1.104485
1.104324
1.149323
1.253055
1.392343
1.60785
1.678062
1.52109
1.456153
1.45244
1.52147
1.584433
1.522282
1.35569
1.198796
1.095016
1.047649
1.068632
1.139667
1.203534
1.27778
1.259892
1.181377
1.14754
1.178096
1.252398
1.43471
1.732388
1.986739
2.147232
2.379301
2.490736
2.504943
2.591634
2.56321
2.599768
2.635417
2.667323
2.554524
2.28119
2.118867
1.930008
2.002649
2.197767
2.363418
2.556364
2.605474
2.652406
2.64354
2.653749
2.648836
2.541976
2.619936
2.681815
2.721924
2.904606
2.984094
2.971258
2.928236
2.757031
2.683732
2.58179
2.492674
2.46374
2.44351
2.483762
2.4659
2.376811
2.254909
2.245184
2.295942
2.399687
2.591286
2.589578
2.533043
2.573467
2.648852
2.628347
2.703371
2.684334
2.561706
2.572677
2.560963
2.484307
2.503708
2.499958
2.396164
2.499037
2.501936
2.44555
2.049137
1.615445
1.36539
1.242002
1.184686
1.144471
1.134569
1.118469
1.118542
1.152562
1.199174
1.320223
1.448617
1.580843
1.639668
1.590161
1.592323
1.586483
1.689871
1.802705
1.923166
2.143654
2.187111
2.361697
2.517688
2.559232
2.632497
2.731405
2.925087
2.96038
3.002878
2.908782
2.767466
2.638594
2.600087
2.540938
2.501631
2.522241
2.469615
2.482114
2.513061
2.547615
2.458487
2.410603
2.40898
2.356415
2.423404
2.510384
2.434674
2.498758
2.46942
2.469156
2.5235
2.414266
2.281786
2.185672
2.066205
2.048861
2.255874
2.656696
2.676421
2.635878
2.676077
2.673265
2.741331
2.761559
2.78805
2.799465
2.783561
2.757499
2.672726
2.562753
2.510298
2.494296
2.204417
2.002693
1.921276
1.880511
2.163684
2.354414
2.420767
2.46599
2.428969
2.589658
2.558825
2.489579
2.478078
2.549145
2.612073
2.653797
2.678377
2.705704
2.7857
2.908558
2.977583
2.848429
2.732878
2.544237
2.506565
2.538608
2.525356
2.594681
2.608806
2.603413
2.614862
2.545399
2.553597
2.495244
2.490885
2.48477
2.492625
2.545611
2.592769
2.678454
2.630342
2.494642
2.303746
2.117679
1.957816
1.824843
1.856179
1.956399
2.125804
2.310993
2.283407
2.259906
2.254041
2.296371
2.414704
2.418892
2.399281
2.326223
2.238411
2.227547
2.216456
2.139385
2.052545
1.969824
1.969477
2.129163
2.331823
2.483119
2.259606
2.076582
1.97991
1.879167
1.811719
1.611727
1.461276
1.356157
1.252917
1.223926
1.237327
1.252782
1.301588
1.409825
1.541796
1.805878
2.038865
2.040626
2.084288
2.048184
2.232645
2.733676
2.805577
2.852632
2.810702
2.735794
2.637898
2.606392
2.513386
2.451141
2.512111
2.420992
2.519129
2.575632
2.525816
2.539248
2.464717
2.393807
2.379338
2.384102
2.43592
2.501259
2.470191
2.287434
2.203739
2.149219
2.222234
2.433396
2.531877
2.539261
2.517262
2.495171
2.513073
2.513756
2.496228
2.495619
2.40766
2.357348
2.368786
2.376726
2.346512
2.313051
2.317767
2.283284
2.313607
2.351012
2.399684
2.432561
2.389663
2.409106
2.416898
2.512198
2.657875
2.787148
2.861485
2.885697
2.780394
2.71792
2.624317
2.549475
2.471885
2.238827
2.122913
2.106121
2.153622
2.37978
2.548757
2.590844
2.384265
2.096901
1.847732
1.713398
1.752251
1.805077
1.943808
2.13712
2.314374
2.6004
2.687964
2.68743
2.658715
2.650337
2.673141
2.670452
2.675944
2.568377
2.584527
2.617366
2.590209
2.618003
2.640542
2.581258
2.620495
2.620974
2.569753
2.600762
2.602489
2.711896
2.742712
2.708664
2.801146
2.788259
2.800385
2.856645
2.692133
2.671046
2.699609
2.687431
2.715346
2.694434
2.593639
2.555262
2.575768
2.585807
2.610151
2.693882
2.5828
2.633313
2.662384
2.790518
2.804385
2.754467
2.615768
2.445785
2.318719
2.167552
2.209287
2.260062
2.406872
2.597603
2.631626
2.598905
2.62094
2.642248
2.691401
2.92826
2.888917
2.705213
2.696894
2.526333
2.460467
2.438098
2.245605
2.086159
1.903224
1.691878
1.540995
1.399592
1.307921
1.253327
1.209683
1.184146
1.159605
1.156837
1.215988
1.400124
1.798913
2.328695
2.64628
2.743165
2.734068
2.772392
2.749694
2.608535
2.505558
2.507103
2.396599
2.42324
2.502669
2.404617
2.423051
2.39834
2.436213
2.506223
2.512296
2.511401
2.498446
2.467335
2.519033
2.655594
2.598651
2.603477
2.509936
2.362323
2.109261
1.670965
1.352437
1.171573
1.074568
1.051115
1.072543
1.133202
1.208786
1.342907
1.482388
1.404735
1.344558
1.302304
1.35356
1.463249
1.488154
1.380557
1.214866
1.116157
1.063408
1.091544
1.134628
1.159752
1.211584
1.209482
1.166839
1.141162
1.18055
1.253235
1.435331
1.797706
2.11097
2.309682
2.52233
2.549573
2.524576
2.551118
2.508467
2.566006
2.612581
2.631968
2.561346
2.313837
2.158729
1.967653
2.003289
2.230091
2.369392
2.579433
2.6416
2.636393
2.646446
2.589509
2.574488
2.480157
2.506235
2.445436
2.551832
2.694686
2.754925
2.95161
3.054137
2.947055
2.85682
2.744207
2.638293
2.563493
2.494802
2.455624
2.491547
2.517523
2.482399
2.374614
2.211256
2.170918
2.217067
2.265708
2.416187
2.464423
2.39962
2.449922
2.523265
2.552714
2.649121
2.693623
2.598166
2.549346
2.509534
2.439794
2.46094
2.496539
2.499285
2.440754
2.454497
2.373352
1.954773
1.524356
1.301094
1.192654
1.150028
1.139422
1.142055
1.149787
1.169485
1.211815
1.272945
1.400138
1.534604
1.694562
1.821437
1.739767
1.695782
1.666316
1.675892
1.674335
1.696332
1.746065
1.814917
2.027988
2.327561
2.606952
2.673389
2.828495
3.042842
3.120988
3.134378
3.009915
2.789921
2.584548
2.549818
2.499743
2.510502
2.537907
2.496192
2.459795
2.469406
2.464409
2.383083
2.402213
2.380835
2.379239
2.454683
2.487841
2.374628
2.470973
2.473822
2.470338
2.559966
2.4195
2.223221
2.116696
2.013226
2.043748
2.335399
2.557257
2.736418
2.715912
2.718366
2.76412
2.748782
2.815762
2.801885
2.817694
2.798792
2.731355
2.765329
2.711738
2.626086
2.569423
2.488885
2.251029
2.089676
2.0774
2.0497
2.250171
2.34918
2.318266
2.35177
2.295983
2.405648
2.496121
2.647216
2.659561
2.651629
2.700306
2.781046
2.843249
2.850821
2.744694
2.620758
2.549978
2.517282
2.548728
2.53354
2.590163
2.609196
2.59742
2.61106
2.569583
2.573511
2.557495
2.561761
2.516659
2.530295
2.577383
2.547295
2.603244
2.586957
2.544112
2.50505
2.424971
2.241817
2.042996
2.046975
2.066914
2.195399
2.393646
2.369841
2.388384
2.458222
2.524014
2.633431
2.593195
2.563908
2.48681
2.427505
2.452248
2.423494
2.402061
2.412318
2.398228
2.411122
2.523757
2.525345
2.459211
2.120702
1.932532
1.87344
1.849836
1.913201
1.773469
1.602238
1.464324
1.346883
1.327147
1.360459
1.346589
1.329465
1.384746
1.490234
1.752447
2.005637
2.04318
2.059991
2.030962
2.253407
2.795237
2.922118
2.893008
2.886238
2.790365
2.664267
2.675785
2.616535
2.579739
2.590298
2.453371
2.502609
2.593398
2.497697
2.307485
2.093506
1.918485
1.970928
2.14755
2.330117
2.490928
2.403829
2.163116
2.069682
2.004525
2.147701
2.43892
2.561841
2.596787
2.560006
2.506278
2.500504
2.478538
2.451402
2.477799
2.440076
2.361727
2.35203
2.368151
2.351645
2.309779
2.322623
2.29424
2.357232
2.420482
2.44237
2.470158
2.412277
2.414832
2.484048
2.57758
2.687744
2.827777
2.816926
2.812156
2.699866
2.608218
2.594047
2.494967
2.427613
2.184367
2.04264
2.031474
1.979824
2.020496
2.073506
1.984822
1.723996
1.5433
1.40207
1.373976
1.45507
1.548311
1.693906
1.893885
2.11052
2.479362
2.620204
2.620648
2.639545
2.642123
2.687205
2.660224
2.702147
2.56701
2.554217
2.623602
2.582448
2.618796
2.672419
2.619411
2.711122
2.788757
2.712877
2.736166
2.676699
2.731517
2.757221
2.732334
2.794103
2.726424
2.767639
2.809375
2.724005
2.75726
2.792778
2.816888
2.837213
2.844526
2.768338
2.670537
2.657921
2.684856
2.655671
2.750516
2.706279
2.657224
2.684871
2.714028
2.847868
2.864326
2.817844
2.680687
2.472036
2.449412
2.377542
2.462997
2.518911
2.605651
2.684706
2.687047
2.667534
2.708306
2.775852
2.832061
3.007017
2.819477
2.599244
2.518824
2.350183
2.246998
2.077802
1.927949
1.785681
1.638023
1.515702
1.387712
1.320975
1.287144
1.268859
1.237399
1.200177
1.165974
1.152357
1.220284
1.422935
1.862519
2.399758
2.694725
2.721785
2.567223
2.523312
2.513113
2.428862
2.469012
2.496761
2.412524
2.480712
2.555789
2.425479
2.369568
2.35234
2.390218
2.449331
2.483346
2.47637
2.447366
2.461981
2.491974
2.672005
2.582033
2.57077
2.495201
2.386088
2.265594
1.779086
1.379118
1.162711
1.049637
1.015554
1.031876
1.082901
1.125906
1.219377
1.369591
1.338574
1.282917
1.217934
1.194655
1.245266
1.284743
1.237584
1.161279
1.112835
1.08651
1.124588
1.152112
1.163715
1.186153
1.184947
1.160373
1.155704
1.202826
1.298818
1.501781
1.89344
2.23369
2.408005
2.534439
2.517542
2.543993
2.54864
2.523315
2.510127
2.537534
2.542384
2.471796
2.350147
2.25597
2.118381
2.154068
2.315347
2.41337
2.607275
2.667139
2.663388
2.679616
2.574605
2.44513
2.237891
2.25312
2.29327
2.456699
2.686906
2.697463
2.875591
2.965702
2.82626
2.829034
2.733165
2.623751
2.606203
2.518334
2.453084
2.517303
2.48895
2.401644
2.289263
2.112237
2.121018
2.170518
2.226838
2.332072
2.339604
2.317141
2.341092
2.402285
2.463321
2.539958
2.581269
2.579294
2.536664
2.495218
2.466546
2.438059
2.47781
2.508514
2.459633
2.442168
2.369653
1.930065
1.470154
1.280262
1.185743
1.17015
1.203053
1.239939
1.271446
1.317809
1.396464
1.473159
1.600101
1.747412
1.891587
2.039713
1.955718
1.832105
1.712808
1.626592
1.526424
1.482426
1.509815
1.575499
1.787048
2.132975
2.532774
2.681431
2.744231
2.880753
3.018069
2.941944
2.914476
2.769765
2.578336
2.560901
2.531237
2.595745
2.649067
2.55582
2.451558
2.379112
2.331609
2.301821
2.331689
2.360248
2.369619
2.468984
2.57038
2.444759
2.5329
2.525818
2.526224
2.586353
2.4373
2.223336
2.104828
2.053153
2.121781
2.46418
2.734937
2.493881
2.538234
2.747314
2.766814
2.792308
2.845865
2.808944
2.847447
2.841657
2.817412
2.824801
2.731498
2.724524
2.692164
2.530671
2.352504
2.196069
2.067226
2.008853
2.101119
2.1775
2.296109
2.307815
2.231207
2.310804
2.57423
2.67384
2.6566
2.658936
2.741884
2.821445
2.843179
2.839584
2.665426
2.552574
2.512002
2.426164
2.473307
2.437715
2.455835
2.50644
2.471544
2.50018
2.421492
2.428606
2.493282
2.51243
2.518053
2.51403
2.524402
2.550512
2.577764
2.628158
2.616114
2.597017
2.496771
2.278452
2.156851
2.168299
2.236602
2.390192
2.529988
2.49844
2.489696
2.516335
2.562418
2.619489
2.633723
2.688596
2.685212
2.665844
2.667579
2.673354
2.607683
2.666399
2.769506
2.660355
2.763361
2.68345
2.486803
2.115186
1.922397
1.855819
1.880185
2.050096
2.051327
1.917442
1.751939
1.63293
1.615575
1.644381
1.567517
1.509421
1.519384
1.608571
1.881376
2.05976
2.088829
2.093857
2.05644
2.309406
2.82919
2.884436
2.87976
2.843085
2.712095
2.636881
2.562441
2.500162
2.47674
2.440478
2.423877
2.481571
2.522488
2.296124
1.981297
1.740822
1.618307
1.70671
1.911489
2.191978
2.435661
2.341533
2.124464
2.067821
2.038898
2.171385
2.480914
2.561999
2.560347
2.533083
2.491782
2.452388
2.475908
2.439653
2.470836
2.272191
2.352962
2.373249
2.365144
2.355433
2.34423
2.317429
2.269424
2.326773
2.371791
2.40887
2.525557
2.449285
2.430145
2.5019
2.593081
2.664808
2.758465
2.674709
2.58016
2.501121
2.468737
2.542746
2.525031
2.433804
2.206875
2.063281
2.022764
1.878643
1.715493
1.692659
1.602944
1.436681
1.345363
1.266516
1.244244
1.306126
1.412388
1.547422
1.774281
2.095108
2.541139
2.659663
2.653253
2.640404
2.591412
2.670178
2.574368
2.602762
2.517356
2.503102
2.668734
2.629306
2.667535
2.678349
2.598979
2.653848
2.740844
2.710436
2.686682
2.727048
2.809929
2.885261
2.87202
2.89919
2.786758
2.764242
2.804473
2.731456
2.808715
2.838425
2.855355
2.900614
2.870106
2.81743
2.744811
2.6422
2.669668
2.67485
2.695499
2.873516
2.712794
2.554403
2.595295
2.634939
2.733313
2.81225
2.820283
2.757966
2.693128
2.765279
2.698301
2.692978
2.640529
2.5824
2.610486
2.656177
2.648964
2.731641
2.768076
2.72319
2.89103
2.678645
2.54884
2.504538
2.275049
2.069403
1.851751
1.669752
1.573239
1.453481
1.358064
1.290762
1.244088
1.26025
1.27169
1.293019
1.279762
1.259036
1.277653
1.35983
1.607822
2.06672
2.576804
2.785909
2.690705
2.339996
2.163747
2.109002
2.087157
2.288219
2.373165
2.350578
2.414273
2.514868
2.419852
2.35253
2.351688
2.361905
2.424075
2.45919
2.483836
2.449317
2.422548
2.432818
2.515377
2.532874
2.523644
2.517065
2.434055
2.332306
1.850674
1.420234
1.193452
1.08078
1.046323
1.048536
1.082053
1.098192
1.154686
1.280229
1.310709
1.250736
1.157591
1.089723
1.085142
1.11297
1.12286
1.115765
1.108685
1.112173
1.137677
1.147771
1.145302
1.154834
1.160305
1.166275
1.182918
1.252164
1.369971
1.591594
1.986768
2.292747
2.472961
2.555773
2.48831
2.527979
2.525817
2.481847
2.499775
2.49842
2.500415
2.458288
2.416886
2.391049
2.315607
2.343623
2.425235
2.458793
2.551717
2.580433
2.593711
2.624282
2.542937
2.295477
1.987508
1.903075
1.935186
2.151814
2.538732
2.691797
2.848691
2.915545
2.760682
2.724695
2.660114
2.55068
2.560522
2.4698
2.445372
2.527982
2.453197
2.396633
2.299879
2.135626
2.155902
2.200092
2.259107
2.332607
2.321461
2.295216
2.27927
2.332387
2.41018
2.462457
2.518065
2.53039
2.494486
2.456911
2.445405
2.446987
2.513014
2.620402
2.710674
2.458033
2.468225
2.379317
1.95443
1.496025
1.316332
1.234215
1.221647
1.28327
1.348681
1.409199
1.514073
1.628025
1.739498
1.874
1.98709
2.138142
2.315902
2.23866
1.97054
1.696658
1.493191
1.354588
1.313517
1.355523
1.465362
1.682797
2.024931
2.487741
2.604128
2.587541
2.697704
2.778266
2.782601
2.77487
2.664344
2.58712
2.549025
2.601725
2.682913
2.681381
2.587634
2.424684
2.366329
2.264265
2.296237
2.388988
2.420965
2.490103
2.55972
2.619617
2.469947
2.517647
2.544715
2.546053
2.624973
2.49147
2.304878
2.192287
2.156683
2.268467
2.516101
2.72113
2.733755
2.390099
2.438963
2.50411
2.739107
2.781987
2.846164
2.913614
2.850924
2.826148
2.7826
2.717643
2.691127
2.637767
2.643805
2.675767
2.447496
2.128216
1.902248
1.796437
1.791121
1.989449
2.251841
2.325249
2.318838
2.172577
2.636141
2.679348
2.740551
2.777156
2.856359
2.803986
2.697965
2.60329
2.528561
2.526133
2.476688
2.491321
2.377537
2.56572
2.597307
2.613853
2.665873
2.710544
2.718031
2.67488
2.518532
2.309185
2.206896
2.203641
2.331654
2.492962
2.616684
2.626045
2.582352
2.6074
2.626334
2.653913
2.679498
2.705827
2.678823
2.670736
2.648331
2.594851
2.607134
2.559109
2.713954
2.632439
2.709098
[truncated: 998,000+ more rows]
