# Supplementary material for: Metabolic profiling of steatotic liver disease by fluorescence lifetime imaging microscopy
Source: Commun Med (Lond). 2026 Apr 25;6:369. doi: 10.1038/s43856-026-01605-7 (PMC13324169; doi:10.1038/s43856-026-01605-7)
Supplement: Supplementary file 33 — Supplementary Data 30 [file 43856_2026_1605_MOESM33_ESM.csv]

3.163667	0.4263549
3.134508	0.4400201
3.070841	0.4440096
2.935462	0.449549
2.916163	0.4379677
2.91571	0.4240485
2.990225	0.4295709
3.03165	0.4437528
3.089645	0.4493721
3.145089	0.4602049
3.211855	0.4688078
3.251665	0.4654089
3.158704	0.4706655
3.230261	0.4758033
3.21539	0.46717
3.195438	0.4630838
3.199091	0.4745261
3.21897	0.4739777
3.201357	0.479523
3.283588	0.4928205
3.298222	0.4779511
3.108707	0.470619
3.049546	0.473366
2.93791	0.471565
2.979687	0.481495
3.034362	0.4882032
3.166592	0.4741005
3.226412	0.4518169
3.190753	0.4240152
3.241729	0.4222018
3.176615	0.4261298
3.237832	0.4262948
3.314066	0.4162985
3.441882	0.386884
3.512541	0.3656522
3.382603	0.3635084
3.361974	0.3765708
3.240027	0.386643
3.259137	0.3804064
3.391096	0.3583243
3.423453	0.3331799
3.551068	0.3106953
3.470615	0.3193278
3.364061	0.3435438
3.371287	0.3729998
3.227371	0.4015428
3.191125	0.4133839
3.170801	0.4124953
3.126468	0.4123704
3.207675	0.4116943
3.211885	0.4232679
3.28522	0.4355892
3.329083	0.4407893
3.309003	0.4301449
3.504448	0.3952821
3.641736	0.3694028
3.679063	0.3591394
3.578747	0.3787315
3.433022	0.4250729
3.340796	0.4596015
3.219831	0.4853837
3.26928	0.4872276
3.236212	0.464422
3.189419	0.466379
3.322269	0.4736418
3.368393	0.4755827
3.389022	0.4901834
3.40035	0.5032453
3.38871	0.500178
3.279816	0.5093183
3.15569	0.5172545
3.182235	0.5113695
3.078995	0.5091546
3.195879	0.5167406
3.207166	0.5201151
3.125368	0.5096095
3.21272	0.505242
3.172366	0.505066
3.197865	0.5051023
3.191796	0.5020272
3.114337	0.4810658
3.154095	0.469019
3.204297	0.4607324
3.271455	0.4682727
3.334384	0.4938444
3.261575	0.4885393
3.256209	0.4830277
3.279225	0.4711322
3.249087	0.4553164
3.261377	0.4535624
3.300457	0.433746
3.360734	0.4225606
3.283278	0.4392924
3.217554	0.4580095
3.167601	0.4958641
3.017582	0.5318561
3.037579	0.5343756
3.064803	0.5190359
3.09362	0.5042486
3.16806	0.4891687
3.211738	0.4751671
3.271646	0.4764559
3.216107	0.4823711
3.103879	0.4822843
3.086559	0.4977419
3.045613	0.4999506
3.026538	0.5040428
3.037511	0.5138904
3.039232	0.4968184
2.928461	0.5244368
2.843013	0.5626692
2.89801	0.5765083
2.894754	0.5898033
3.006711	0.5778487
3.235398	0.5403945
3.358493	0.5237139
3.427776	0.4962463
3.47607	0.469344
3.420305	0.463043
3.329443	0.4620436
3.302125	0.4962887
3.242174	0.5086263
3.16423	0.5058362
3.169673	0.4979852
3.06665	0.4697941
3.076231	0.4529021
3.138576	0.4353161
3.181736	0.4029166
3.330176	0.3875631
3.444869	0.3724409
3.479067	0.3829488
3.35594	0.4203631
3.388925	0.4500208
3.269636	0.4718375
3.195442	0.4554862
3.29787	0.4341421
3.207878	0.4378086
3.257438	0.4491431
3.25726	0.4786565
3.1515	0.506188
3.007761	0.5058189
2.996926	0.5050448
2.978781	0.4879681
3.112631	0.4884352
3.304652	0.5048823
3.280526	0.5051388
3.286401	0.522065
3.210138	0.5207918
3.119355	0.4953689
3.270045	0.4737361
3.397019	0.428216
3.617947	0.3788089
3.769957	0.3485998
3.682172	0.3375504
3.627614	0.3456233
3.420892	0.3936941
3.314456	0.4417071
3.335191	0.4761429
3.243955	0.5207242
3.167824	0.5193011
3.099149	0.5282573
2.933727	0.5368041
2.95905	0.5358887
2.965731	0.5353806
2.995255	0.5254317
3.124175	0.4949104
3.249348	0.4483669
3.448379	0.4034829
3.666778	0.3566449
3.698413	0.3408251
3.376028	0.3860231
3.219454	0.448998
3.023077	0.4802942
3.010522	0.521265
3.060811	0.5259136
3.084243	0.5075814
3.233939	0.5161361
3.101897	0.4913457
3.122754	0.470174
3.146212	0.4524164
3.083301	0.4330829
3.201853	0.4292163
3.169969	0.4109127
3.152668	0.398403
3.09939	0.411687
3.116183	0.433721
3.097174	0.4627053
2.965812	0.481631
3.00923	0.4838499
2.908873	0.4989891
2.83949	0.4896885
2.890157	0.4756325
2.844157	0.4704248
2.911451	0.4515303
2.967084	0.4529893
2.951562	0.4628826
2.949661	0.4603809
2.89437	0.4639323
2.895143	0.4730369
2.856303	0.4833311
2.944193	0.51324
3.104166	0.5348222
3.197456	0.5334283
3.317152	0.5407529
3.20456	0.5288776
3.090101	0.4997917
3.070759	0.4946673
3.026655	0.4963766
3.010154	0.4949254
2.926183	0.5059432
2.8112	0.5244808
2.771276	0.5207694
2.807343	0.5296229
2.850193	0.528791
2.937351	0.5244059
2.944175	0.5286286
2.952089	0.5199062
2.920044	0.5201864
2.878076	0.5116746
2.846555	0.517997
2.805926	0.5280818
2.853664	0.5357016
2.910216	0.5441188
2.880681	0.5300022
2.892475	0.5158907
2.8269	0.4736046
2.763131	0.4526768
2.832246	0.4636922
2.907222	0.4629462
2.87187	0.4816907
2.881094	0.4787815
2.9669	0.4811208
2.857112	0.4547712
2.952488	0.4351487
2.82651	0.4472981
2.712306	0.4520322
2.847733	0.4614275
2.852083	0.4851927
2.957808	0.4916383
3.096776	0.4582612
3.086211	0.4370641
3.212279	0.409319
3.287451	0.3691696
3.162672	0.3617344
3.151968	0.381683
3.095383	0.4340023
3.075165	0.4173616
2.949368	0.4155125
2.919256	0.4433711
2.848718	0.4324967
2.889893	0.4484619
3.04113	0.4517145
3.066144	0.4479114
3.067857	0.4594386
3.029907	0.4690891
2.935016	0.4696885
2.914538	0.4465752
2.902747	0.4038048
2.970827	0.3967112
3.185892	0.3737477
3.335825	0.3455745
3.531805	0.3273674
3.664214	0.3074466
3.537747	0.3160096
3.290918	0.3274873
3.070046	0.3424857
2.883266	0.3700264
2.848297	0.3914893
2.876686	0.4245154
2.851606	0.4618009
2.842186	0.491607
2.813663	0.5031704
2.800885	0.4985681
2.895121	0.4759579
2.908402	0.4555383
2.907112	0.4492004
2.964027	0.4439682
2.864995	0.4427694
2.811417	0.4585347
2.830642	0.4717019
2.748346	0.4951058
2.831026	0.5261397
2.919396	0.5515571
2.892451	0.5646577
2.987373	0.5567921
3.106922	0.5422215
3.114607	0.511177
3.23225	0.4890341
3.192493	0.4771371
3.059653	0.4735769
3.093732	0.4676717
3.015995	0.4689034
2.977052	0.47096
2.987295	0.4813049
3.01549	0.4948461
2.956504	0.4950041
3.114226	0.5023431
3.01885	0.505188
2.99934	0.4927425
3.118043	0.4965206
3.058476	0.4827158
3.159627	0.4690948
3.064879	0.4764866
3.14084	0.4549975
3.12474	0.4457648
3.12317	0.4474823
3.246549	0.4525225
3.150323	0.449182
3.170412	0.4538304
3.191426	0.4301306
3.158344	0.4173039
3.071961	0.4381918
3.037838	0.4379693
3.05157	0.4553907
3.031863	0.4626174
3.133101	0.4629613
2.992787	0.4847849
2.90664	0.4972279
2.921971	0.5059267
2.912222	0.5146526
3.133824	0.5144578
3.165342	0.4853874
3.096262	0.4535039
2.997499	0.4404591
2.855996	0.45532
2.920462	0.4884489
3.036545	0.5026798
3.084183	0.5326772
3.061614	0.5314848
2.933127	0.5122915
2.824456	0.5080916
2.818267	0.4691677
2.810108	0.4259676
2.841077	0.4419969
2.871942	0.460329
2.870473	0.4767843
2.858864	0.4955512
2.924225	0.490458
2.947325	0.4810383
3.0392	0.4660838
3.121643	0.4440542
3.161665	0.4009347
3.122523	0.3585565
2.927459	0.3429062
2.845013	0.3349418
2.788563	0.3606546
2.839229	0.3921305
2.831334	0.4121121
2.839746	0.4478295
2.843352	0.4622631
2.83351	0.4849912
2.91341	0.4878677
2.989872	0.4671569
3.023414	0.4637246
3.050198	0.445458
3.038755	0.4408769
2.95736	0.4643702
3.029055	0.4847206
2.99067	0.4919991
2.886752	0.5041034
2.918645	0.5025049
2.923985	0.4834384
3.046056	0.4510753
3.208527	0.4271413
3.186858	0.4218084
3.068636	0.434723
3.001323	0.4569463
2.935987	0.4635243
2.939233	0.4459869
2.865331	0.4270267
2.797981	0.4265409
2.741112	0.4303853
2.751023	0.4408665
2.828019	0.4251985
2.890326	0.4131414
2.965252	0.4041408
2.963233	0.3967184
2.88118	0.4314342
2.866494	0.4727428
2.794914	0.5042617
2.789565	0.5358991
2.818701	0.5522197
2.8134	0.5483701
2.873988	0.5610495
2.860399	0.5450654
2.99483	0.4928883
3.060258	0.4495354
3.182648	0.3887636
3.25859	0.3591611
3.179613	0.3533649
3.114205	0.3585256
2.964416	0.3752972
2.917797	0.3836005
2.792753	0.404996
2.723086	0.3981607
2.703972	0.4016681
2.771576	0.4012477
2.83199	0.376895
2.890778	0.3765434
3.054614	0.3578124
3.116002	0.3546528
3.135981	0.3683605
3.038125	0.3812745
2.837555	0.4007733
2.741207	0.4076121
2.709587	0.4330668
2.801701	0.4609313
2.897895	0.4693843
2.885223	0.4801897
2.866519	0.4727888
2.800789	0.4696508
2.758838	0.4779298
2.834006	0.4753995
2.88217	0.472733
2.95214	0.4473044
2.994066	0.4202887
3.073421	0.4203456
3.102664	0.4305953
3.102467	0.456951
3.024101	0.4829034
2.837213	0.4903173
2.742087	0.4753287
2.660994	0.4622874
2.675802	0.4332218
2.71671	0.4238234
2.748565	0.4239783
2.774796	0.4132539
2.76085	0.4199682
2.773409	0.3952262
2.783665	0.3803066
2.806495	0.3677484
2.765622	0.3663697
2.752109	0.3892706
2.735996	0.4089186
2.690074	0.4277327
2.743051	0.4158909
2.720958	0.3964055
2.808931	0.3910327
2.835464	0.3833099
2.825308	0.4108841
2.83845	0.4319345
2.897597	0.4334418
2.943786	0.4319552
3.018861	0.4229
3.072624	0.4234644
2.999689	0.4167033
3.053717	0.4148877
3.056282	0.3839479
3.115025	0.333202
3.174569	0.2962335
3.17316	0.2663902
3.072208	0.2505681
3.019474	0.2506825
3.027958	0.2519833
2.994481	0.2433423
3.046244	0.2398473
3.000309	0.2336786
2.928039	0.2324123
2.84545	0.254731
2.833243	0.3008655
2.896684	0.3463173
2.954248	0.3710045
2.96522	0.3814087
2.994485	0.3721053
2.97708	0.3618287
2.977298	0.3540735
2.90609	0.3360539
2.982539	0.3279614
2.927045	0.3287521
2.970027	0.3334562
3.143631	0.3465523
3.21054	0.3393484
3.291715	0.3249324
3.230869	0.3226952
3.116848	0.3417805
3.111694	0.3622558
3.066694	0.3816725
3.044134	0.3983902
3.031344	0.3900268
2.984633	0.3895569
3.115884	0.392765
3.105774	0.3794176
3.146519	0.3656268
3.051701	0.3501594
2.916848	0.3306822
2.986075	0.3311976
2.89525	0.3278597
3.004924	0.3192869
3.051551	0.3039572
3.169914	0.2792452
3.313888	0.2682593
3.10175	0.2719884
3.104471	0.2797092
3.024784	0.2739195
3.090931	0.2539103
3.363377	0.2315297
3.444175	0.200151
3.555231	0.1814458
3.379992	0.1696283
3.255252	0.1525472
3.23105	0.1559071
3.058632	0.162582
3.217635	0.1674573
3.316383	0.176202
3.218921	0.1917222
3.165525	0.2077942
3.208814	0.2350703
3.124038	0.2727208
3.101243	0.2523887
3.124347	0.4277872
3.11971	0.4414519
3.052071	0.4519984
3.045419	0.4565371
2.937827	0.4525125
2.971972	0.4378149
3.078415	0.4474471
2.981839	0.4678487
3.113428	0.4723543
3.176007	0.4784079
3.243961	0.4803443
3.301823	0.4829403
3.220273	0.4903036
3.179469	0.5039856
3.117115	0.5036718
3.162611	0.4955837
3.184877	0.4971448
3.182543	0.4868304
3.231421	0.4771799
3.257918	0.4760648
3.225234	0.466853
3.1165	0.4559781
3.057924	0.4533011
2.984174	0.4630235
3.06504	0.4779378
3.157554	0.4895166
3.25627	0.4823841
3.313312	0.4498125
3.319761	0.4212384
3.303712	0.4173261
3.253511	0.4216977
3.231006	0.4265028
3.251311	0.4135261
3.403294	0.3856585
3.484449	0.3701633
3.489462	0.3672459
3.465854	0.3787633
3.352521	0.3843181
3.369915	0.3748898
3.552679	0.3569928
3.612247	0.3297599
3.824495	0.3092566
3.747093	0.3058025
3.524555	0.325412
3.515334	0.3478516
3.35213	0.3698249
3.252352	0.3996651
3.214302	0.4135784
3.187843	0.4271433
3.279698	0.4358723
3.31825	0.4423991
3.365753	0.4439941
3.356151	0.4441628
3.282171	0.4373385
3.376285	0.4034544
3.499485	0.3761529
3.524542	0.3651226
3.420006	0.3798087
3.395034	0.4220116
3.36157	0.4589342
3.303265	0.4912383
3.334586	0.5055708
3.344038	0.4918722
3.23372	0.4928337
3.354474	0.5013787
3.42211	0.5022165
3.427376	0.5107356
3.450098	0.5157773
3.431474	0.5007023
3.288183	0.5036849
3.096458	0.5134599
3.137207	0.5228936
3.045667	0.5308012
3.169969	0.532555
3.236204	0.5341955
3.192364	0.5164748
3.302871	0.5104904
3.236538	0.5196511
3.218821	0.5145264
3.142676	0.5045833
3.034489	0.4725878
3.088743	0.4500592
3.152682	0.4506643
3.24378	0.4694326
3.262416	0.5023698
3.23116	0.4949242
3.212037	0.4861029
3.234589	0.468773
3.231033	0.4492345
3.251313	0.4546104
3.302616	0.4334125
3.382818	0.4190427
3.305275	0.4310032
3.231372	0.4526942
3.161847	0.4885397
3.006677	0.526547
3.053166	0.5411239
3.077217	0.5279976
3.107256	0.5167921
3.220091	0.5129871
3.214138	0.490852
3.233967	0.4946546
3.179458	0.5012908
3.119809	0.4954068
3.144369	0.5203053
3.083826	0.5177728
3.090697	0.5227937
3.049723	0.5290632
3.04927	0.5167944
3.026731	0.5267193
3.026016	0.5338062
3.059794	0.5346166
3.068465	0.5377213
3.118503	0.5278949
3.225153	0.5202726
3.361501	0.5288988
3.426569	0.517338
3.496782	0.5095373
3.454865	0.506422
3.380781	0.4960514
3.316594	0.521872
3.256201	0.5272496
3.164332	0.5203053
3.128565	0.5118226
3.072833	0.4842412
3.072705	0.4644477
3.210964	0.4402515
3.311287	0.4056847
3.49223	0.3827085
3.647323	0.3627538
3.640697	0.3759423
3.524986	0.4158267
3.515652	0.4411745
3.344113	0.4753082
3.225319	0.4694113
3.256059	0.4360723
3.116141	0.4357451
3.213672	0.4380798
3.24382	0.4646362
3.150864	0.5043308
3.09736	0.5110049
3.055511	0.5144085
3.032871	0.4985485
3.135609	0.4945272
3.228112	0.5115799
3.246568	0.5173233
3.344231	0.5334272
3.291647	0.5341773
3.232484	0.5166621
3.310753	0.4957256
3.401473	0.4444156
3.576307	0.3932779
3.747066	0.3561777
3.74162	0.3370318
3.579514	0.3505633
3.37486	0.40267
3.195259	0.4543099
3.256817	0.4935795
3.225094	0.5315943
3.214887	0.527343
3.207832	0.5296469
3.003209	0.5339651
3.005615	0.541099
2.998875	0.5468212
3.043968	0.5406845
3.146452	0.5237131
3.149679	0.4913076
3.229108	0.4595434
3.296988	0.4313261
3.304889	0.4177727
3.225741	0.4424971
3.107242	0.4828167
2.984406	0.4912818
3.03349	0.5165443
3.102844	0.5212949
3.180558	0.5039647
3.348768	0.5183131
3.161162	0.4900288
3.142001	0.4653663
3.108073	0.4514013
2.988822	0.4315705
3.172914	0.4361751
3.162195	0.4288266
3.228743	0.413124
3.31305	0.4171452
3.268457	0.4246498
3.218456	0.4434913
3.104913	0.469184
3.063139	0.4796565
3.00093	0.5129787
2.940192	0.519963
2.954449	0.5010327
2.905262	0.5001851
2.957144	0.4796948
3.09334	0.4705307
3.041266	0.4876588
3.059297	0.488621
3.042933	0.4939494
2.957469	0.502848
2.905011	0.5139276
2.937545	0.5414512
3.077801	0.5561929
3.196356	0.555983
3.323128	0.5566702
3.250596	0.5382598
3.14997	0.5114496
3.06809	0.4998919
3.003735	0.5016004
3.003084	0.5067763
2.876244	0.5185835
2.818064	0.538899
2.782622	0.5332085
2.767304	0.5270308
2.800477	0.5143345
2.86125	0.489683
2.910522	0.491337
2.980105	0.4959622
2.991083	0.5024709
2.945166	0.5201553
2.929601	0.5259832
2.84197	0.5311251
2.822393	0.528464
2.871544	0.5303562
2.821126	0.5190077
2.847002	0.5022268
2.860646	0.4647863
2.815985	0.4441552
2.848722	0.4376667
2.909537	0.4251497
2.847792	0.4557581
2.838171	0.4619462
2.883186	0.4884224
2.824796	0.4820619
2.886081	0.4622465
2.819989	0.4858815
2.815917	0.4967601
2.89076	0.5045794
2.840164	0.5243912
2.881347	0.5166799
2.909022	0.4813283
2.877693	0.4645973
3.021441	0.4487558
3.059425	0.4038591
2.976652	0.3952437
2.992094	0.4142091
2.977645	0.4626658
2.988327	0.4500058
2.951146	0.441514
2.921687	0.4635192
2.844039	0.4418206
2.85468	0.4655426
2.942835	0.4771553
2.95289	0.4770433
3.019234	0.4783305
2.959604	0.4647888
2.876187	0.4605053
2.890922	0.4370899
2.831149	0.4151545
2.965452	0.4201359
3.197844	0.388203
3.417724	0.3552455
3.724736	0.328553
3.85985	0.3095331
3.722345	0.3196969
3.39188	0.3218713
3.053242	0.3373664
2.859088	0.3759213
2.837091	0.4000929
2.914489	0.4305153
2.9259	0.4617824
2.886356	0.4797394
2.898547	0.4982272
2.881744	0.5072946
2.965783	0.4921354
3.023475	0.4760562
2.917718	0.4759782
2.886116	0.473285
2.833492	0.4854229
2.865407	0.5095972
2.917761	0.5162348
2.922242	0.5305721
2.928637	0.5407893
2.928457	0.5464724
2.887197	0.5624058
2.95313	0.5694467
3.051216	0.5682847
3.055489	0.5496559
3.132225	0.5205311
3.104512	0.5001142
2.952964	0.4782427
2.943944	0.460416
2.973721	0.4520514
2.945562	0.4474554
2.982691	0.4663637
3.001507	0.4872562
2.905022	0.4998994
3.070693	0.5190297
3.008954	0.5271228
2.997122	0.521169
3.116712	0.5273395
3.014471	0.5124343
3.069298	0.495239
3.046555	0.4897688
3.122831	0.4589016
3.107259	0.4430606
3.195189	0.4494299
3.250868	0.4686581
3.166612	0.4828541
3.230435	0.5114081
3.215586	0.4877738
3.186813	0.4672121
3.100653	0.4790971
3.030554	0.4671418
3.0741	0.4783345
3.086305	0.4841251
3.203271	0.4683832
3.137068	0.4702061
3.084505	0.4772822
3.145224	0.4812309
3.136756	0.4976005
3.298822	0.5078058
3.335127	0.4913762
3.252795	0.4603459
3.181188	0.4332561
3.000958	0.4316006
2.926143	0.4617303
2.994135	0.4960824
2.998303	0.5586836
3.001971	0.5782703
2.950792	0.5619113
2.865973	0.5481799
2.886144	0.4972428
2.897135	0.453442
2.956934	0.4638322
3.005857	0.4618128
3.017995	0.4692458
3.025391	0.4985443
3.066217	0.5106943
3.136842	0.5183531
3.175218	0.5090739
3.242866	0.4806162
3.245137	0.4287743
3.125532	0.3995748
2.971476	0.3955119
2.835933	0.3902422
2.803175	0.4106962
2.818342	0.4281593
2.792071	0.4352882
2.814188	0.4575639
2.846622	0.4711346
2.854612	0.4803558
2.957275	0.4722148
3.067921	0.4556699
3.062024	0.4476902
3.064291	0.4440025
3.103671	0.4476203
2.968951	0.4655735
3.006313	0.4877043
3.016385	0.4969926
2.899045	0.5179191
2.979936	0.5232735
2.945707	0.5087217
3.008084	0.4804409
3.094212	0.4632992
3.043612	0.4607305
3.023086	0.4752911
2.993365	0.4904701
2.985294	0.4853414
2.952339	0.4676168
2.901233	0.4496042
2.822681	0.4538223
2.750101	0.4770864
2.768206	0.5008931
2.836966	0.4877362
2.881631	0.479116
2.954135	0.4578407
2.963403	0.4410883
2.869974	0.4855612
2.841682	0.5258143
2.759156	0.5507242
2.756795	0.5614799
2.776075	0.5571895
2.772524	0.5347455
2.820534	0.5338858
2.819318	0.5287054
2.945389	0.4900635
2.929169	0.4722465
2.97939	0.43523
2.988718	0.4254737
2.917836	0.417919
2.943602	0.4145852
2.838244	0.4289797
2.852797	0.4357266
2.812693	0.4451111
2.799652	0.4326433
2.816226	0.4194119
2.825971	0.3875002
2.776593	0.3597719
2.87233	0.3560308
3.074119	0.3403838
3.172966	0.3416432
3.20788	0.358219
3.052827	0.3741331
2.837407	0.398459
2.724265	0.4193607
2.707285	0.450305
2.764577	0.4679756
2.829354	0.4593652
2.814462	0.4523079
2.790072	0.42967
2.778557	0.4291482
2.790779	0.4377178
2.901422	0.4423766
2.989506	0.4437187
3.028726	0.4271368
3.045129	0.4225031
3.118147	0.4283971
3.038787	0.4483601
3.067132	0.4697657
3.000992	0.49674
2.818945	0.5120576
2.804667	0.4947301
2.672236	0.4906373
2.645515	0.4589851
2.686816	0.4396823
2.700332	0.4340606
2.805735	0.4081813
2.817399	0.402091
2.805086	0.3884857
2.811017	0.3865234
2.808012	0.3898989
2.784927	0.396089
2.710706	0.4081765
2.696979	0.4241437
2.690253	0.4255368
2.724874	0.4077798
2.827469	0.3841613
2.905157	0.36974
2.904917	0.3698611
2.922117	0.3917174
2.945958	0.4067717
3.018161	0.4031725
3.056786	0.3931814
3.143776	0.3866678
3.162273	0.398134
3.032363	0.4023113
3.051717	0.4178845
3.027116	0.4028167
2.96659	0.3716709
3.032303	0.3466023
3.071316	0.3090652
2.943439	0.2860521
2.999813	0.2617739
2.962961	0.2493279
2.823055	0.2425387
2.949704	0.2468736
2.870076	0.2578617
2.875435	0.2624865
2.860935	0.2807144
2.766626	0.3192749
2.882834	0.3460382
2.98051	0.3652369
3.053312	0.3705409
3.084522	0.3588085
3.04648	0.3509337
2.998181	0.335632
2.89488	0.3285001
3.090022	0.3248488
3.032161	0.3325212
3.08913	0.3457448
3.223314	0.351412
3.210107	0.3405562
3.328925	0.3258707
3.265528	0.3172542
3.058649	0.3416332
3.073747	0.3611554
2.968298	0.3823405
2.948728	0.4058728
3.007688	0.3921964
2.883651	0.3887246
3.000412	0.3874222
3.009009	0.3686
3.048678	0.3569909
3.131634	0.3486408
3.014839	0.3301228
3.039253	0.3326956
2.98595	0.3257894
3.023154	0.3136436
3.066422	0.2940492
3.195026	0.2734586
3.231291	0.2678375
3.052066	0.2721171
3.096445	0.2810777
3.015142	0.2799759
3.167899	0.2727962
3.392893	0.2616005
3.482799	0.2421056
3.541103	0.2232786
3.361601	0.2042931
3.258163	0.1852889
3.208277	0.1823002
3.055085	0.1877373
3.189422	0.1940007
3.276935	0.2024734
3.105208	0.2218703
3.153899	0.2386373
3.223193	0.2668838
3.138767	0.2990005
3.17662	0.272997
3.27648	0.4179819
3.299888	0.4254224
3.247229	0.4301898
3.249257	0.4328399
3.071819	0.4389289
3.053903	0.4333443
3.102357	0.4428653
3.007963	0.4708205
3.15648	0.473326
3.175015	0.476047
3.192942	0.4813153
3.229544	0.4881305
3.177106	0.5021538
3.118935	0.515056
3.052819	0.5186245
3.111524	0.5030996
3.080055	0.4945636
3.07429	0.4825866
3.137864	0.4675041
3.176676	0.4597398
3.21084	0.4534144
3.178364	0.4471975
3.083136	0.4390953
2.973493	0.4509253
3.036915	0.4693849
3.12423	0.4818511
3.259868	0.4842359
3.325784	0.4542091
3.272473	0.4255247
3.224009	0.4209479
3.217344	0.4202361
3.160962	0.4183052
3.228947	0.4033456
3.384732	0.378794
3.456848	0.367935
3.52692	0.3793504
3.527914	0.394388
3.451961	0.3905728
3.482035	0.3781697
3.640529	0.3560906
3.821039	0.3289697
4.024751	0.3139646
3.965014	0.3083108
3.809745	0.3185833
3.56602	0.3308173
3.347976	0.349617
3.248274	0.3852774
3.178128	0.4099365
3.17335	0.4362066
3.29236	0.4460244
3.271969	0.4441217
3.312148	0.4427638
3.366037	0.4389998
3.321455	0.4308687
3.415237	0.4061571
3.547824	0.3775469
3.530643	0.3623749
3.32749	0.375537
3.39726	0.4148012
3.28934	0.4533577
3.258114	0.4859895
3.31076	0.5139027
3.298148	0.5094258
3.285278	0.5116768
3.439384	0.5227011
3.458748	0.514858
3.441708	0.5151408
3.422605	0.5075232
3.330539	0.4888882
3.243357	0.4902589
3.112649	0.5024176
3.149618	0.5266343
3.070983	0.5356162
3.199636	0.5351047
3.243557	0.5261976
3.235207	0.5025702
3.311569	0.4947702
3.259534	0.5030835
3.262209	0.5002248
3.2066	0.4835403
3.19617	0.4449228
3.238902	0.4177085
3.252453	0.4180183
3.334525	0.4494198
3.270771	0.4890971
3.222312	0.4803824
3.235344	0.4699745
3.209033	0.4413688
3.279121	0.4184484
3.367517	0.4274644
3.403019	0.4114961
3.413885	0.4010731
3.283053	0.4183511
3.229485	0.4428067
3.202082	0.4769634
3.131647	0.5160356
3.211691	0.5392894
3.174186	0.5308133
3.171279	0.5318496
3.242453	0.5392109
3.170072	0.517266
3.114949	0.5232572
3.104944	0.5240833
3.126472	0.5126099
3.202737	0.5401177
3.239158	0.5358898
3.257994	0.5327172
3.20406	0.535521
3.186693	0.5251315
3.1693	0.5236491
3.193335	0.5180939
3.179223	0.5044042
3.193568	0.4934499
3.218263	0.4691717
3.177845	0.4679515
3.325856	0.4904608
3.380738	0.4874586
3.450414	0.5037865
3.465112	0.5110571
3.359631	0.4972604
3.272504	0.5169632
3.20781	0.5234833
3.127624	0.5154043
3.108474	0.5168515
3.117039	0.4945368
3.118231	0.4708139
3.244629	0.4421791
3.418466	0.4018417
3.54024	0.3723822
3.65865	0.3510993
3.603708	0.3627536
3.411104	0.3955559
3.35495	0.413731
3.238679	0.452089
3.186929	0.4554356
3.259264	0.4223144
3.23822	0.4262964
3.368499	0.4197398
3.395468	0.4442638
3.279998	0.4889744
3.211428	0.4928018
3.154724	0.5057019
3.09078	0.4938236
3.188857	0.4899077
3.253393	0.5088956
3.234607	0.5106746
3.293775	0.5201768
3.229034	0.5198188
3.138093	0.5106359
3.204268	0.4963979
3.279331	0.4550227
3.370904	0.4188704
3.571529	0.3897516
3.560064	0.3757436
3.468273	0.392888
3.350548	0.4364787
3.163181	0.4787051
3.191644	0.5097846
3.139372	0.5345783
3.117629	0.5204505
3.17516	0.5153061
3.074057	0.5181227
3.116857	0.5220463
3.17044	0.5338107
3.137924	0.5369253
3.156749	0.5282917
3.063957	0.519672
3.010345	0.5077556
3.042592	0.4956557
3.039353	0.4889836
3.083021	0.4955423
3.009821	0.5132094
2.96756	0.502149
3.064524	0.506204
3.085637	0.4926677
3.182334	0.4774503
3.332217	0.4860178
3.141257	0.4594472
3.17855	0.4337026
3.137905	0.4157633
2.969316	0.4013321
3.15132	0.4079417
3.166517	0.4184341
3.270621	0.4023386
3.45881	0.3970082
3.424207	0.3940735
3.363392	0.3980069
3.188868	0.4395208
3.060317	0.4683885
3.004479	0.5075734
2.938815	0.5411757
3.046794	0.5210487
3.031804	0.5193017
3.117009	0.5159734
3.221246	0.5022366
3.073981	0.5211397
3.060689	0.5288348
3.009392	0.5349455
2.985953	0.5474009
2.952897	0.5556952
2.995922	0.5692413
3.021491	0.5712012
3.050535	0.5602952
3.199522	0.5523693
3.113111	0.5347529
3.117893	0.5151693
3.054888	0.4976754
2.925881	0.4946356
2.939026	0.4994163
2.82654	0.5084541
2.815113	0.5371749
2.808232	0.5369235
2.77136	0.5215508
2.759397	0.4964978
2.76381	0.4502984
2.819525	0.449582
2.892222	0.4575694
2.951089	0.4609157
2.915649	0.4866058
2.958747	0.4883809
2.912481	0.492435
2.937534	0.4987684
2.976697	0.5100501
2.873145	0.5012719
2.922782	0.4803395
2.879165	0.4492277
2.801544	0.4229617
2.840389	0.4007504
2.833703	0.3843741
2.800634	0.406866
2.894409	0.4276864
2.901967	0.4723577
2.907972	0.4909276
2.965056	0.4839791
2.866326	0.5045478
2.950032	0.5183986
2.974338	0.5241423
2.916665	0.535143
2.978947	0.517827
2.884599	0.4905033
2.820956	0.4805144
2.8944	0.4783569
2.869306	0.4345623
2.88428	0.4263529
2.891634	0.4302469
2.936537	0.4579646
2.977088	0.4731977
2.986029	0.4614374
3.021422	0.4821564
2.966861	0.4671236
2.948033	0.4824038
2.974271	0.4960108
2.959418	0.4939165
2.94667	0.4933196
2.904336	0.46963
2.825116	0.4622612
2.805704	0.4458239
2.83414	0.4323681
2.96866	0.4351628
3.180146	0.3938597
3.432949	0.3559159
3.803076	0.3244313
3.970183	0.3074096
3.740654	0.3271706
3.457057	0.3309495
3.098334	0.3496518
2.841152	0.3886112
2.83238	0.4053722
2.902299	0.423963
2.913337	0.4380661
2.901682	0.4446622
2.961526	0.4662406
2.994194	0.4883551
3.142687	0.497528
3.208829	0.4957474
3.11249	0.4961865
3.059351	0.5002611
2.897055	0.5175614
2.92079	0.5373156
2.90767	0.5404374
2.933368	0.531945
2.950631	0.5156563
2.977031	0.4992477
2.988012	0.5188919
2.972208	0.5447593
3.02572	0.5569741
2.959442	0.5644417
2.98268	0.5370598
3.008012	0.5089261
2.928952	0.4735202
2.926924	0.4468238
3.058352	0.4321231
3.069391	0.42802
3.069733	0.4551871
3.177414	0.4750446
3.052064	0.4946378
3.169198	0.5202182
3.137728	0.5307739
3.056877	0.5317041
3.127488	0.5375763
3.010975	0.515789
3.042009	0.4972596
3.061442	0.4761206
3.127805	0.4352305
3.114028	0.4152331
3.203632	0.4130911
3.238768	0.4428395
3.177459	0.466957
3.214118	0.5059717
3.219762	0.4977081
3.197399	0.4718553
3.15378	0.4732285
3.115977	0.4739849
3.188412	0.4881068
3.201537	0.4990285
3.18049	0.4768198
3.103657	0.4583336
3.014119	0.4523914
3.095717	0.4425548
3.155155	0.4672851
3.363943	0.4854511
3.381198	0.4927076
3.356164	0.4818373
3.371498	0.4409355
3.171531	0.42342
3.068507	0.4295937
3.016699	0.4606118
3.01503	0.5411126
2.996114	0.5723747
2.978242	0.5601631
2.885351	0.5515502
2.875808	0.5131187
2.90257	0.4802538
2.952569	0.4899314
3.003948	0.466711
2.997168	0.4580376
3.028653	0.4926964
3.032556	0.5117319
3.084661	0.5333098
3.149586	0.5244858
3.155972	0.4895607
3.182667	0.4574611
3.122178	0.4459998
2.95177	0.4459219
2.852566	0.4367021
2.806902	0.4356358
2.820509	0.4489865
2.786203	0.4561477
2.844026	0.4658552
2.900553	0.4794383
2.860621	0.469987
3.019836	0.4482888
3.0948	0.442182
3.067205	0.4339599
3.098147	0.4400963
3.113167	0.4544565
2.986731	0.4655378
2.95791	0.4832195
2.959641	0.4936133
2.88111	0.5193298
2.975597	0.5304976
2.961559	0.5209969
3.044681	0.5096725
3.078728	0.508759
3.000736	0.5176353
3.019802	0.5302655
2.970744	0.5332314
2.967973	0.5308937
2.962502	0.5131382
2.906545	0.4989548
2.857048	0.5075829
2.81664	0.5187509
2.866758	0.5332716
2.948355	0.5162867
2.997445	0.5008458
3.024749	0.4765133
3.001235	0.4637058
2.873005	0.5140918
2.796158	0.5455087
2.717382	0.5540358
2.686655	0.552287
2.742552	0.5309209
2.778728	0.4969192
2.797124	0.4886502
2.844187	0.4899205
2.909924	0.4738916
2.922057	0.4821687
2.921339	0.4787409
2.889991	0.4855308
2.831434	0.4853957
2.837673	0.4779417
2.849296	0.4921016
2.800799	0.4937554
2.81393	0.4867487
2.751006	0.4692472
2.736984	0.4276042
2.825774	0.3832925
2.726516	0.3530459
2.848742	0.3443776
3.051397	0.3408392
3.060437	0.3485973
3.120955	0.3663911
3.052481	0.3838902
2.829086	0.4139217
2.788404	0.4346094
2.743495	0.4561042
2.739793	0.4562552
2.762492	0.4365238
2.753064	0.411948
2.741523	0.388377
2.729276	0.397099
2.747217	0.4024107
2.800904	0.4172226
2.869351	0.4288808
2.900819	0.4310619
2.939115	0.4502165
3.056392	0.4516957
2.995785	0.4672259
3.034974	0.4795727
2.941576	0.4950821
2.760788	0.5265252
2.718429	0.5138613
2.660914	0.5098047
2.696012	0.4867411
2.738199	0.4599329
2.81116	0.4491748
2.833012	0.4233253
2.862492	0.4071295
2.803131	0.4016564
2.753927	0.4078551
2.709799	0.4126701
2.661595	0.4086932
2.668327	0.4015009
2.6906	0.4063144
2.752404	0.3974134
2.815686	0.3910454
2.850966	0.3685579
2.905506	0.3503709
2.856838	0.3583385
2.826783	0.3787502
2.918358	0.3935223
3.003728	0.3953542
3.094066	0.3862612
3.154821	0.3751772
3.178202	0.3917127
3.066272	0.4011071
3.088357	0.418641
3.109269	0.4177361
2.974378	0.4047388
2.982417	0.4022151
2.890044	0.3759639
2.791163	0.3517354
2.850981	0.3144771
2.872823	0.2821288
2.862576	0.2658466
2.96031	0.2647738
2.935616	0.2850905
2.900498	0.2905522
2.854277	0.3000213
2.809862	0.3335341
2.915184	0.3498904
3.018398	0.3657474
3.143227	0.3733297
3.143568	0.3597233
3.198435	0.343924
3.14893	0.3295562
3.094751	0.3302286
3.236054	0.3369623
3.004733	0.3480234
3.108915	0.3663998
3.133302	0.3680308
3.145838	0.3599033
3.309591	0.3552742
3.189903	0.3466893
3.103515	0.3666127
3.03103	0.3850706
2.929687	0.3994699
2.939971	0.4069358
2.996856	0.3891692
2.926528	0.3738168
3.101516	0.3697688
3.108224	0.3565402
3.098868	0.3464277
3.280277	0.3362892
3.11967	0.3176261
3.148293	0.3192293
3.031001	0.3197273
2.946534	0.3084025
2.972291	0.2892185
3.036171	0.2731653
3.212178	0.264379
3.255659	0.2704465
3.332022	0.2794057
3.319993	0.2842304
3.40956	0.2862929
3.420167	0.294281
3.444541	0.2912252
3.392511	0.2747649
3.189003	0.2538646
3.239513	0.2325284
3.144864	0.2231959
3.089808	0.2298869
3.140165	0.2451464
3.097896	0.2512772
3.011533	0.2663927
3.060883	0.2851008
3.134367	0.3047724
3.111568	0.3277581
3.127231	0.3025874
3.329269	0.4117216
3.428135	0.40616
3.429186	0.3984819
3.533254	0.3924659
3.347198	0.3965564
3.315477	0.3995302
3.236627	0.4204957
3.121766	0.4564486
3.237744	0.4721732
3.1881	0.4788921
3.262163	0.4784963
3.281957	0.4900855
3.205715	0.5023311
3.18768	0.516009
3.06589	0.5230171
3.096723	0.509046
3.101563	0.4870871
3.06511	0.4734493
3.13198	0.4598117
3.136647	0.448946
3.165591	0.4510464
3.169615	0.4477113
3.103904	0.4392774
3.041473	0.4447947
3.047341	0.4701175
3.09779	0.4808117
3.152529	0.4956968
3.227493	0.4818141
3.204032	0.4608604
3.185066	0.4515194
3.214456	0.4389765
3.161842	0.4220215
3.216503	0.3857594
3.356401	0.3652994
3.442855	0.3561012
3.516646	0.3717096
3.482276	0.3941315
3.467026	0.3928499
3.551442	0.3797863
3.704352	0.3572683
3.923288	0.3371877
4.07611	0.326137
4.023592	0.3276187
3.801703	0.3441391
3.602267	0.3554805
3.390019	0.3703161
3.29381	0.3937928
3.285022	0.4165821
3.208837	0.4402177
3.362957	0.4523304
3.371665	0.4503148
3.337639	0.4456738
3.41537	0.4395048
3.347213	0.4252599
3.362719	0.3998994
3.521675	0.3680244
3.560887	0.3475201
3.418907	0.3598192
3.492754	0.3972397
3.415744	0.4342814
3.362756	0.473118
3.305727	0.505273
3.270427	0.509377
3.274167	0.5230164
3.398056	0.5295877
3.462824	0.5190325
3.457233	0.5107616
3.404237	0.4887629
3.292876	0.4806268
3.223566	0.4865392
3.066413	0.5051745
3.113157	0.5347787
3.027283	0.539012
3.118425	0.5340831
3.209578	0.5183989
3.214112	0.4983276
3.309155	0.492895
3.251115	0.4972369
3.312415	0.491594
3.268378	0.4662362
3.317103	0.4184256
3.357959	0.3991537
3.33679	0.4082462
3.327774	0.4473448
3.202617	0.4853114
3.206807	0.4675336
3.201749	0.4454128
3.23999	0.4107595
3.326725	0.3932931
3.372825	0.4051993
3.35419	0.406886
3.332631	0.4053843
3.243462	0.4167174
3.21901	0.4410657
3.185436	0.460396
3.153194	0.4862529
3.273305	0.5095289
3.194232	0.50393
3.242764	0.5124815
3.23859	0.5293483
3.121137	0.5235338
3.10079	0.5308875
3.091946	0.532864
3.186916	0.5245372
3.253001	0.5474117
3.322759	0.5472699
3.399734	0.5454508
3.365852	0.539759
3.333402	0.5273785
3.324927	0.5193061
3.293908	0.498918
3.247897	0.4854543
3.324621	0.4655458
3.335984	0.4277438
3.29582	0.4214549
3.416054	0.4409824
3.424201	0.4502893
3.456723	0.4742293
3.414915	0.4917991
3.336944	0.4811308
3.251863	0.4900669
3.179606	0.5071698
3.160955	0.5074851
3.186414	0.5135905
3.23019	0.506362
3.274589	0.4846964
3.375152	0.4526502
3.413476	0.4171523
3.469187	0.3790344
3.514542	0.3599092
3.465683	0.3774154
3.406956	0.3983887
3.308432	0.4034201
3.244312	0.4380889
3.197788	0.4483129
3.186702	0.42534
3.291587	0.4308542
3.41887	0.4169318
3.466	0.4210173
3.502712	0.4538947
3.377717	0.4620327
3.284413	0.4769929
3.232316	0.474001
3.217072	0.4773287
3.273701	0.4928639
3.251983	0.497399
3.292376	0.4987808
3.223292	0.49265
3.161513	0.4969814
3.22559	0.4943136
3.220329	0.4804047
3.208683	0.4639858
3.287709	0.4392934
3.312974	0.4220186
3.286191	0.4321577
3.334737	0.4614772
3.233232	0.4953051
3.200437	0.5161821
3.26096	0.5312908
3.202632	0.5227079
3.233522	0.5146426
3.211573	0.5242016
3.195548	0.5282217
3.320019	0.538976
3.307043	0.5476124
3.281621	0.5411828
3.110509	0.5422907
3.002595	0.5496203
2.9725	0.5486263
2.945344	0.5468364
3.051827	0.5409473
2.96389	0.5294639
2.983046	0.5068922
3.119626	0.4962459
3.208456	0.4747207
3.327859	0.4627099
3.431777	0.4673891
3.233167	0.4479159
3.12715	0.4216806
3.098856	0.4006574
2.986221	0.3828454
3.193655	0.3767088
3.277639	0.3857188
3.384412	0.368742
3.554157	0.3559616
3.498247	0.3483672
3.450236	0.3524162
3.220237	0.4071623
3.019655	0.4616752
2.949356	0.5090033
2.946769	0.5507442
3.016804	0.5355802
3.094587	0.5220189
3.238477	0.5263296
3.235981	0.5178483
3.096876	0.5315886
3.090657	0.5383878
2.99041	0.5513337
3.020781	0.5647744
3.034699	0.5725683
3.032805	0.5858119
3.023455	0.5694498
3.023311	0.5587435
3.098397	0.544781
2.986631	0.5294441
3.034738	0.5208465
2.965762	0.4967255
2.90466	0.4941808
2.967169	0.4900598
2.857187	0.4941532
2.856436	0.5203012
2.80461	0.5170854
2.763173	0.5023094
2.753809	0.4679687
2.760927	0.4214802
2.858214	0.4207654
2.9968	0.423317
3.057357	0.4251815
3.012675	0.4416779
3.07008	0.4333724
2.980448	0.4341645
3.021449	0.4514666
3.030025	0.4757919
2.929632	0.4732403
2.905232	0.4620945
2.863585	0.4336543
2.753861	0.406896
2.77689	0.3873554
2.898391	0.3764179
2.895383	0.3951485
3.026113	0.4191297
2.982937	0.4605304
3.011804	0.4919567
2.994691	0.500543
2.884838	0.5148776
3.029072	0.527442
2.921108	0.5267521
2.875565	0.5278505
2.917513	0.5056822
2.754976	0.4845007
2.724407	0.4696564
2.815073	0.4666045
2.851824	0.4303463
2.857461	0.4285823
2.840177	0.420871
2.877782	0.4324094
2.869601	0.4615281
2.931295	0.4539354
2.958235	0.47455
2.877384	0.4670674
2.883789	0.481153
2.843045	0.4857098
2.883071	0.4938571
2.876719	0.4898769
2.816096	0.4602158
2.815402	0.4526448
2.737781	0.432419
2.790217	0.4343097
2.882057	0.4325176
2.990006	0.4018941
3.267296	0.3663546
3.551095	0.3327817
3.757831	0.3179648
3.5548	0.3410283
3.311039	0.3479154
3.024404	0.3592182
2.771291	0.3894657
2.816563	0.4048225
2.882097	0.4141865
2.889001	0.4267772
2.914028	0.4367786
2.954475	0.4467979
2.978574	0.484879
3.122955	0.5114489
3.2165	0.5171257
3.176963	0.5165722
3.174351	0.5163268
3.059649	0.5255679
3.077226	0.5413893
3.060898	0.5385545
3.082247	0.5139901
3.103051	0.4828198
3.127027	0.4516076
3.113391	0.4713134
3.046112	0.5016012
3.055053	0.5323499
2.947569	0.5623429
2.917649	0.554682
2.929774	0.535926
2.875465	0.4919949
2.937603	0.4599167
3.151218	0.4420674
3.178186	0.4373613
3.143386	0.468008
3.154867	0.481227
2.993892	0.4930431
3.101024	0.5271243
3.119007	0.539019
3.037578	0.5398546
3.114887	0.5448092
3.043979	0.5118182
3.054341	0.4830918
3.126621	0.4534875
3.205752	0.4134043
3.225063	0.3892541
3.348802	0.38543
3.327904	0.4155592
3.285506	0.434462
3.281834	0.4686634
3.268667	0.4734469
3.240302	0.4542251
3.213074	0.4547452
3.172324	0.4731991
3.160195	0.4837707
3.153272	0.4958352
3.066257	0.4706967
3.055226	0.4345067
3.038336	0.4120742
3.224886	0.3925307
3.319072	0.4162498
3.427533	0.4387699
3.395706	0.4783179
3.337555	0.4880059
3.267076	0.4529278
3.096246	0.4281306
3.009275	0.4182088
2.88045	0.4374343
2.975228	0.5054677
2.969033	0.5425275
2.980528	0.5391164
3.034391	0.5444466
3.070492	0.5315347
3.127936	0.5157043
3.148202	0.5146141
3.167239	0.4912173
3.145836	0.4768877
3.129733	0.5005985
3.180662	0.5144729
3.157054	0.5227833
3.136841	0.4983871
3.156322	0.4691617
3.111988	0.4566493
3.042769	0.4550644
2.936228	0.4632614
2.855253	0.4486263
2.817891	0.4340588
2.825103	0.4482792
2.860998	0.4600323
2.851891	0.4731411
2.923679	0.4921108
2.928668	0.4619099
3.049775	0.4245703
3.150815	0.4133538
3.14911	0.3980176
3.17539	0.4237845
3.12065	0.4561771
3.069798	0.4690359
2.967918	0.4777164
2.910084	0.487209
2.882924	0.513135
2.892798	0.5261906
2.920572	0.5349289
3.032724	0.5377579
3.040182	0.5475639
3.032591	0.5535815
3.040557	0.5578198
2.982075	0.5548497
2.981313	0.548705
2.979496	0.5403882
2.915606	0.5310228
2.875178	0.5411859
2.8156	0.5422742
2.764118	0.5449665
2.838428	0.5259469
2.930816	0.5023928
3.000807	0.4898857
3.035747	0.4909002
2.948214	0.5328076
2.849209	0.5474089
2.796829	0.5302747
2.756704	0.5191008
2.792646	0.4915254
2.796535	0.4610577
2.78967	0.4567989
2.813176	0.4590594
2.847013	0.4704482
2.844675	0.4918368
2.778299	0.5047402
2.797358	0.5294507
2.776416	0.5315198
2.778881	0.5255712
2.855598	0.537574
2.814724	0.5204768
2.820161	0.5115044
2.790699	0.502378
2.730519	0.4658083
2.793878	0.4179935
2.690288	0.3829127
2.805943	0.3617185
2.918844	0.3579739
2.899855	0.3774352
2.935029	0.3873266
2.882368	0.4038981
2.825252	0.4236788
2.81914	0.4446257
2.832353	0.4587271
2.822486	0.4523104
2.769399	0.4413545
2.736309	0.4076265
2.679222	0.3951906
2.737072	0.410426
2.866198	0.4067914
2.929425	0.4241961
3.021295	0.4311785
2.947764	0.4394206
2.935315	0.463543
3.082861	0.4696385
3.052362	0.4808503
3.099829	0.4863715
3.02275	0.4949042
2.829703	0.5208428
2.761847	0.517063
2.692315	0.5206681
2.699306	0.5124632
2.754592	0.4891069
2.853041	0.4840829
2.922697	0.4601972
2.946004	0.4434378
2.838541	0.448564
2.750113	0.4489999
2.716324	0.4389887
2.672646	0.4215359
2.683499	0.3891885
2.791426	0.3737494
2.832489	0.3731291
2.929787	0.3713449
2.978384	0.36041
2.896989	0.3553629
2.894782	0.3673425
2.893658	0.3849211
2.89274	0.3949068
2.953103	0.410762
3.000708	0.3976645
2.994424	0.39129
3.065146	0.4122863
3.060174	0.4164861
3.080704	0.439017
3.100667	0.4509929
3.005651	0.4502614
2.951271	0.4606978
2.818481	0.4454726
2.705268	0.423068
2.702795	0.3912062
2.830415	0.3497137
2.88518	0.3163064
3.000788	0.3036292
2.998033	0.3101786
2.843259	0.3048955
2.856638	0.3143838
2.824988	0.3411069
2.935045	0.3552001
3.036448	0.3754784
3.148026	0.3844127
3.189898	0.373237
3.295961	0.3530235
3.275467	0.3456626
3.210575	0.3497213
3.292875	0.3595788
3.047939	0.3787645
3.142188	0.3966339
3.049179	0.4035754
3.060599	0.4015827
3.198335	0.3975415
[truncated: 998,000+ more rows]
