# Supplementary material for: Metabolic profiling of steatotic liver disease by fluorescence lifetime imaging microscopy
Source: Commun Med (Lond). 2026 Apr 25;6:369. doi: 10.1038/s43856-026-01605-7 (PMC13324169; doi:10.1038/s43856-026-01605-7)
Supplement: Supplementary file 34 — Supplementary Data 31 [file 43856_2026_1605_MOESM34_ESM.csv]

2.415632	0.2257248
2.411127	0.2373158
2.363512	0.2457516
2.230622	0.2694963
2.180244	0.2905233
2.214179	0.2904932
2.204913	0.2739983
2.250499	0.2450689
2.34479	0.2077974
2.299761	0.1853037
2.330547	0.1702458
2.388602	0.1503761
2.422298	0.1330058
2.395526	0.1196032
2.345129	0.1141054
2.379207	0.1151689
2.328889	0.1277621
2.409133	0.1484794
2.447276	0.1722594
2.406699	0.1966338
2.393204	0.2109785
2.382635	0.2341042
2.339787	0.2513871
2.356564	0.2561087
2.366707	0.2590494
2.363202	0.246022
2.434722	0.229963
2.460042	0.2268409
2.473149	0.2262813
2.477722	0.2217214
2.479095	0.2202239
2.493881	0.210476
2.518811	0.1906335
2.569085	0.1640089
2.545753	0.1269455
2.556722	0.08572482
2.645411	0.05309789
2.556359	0.06488045
2.452842	0.1091958
2.338587	0.1592293
2.269977	0.2008234
2.200588	0.2496663
2.159258	0.2742877
2.145795	0.28372
2.149378	0.2897451
2.160292	0.2698328
2.184541	0.2330156
2.242707	0.1939813
2.347746	0.1522304
2.421789	0.1160435
2.50434	0.09863631
2.463223	0.08057412
2.42579	0.07394742
2.414485	0.07406882
2.361993	0.07337777
2.387589	0.07971467
2.437431	0.08742488
2.516411	0.09966255
2.569569	0.1196122
2.597749	0.1423067
2.571094	0.1718671
2.531858	0.211008
2.49337	0.2407131
2.494624	0.2647306
2.523188	0.2691082
2.533719	0.2549124
2.571874	0.2483646
2.564987	0.2308636
2.53913	0.2229133
2.584056	0.1937793
2.577767	0.1378227
2.606145	0.08920895
2.546288	0.09828515
2.466236	0.168091
2.461896	0.2388013
2.414873	0.2915033
2.391771	0.2932447
2.420922	0.2890454
2.438547	0.2808368
2.458139	0.271263
2.460442	0.2584611
2.421137	0.2473412
2.385145	0.244703
2.336831	0.2379047
2.330436	0.2337779
2.350505	0.2325687
2.274154	0.2324758
2.321874	0.2124402
2.369974	0.1854075
2.371312	0.1538945
2.504938	0.116604
2.470036	0.1049843
2.44555	0.1093508
2.43515	0.1283889
2.384129	0.1527074
2.419834	0.1906239
2.418272	0.2223915
2.421937	0.2518499
2.519626	0.2706238
2.539782	0.2333923
2.569209	0.1697732
2.638804	0.09934062
2.981916	0.06826509
3.068782	0.1033099
3.213336	0.1332619
3.234754	0.1378124
3.140036	0.1408253
3.003164	0.1512557
2.889966	0.1649263
2.820434	0.1886654
2.690856	0.2186937
2.634167	0.2391463
2.565474	0.2546247
2.59861	0.2407258
2.712272	0.212804
2.837374	0.1876859
2.929427	0.1647574
2.852517	0.1711026
2.729506	0.1894693
2.593135	0.2120009
2.563669	0.2263094
2.536475	0.2270391
2.596225	0.2115557
2.630903	0.1786911
2.581521	0.1483201
2.671585	0.1247616
2.648782	0.1036565
2.707938	0.08101781
2.832715	0.0607993
2.470345	0.07645302
2.472258	0.1368727
2.529775	0.188869
2.538427	0.2412195
2.562965	0.2582639
2.585584	0.2411602
2.509403	0.2280259
2.520866	0.2074156
2.488094	0.1890239
2.447632	0.1910381
2.503284	0.1991127
2.553957	0.2016058
2.608484	0.2110591
2.683406	0.2127048
2.750758	0.196523
2.742578	0.1678898
2.78903	0.1256435
2.799093	0.0846884
2.813969	0.05287237
2.656264	0.06581528
2.642238	0.1044402
2.64674	0.1542868
2.637087	0.1877818
2.600971	0.2064648
2.633023	0.2081293
2.625361	0.1875456
2.670737	0.1694863
2.705399	0.1497289
2.691562	0.1374918
2.647739	0.1363917
2.482709	0.1409177
2.452616	0.1462214
2.410948	0.1531698
2.46511	0.1570971
2.573578	0.1636263
2.608906	0.1852543
2.62743	0.1933364
2.588871	0.1942742
2.52916	0.1740812
2.507212	0.1417586
2.49913	0.1218447
2.539809	0.1091068
2.653325	0.1091312
2.648423	0.1174636
2.65813	0.1368524
2.608486	0.1608132
2.563721	0.1939179
2.577842	0.2179409
2.52553	0.229118
2.532234	0.234023
2.535136	0.2220478
2.53197	0.2106717
2.568619	0.1949635
2.586079	0.1854719
2.56261	0.1942426
2.486138	0.1985331
2.481216	0.2215098
2.4304	0.2430885
2.451485	0.2517278
2.497704	0.2528961
2.508137	0.2254158
2.576604	0.1827048
2.590474	0.1366019
2.622211	0.09766653
2.550413	0.07844089
2.531046	0.06968565
2.537152	0.07467013
2.524246	0.1021175
2.605151	0.1374561
2.674626	0.1781462
2.717049	0.2042641
2.780792	0.2121126
2.775125	0.2033863
2.770758	0.1846997
2.704892	0.1765651
2.618579	0.1862848
2.564957	0.210904
2.482855	0.2256317
2.477178	0.236587
2.470356	0.2324062
2.523563	0.2218212
2.575092	0.2283447
2.571129	0.2415562
2.574118	0.2440654
2.509961	0.2239035
2.47188	0.1942967
2.497622	0.1478465
2.459506	0.1029835
2.572992	0.07615118
2.65802	0.05668906
2.626248	0.05378534
2.699762	0.06845613
2.667826	0.08683687
2.715847	0.109722
2.67001	0.1428475
2.600707	0.1756813
2.577127	0.2047956
2.552929	0.2258131
2.525604	0.2291496
2.528093	0.2317642
2.533131	0.2390396
2.512735	0.2444411
2.514851	0.2491224
2.488058	0.2513141
2.422889	0.2444521
2.431995	0.2417048
2.415072	0.2468395
2.440937	0.2448918
2.485567	0.2431282
2.484013	0.2351174
2.51374	0.2178401
2.535852	0.2007212
2.554237	0.18069
2.576758	0.1626551
2.575633	0.1467745
2.571687	0.1328072
2.620186	0.1308027
2.651141	0.145081
2.621875	0.1669517
2.579219	0.1969317
2.557791	0.2240033
2.510873	0.2331736
2.58304	0.2431715
2.585548	0.2471124
2.595368	0.2393876
2.626074	0.240635
2.566034	0.23084
2.632882	0.2151386
2.647111	0.2076092
2.652185	0.1981925
2.657132	0.184506
2.56955	0.1743274
2.555789	0.1661019
2.527788	0.1644787
2.485637	0.17146
2.516389	0.1817941
2.506953	0.197603
2.501964	0.2023888
2.571807	0.1993615
2.618166	0.1804638
2.690763	0.1417414
2.763957	0.1029835
2.808504	0.06650451
2.534541	0.05706768
2.547738	0.1084591
2.536107	0.1267911
2.492759	0.1180069
2.443711	0.08152394
2.501526	0.05765403
2.696085	0.1134779
2.703016	0.1622602
2.712809	0.2036269
2.778684	0.2046189
2.655674	0.1999792
2.617144	0.2037792
2.554784	0.2135261
2.345568	0.2451449
2.162727	0.302983
1.943526	0.3927864
1.734283	0.5029975
1.600118	0.5536247
1.514874	0.5423229
1.497429	0.4709511
1.534458	0.3978474
1.663283	0.3384559
1.784134	0.3328937
1.835103	0.3815278
1.852494	0.4328656
1.788421	0.5143723
1.767309	0.5884145
1.696402	0.6347893
1.675852	0.6416643
1.687191	0.637205
1.674986	0.604674
1.670852	0.6031522
1.641399	0.6192454
1.574536	0.637675
1.529426	0.6460093
1.589911	0.5853646
1.691757	0.4891249
1.840193	0.3897161
1.937076	0.3464287
1.815218	0.3919004
1.662907	0.49819
1.594921	0.6124778
1.588564	0.6848668
1.544881	0.7334884
1.491696	0.7748228
1.464128	0.7954865
1.481679	0.7612918
1.583288	0.6426715
1.841006	0.488035
2.214684	0.3346803
2.540284	0.2423626
2.732215	0.2050147
2.807134	0.186506
2.875176	0.1784929
2.948287	0.1800087
2.853218	0.1968035
2.722107	0.2181799
2.653259	0.2296476
2.578161	0.2339825
2.517563	0.2255862
2.503685	0.2133171
2.548125	0.2095037
2.517285	0.2110701
2.612241	0.207723
2.62456	0.1822508
2.604855	0.1501255
2.668654	0.10997
2.585413	0.06745768
2.737628	0.06249008
2.581013	0.1000875
2.551759	0.1339162
2.503138	0.1528131
2.468627	0.1582206
2.531763	0.150014
2.617118	0.1385629
2.65199	0.135911
2.710742	0.1409201
2.687094	0.1490148
2.609514	0.1671201
2.553545	0.1916551
2.432252	0.2175261
2.453186	0.2420084
2.399802	0.2583321
2.397953	0.2670531
2.485783	0.265986
2.437536	0.2632898
2.477615	0.2572122
2.540655	0.2487905
2.487971	0.2439127
2.50845	0.2370952
2.511536	0.2309415
2.441943	0.2268465
2.420721	0.2206413
2.438989	0.2171184
2.41161	0.2190877
2.495826	0.2167741
2.611684	0.2078873
2.606491	0.1976434
2.710985	0.1824774
2.707229	0.1703259
2.681915	0.1636119
2.722944	0.1550848
2.777932	0.1444873
2.874759	0.1376074
2.849728	0.1369671
2.874044	0.1396243
2.746472	0.1494027
2.608749	0.1596218
2.595831	0.1654544
2.574435	0.1723894
2.542158	0.1790836
2.545279	0.187263
2.509704	0.1969322
2.445243	0.2018021
2.54962	0.2014331
2.570549	0.1918713
2.607897	0.1798674
2.642255	0.1676631
2.573259	0.1583157
2.594571	0.1600361
2.585412	0.165029
2.556456	0.1735154
2.530739	0.1784311
2.456112	0.1827939
2.450144	0.1753368
2.444756	0.1661541
2.457688	0.1631056
2.487298	0.1582084
2.531903	0.1550106
2.517996	0.1533872
2.499393	0.1473016
2.457381	0.1416755
2.377926	0.1468428
2.352235	0.152438
2.363767	0.1630522
2.402799	0.1632805
2.454351	0.1561604
2.608654	0.1518219
2.623387	0.1482916
2.667306	0.1497812
2.693049	0.1531564
2.652516	0.1511113
2.598584	0.146395
2.619042	0.125253
2.443872	0.213159
2.419575	0.2266554
2.34758	0.240277
2.267209	0.2672076
2.218255	0.292389
2.246667	0.2937335
2.279247	0.2731153
2.303763	0.2372823
2.364074	0.1937634
2.304454	0.1606792
2.294938	0.1377171
2.351757	0.1150672
2.389698	0.09382293
2.40681	0.07970182
2.379472	0.07548472
2.451357	0.07617289
2.317108	0.08735921
2.396151	0.1102939
2.411921	0.1376346
2.401584	0.1725688
2.43703	0.1980675
2.414147	0.2275665
2.406439	0.2530667
2.390311	0.2594755
2.405157	0.2593851
2.422838	0.2404835
2.451761	0.2158941
2.54441	0.206741
2.523955	0.2104622
2.530087	0.2164333
2.56641	0.2231233
2.5397	0.2246569
2.563453	0.2140653
2.588704	0.1931294
2.526675	0.1685053
2.541718	0.1353803
2.581962	0.103286
2.578814	0.08147299
2.636717	0.06547246
2.546515	0.0571597
2.473718	0.05428465
2.338223	0.05275335
2.382578	0.05584727
2.470638	0.0715356
2.451205	0.09484915
2.484513	0.1247876
2.334084	0.1753514
2.184231	0.2318203
2.096968	0.2654744
2.045958	0.3053459
2.08243	0.3147782
2.148084	0.2998039
2.221408	0.2854231
2.282652	0.2583245
2.279588	0.2208527
2.343564	0.1855696
2.432099	0.156537
2.46312	0.1245691
2.57332	0.1074434
2.488526	0.0904436
2.425682	0.08622216
2.457873	0.09593314
2.397848	0.105143
2.461787	0.1184746
2.514139	0.1305549
2.559313	0.1419774
2.568865	0.1593628
2.567147	0.1766202
2.5391	0.198527
2.517776	0.2268927
2.521843	0.2443884
2.527116	0.2631602
2.565782	0.2656025
2.578271	0.2501279
2.576549	0.2453908
2.567206	0.2270169
2.544618	0.2176632
2.550706	0.1852551
2.591472	0.1281473
2.612735	0.08162628
2.53348	0.09277283
2.464488	0.1723472
2.467472	0.2464758
2.437987	0.3100911
2.425436	0.31074
2.448857	0.3014384
2.461554	0.2930719
2.475197	0.2798599
2.476832	0.2582643
2.428578	0.234783
2.403685	0.2300053
2.360478	0.2265638
2.354118	0.2249229
2.411143	0.2189377
2.372242	0.1926362
2.440169	0.1542842
2.463231	0.1182156
2.465423	0.08858252
2.536638	0.06438829
2.494599	0.05362061
2.483516	0.0553389
2.370596	0.06820085
2.328539	0.09154628
2.395425	0.1297586
2.417619	0.1769469
2.44131	0.2279693
2.492443	0.2664086
2.499377	0.2480595
2.518725	0.1856429
2.538556	0.1104835
2.933499	0.08276235
3.06163	0.1174314
3.211658	0.1418204
3.289759	0.1412736
3.239703	0.1436715
3.053251	0.1527819
2.931007	0.1658383
2.811497	0.1904337
2.699696	0.2227874
2.684623	0.2404517
2.62011	0.2524405
2.66368	0.2354845
2.769471	0.2036526
2.888906	0.1743526
3.021364	0.1500863
2.976015	0.1468794
2.872767	0.1549993
2.715888	0.1740048
2.629456	0.1867728
2.597501	0.1942257
2.596701	0.1904278
2.611268	0.1690267
2.568183	0.1485263
2.629326	0.1343125
2.63222	0.1233354
2.634372	0.1099346
2.699791	0.09292737
2.668201	0.07177129
2.373911	0.07323941
2.403242	0.1190927
2.45627	0.17435
2.528654	0.2112087
2.544707	0.248312
2.56713	0.2629053
2.573166	0.2469485
2.514097	0.237859
2.501644	0.2100318
2.469499	0.1806866
2.447695	0.1718144
2.507741	0.1711509
2.58563	0.1749497
2.692332	0.1831762
2.753059	0.1924523
2.814411	0.1912439
2.815735	0.1798324
2.774276	0.1583783
2.750823	0.1287261
2.729431	0.1027021
2.624668	0.09097553
2.565809	0.08012816
2.53721	0.06493095
2.512337	0.05067417
2.70144	0.07800403
2.676217	0.1157033
2.640306	0.1508974
2.582426	0.183319
2.584201	0.1988586
2.567208	0.2036688
2.616568	0.1964687
2.639138	0.1800805
2.713756	0.1644185
2.737928	0.1467583
2.733819	0.1344625
2.615034	0.136774
2.357101	0.1477021
2.290685	0.157641
2.256153	0.1674287
2.343188	0.1653431
2.453308	0.1655618
2.542452	0.1788472
2.54836	0.1905767
2.512344	0.2011996
2.477577	0.1912289
2.441845	0.1697553
2.427582	0.150737
2.477041	0.1363544
2.544517	0.1330905
2.578956	0.1404356
2.600698	0.1610776
2.559417	0.1852458
2.54962	0.2106402
2.542076	0.2274614
2.482421	0.2320649
2.493635	0.2298585
2.51491	0.2191686
2.496552	0.2113487
2.549255	0.1975837
2.555507	0.1947271
2.542182	0.2067855
2.510267	0.2136773
2.504702	0.2363255
2.460529	0.2521349
2.474535	0.2572768
2.51723	0.2530634
2.501309	0.2225938
2.584201	0.1764147
2.617964	0.1274411
2.638775	0.08611237
2.670631	0.06538921
2.640029	0.05914615
2.566344	0.06658316
2.620506	0.09007467
2.69922	0.1256485
2.753573	0.1643864
2.825789	0.1887615
2.850707	0.2002024
2.849414	0.1926726
2.850782	0.1748535
2.771333	0.1694164
2.721461	0.1795236
2.628402	0.2024282
2.536748	0.2221074
2.517663	0.2305075
2.467129	0.2232292
2.518826	0.2088232
2.571145	0.2116721
2.548628	0.2270425
2.562687	0.2234352
2.505256	0.1963392
2.479301	0.1527127
2.5415	0.0936468
2.557593	0.05237889
2.703053	0.06789548
2.675956	0.1050247
2.605071	0.1514173
2.629093	0.1902236
2.66696	0.2181221
2.618788	0.2298378
2.618411	0.2350973
2.569518	0.2443215
2.502725	0.2503656
2.541056	0.2508473
2.48339	0.2482239
2.467207	0.2430682
2.458605	0.2414496
2.421381	0.2441398
2.470903	0.2350965
2.48178	0.2210239
2.493124	0.1992451
2.538717	0.1763607
2.562921	0.1623367
2.531436	0.1479842
2.55344	0.1366819
2.508451	0.1222553
2.475286	0.1058346
2.558343	0.09970756
2.56861	0.1079732
2.601356	0.1237573
2.584795	0.1549922
2.546327	0.1842176
2.492697	0.2031316
2.579293	0.2268281
2.576107	0.238539
2.58918	0.2413956
2.647497	0.2464691
2.550514	0.2408199
2.595134	0.2292114
2.666368	0.2236629
2.673215	0.2177618
2.67921	0.2044419
2.624438	0.1973851
2.585775	0.1920694
2.570509	0.1927357
2.563173	0.2005044
2.598914	0.2098041
2.575655	0.2216483
2.517879	0.2185515
2.550908	0.2050343
2.561469	0.1693632
2.583843	0.1181919
2.657655	0.07173681
2.575229	0.07877906
2.583756	0.09868307
2.524848	0.0999725
2.491292	0.07473256
2.66333	0.06664719
2.792757	0.1209107
2.742538	0.1702756
2.790025	0.2097389
2.83256	0.2072722
2.74655	0.2058783
2.748461	0.2123952
2.630208	0.2193458
2.351986	0.2555243
2.071373	0.3322947
1.85387	0.421675
1.675791	0.5374035
1.593867	0.5903902
1.554478	0.5656524
1.5607	0.5048447
1.622669	0.4320539
1.709274	0.3646963
1.795429	0.3507531
1.861593	0.3747224
1.877563	0.4102839
1.82238	0.4813738
1.830805	0.5372519
1.751824	0.5835869
1.747633	0.5897232
1.76879	0.5795757
1.730805	0.5727276
1.705251	0.5906556
1.64226	0.6325663
1.594692	0.6705912
1.570949	0.6698833
1.650938	0.6099684
1.750963	0.5176328
1.814315	0.4445609
1.805933	0.4380978
1.67874	0.5110164
1.557882	0.6389076
1.513458	0.7521343
1.50853	0.8114417
1.488592	0.8376647
1.460947	0.8522232
1.453598	0.8558741
1.478323	0.8084161
1.565495	0.6814397
1.82471	0.5178987
2.189266	0.358422
2.54237	0.2616424
2.698009	0.2218723
2.729329	0.1986781
2.790256	0.1821848
2.824888	0.1798159
2.806426	0.1952347
2.712489	0.2186178
2.652941	0.2365064
2.60202	0.2457201
2.534797	0.2395255
2.496067	0.2297686
2.547396	0.2332619
2.53672	0.2391097
2.592835	0.2360529
2.627934	0.2100386
2.600236	0.1724662
2.558563	0.1320194
2.49234	0.09020707
2.472943	0.06473549
2.690476	0.0639734
2.49383	0.09228511
2.521924	0.1125084
2.503293	0.1215212
2.476383	0.1180295
2.620435	0.1047208
2.664374	0.09369131
2.701569	0.09229658
2.775117	0.0995226
2.705855	0.1129516
2.591427	0.1348961
2.529738	0.1616459
2.415845	0.1894204
2.426667	0.2153326
2.40861	0.2359092
2.395116	0.2508757
2.474925	0.2543824
2.473175	0.2580179
2.51562	0.257485
2.579974	0.2501608
2.535728	0.2483783
2.522306	0.2383895
2.515017	0.2277872
2.487212	0.2199642
2.491078	0.2139932
2.528882	0.2176427
2.47776	0.2245059
2.531787	0.2274733
2.591319	0.2212858
2.571458	0.2082129
2.684431	0.1904984
2.670838	0.1750439
2.665448	0.1629822
2.758222	0.1493406
2.770106	0.1381106
2.84038	0.1332232
2.848024	0.1338712
2.829975	0.1406636
2.796435	0.1538764
2.706691	0.1619627
2.69415	0.1677561
2.660595	0.1760809
2.615378	0.1791179
2.60223	0.1858643
2.561942	0.1923253
2.510814	0.1945713
2.597139	0.1939829
2.665015	0.185387
2.71762	0.1782918
2.777975	0.1674012
2.714139	0.162639
2.668061	0.1680603
2.590173	0.1728475
2.483162	0.1824897
2.447133	0.1847712
2.425807	0.1879023
2.48669	0.1848444
2.517251	0.1794265
2.540987	0.1766009
2.586446	0.1652991
2.61921	0.1495275
2.634581	0.136086
2.584213	0.1262223
2.532439	0.1271423
2.431367	0.1407056
2.438005	0.1508444
2.481605	0.1609426
2.499715	0.1565775
2.602383	0.1460209
2.723323	0.1410357
2.701032	0.1400375
2.724791	0.1444899
2.694515	0.1482509
2.698888	0.1486979
2.668607	0.1477209
2.68815	0.1290728
2.512453	0.1977452
2.4974	0.2099287
2.453282	0.2282665
2.39085	0.2586631
2.346364	0.2822185
2.31534	0.2837191
2.320605	0.261009
2.302234	0.2223664
2.337735	0.1730707
2.310462	0.1327405
2.271735	0.1026568
2.323082	0.07585291
2.359046	0.05564053
2.199796	0.05001916
2.360229	0.07426415
2.346179	0.1039461
2.352854	0.1395962
2.423464	0.1774031
2.41077	0.2128364
2.425924	0.2455836
2.413959	0.2620216
2.399612	0.2574943
2.449408	0.231501
2.489004	0.1956644
2.579545	0.1761376
2.596094	0.1792957
2.517029	0.1930467
2.553531	0.2119226
2.536021	0.2220805
2.524265	0.2195515
2.582958	0.2074291
2.539159	0.1904939
2.556771	0.1666522
2.582311	0.1431537
2.525932	0.1279047
2.476458	0.1175616
2.44006	0.1153746
2.416722	0.1145623
2.374313	0.1169999
2.455813	0.1248435
2.471318	0.1416557
2.449944	0.1663111
2.47918	0.1907786
2.328315	0.2338073
2.1663	0.287522
2.072542	0.3226419
2.020197	0.351073
2.09487	0.3446925
2.210906	0.3065645
2.330072	0.2632191
2.424661	0.2220936
2.400162	0.1825318
2.43687	0.1493767
2.473967	0.1301887
2.466202	0.1108767
2.534575	0.1003757
2.451181	0.09090599
2.441703	0.09024589
2.444517	0.1079525
2.421036	0.1284992
2.44066	0.1528538
2.451319	0.1754248
2.461841	0.1895919
2.45696	0.2054114
2.437818	0.2170127
2.4333	0.230235
2.445106	0.2469198
2.464924	0.2547976
2.491636	0.2665125
2.545579	0.2684548
2.587024	0.2549472
2.58673	0.2503971
2.584428	0.2354875
2.569806	0.2249791
2.54452	0.1953801
2.567613	0.1411762
2.580145	0.09400206
2.547152	0.0934502
2.504438	0.1761294
2.503717	0.2516201
2.44704	0.3108752
2.4225	0.3118036
2.416058	0.2997358
2.405318	0.2909972
2.468147	0.2794335
2.494163	0.2531799
2.512079	0.2219373
2.509001	0.2098974
2.448132	0.2062749
2.41564	0.2014117
2.413328	0.190562
2.379618	0.1539102
2.425601	0.1047495
2.441696	0.06631061
2.431194	0.07056614
2.445073	0.1182948
2.449494	0.1825022
2.458264	0.2352318
2.476022	0.2422606
2.476501	0.195387
2.477029	0.122423
2.540643	0.05046484
2.841811	0.07286108
3.000961	0.1069609
3.126259	0.1367352
3.238418	0.1534408
3.290235	0.1491769
3.191479	0.1544544
2.954149	0.1658283
2.877172	0.1724121
2.787008	0.1916724
2.754268	0.217684
2.712422	0.2283088
2.67069	0.2352837
2.712314	0.2163482
2.753991	0.1847104
2.951814	0.1584155
3.02429	0.1417029
3.001034	0.1351715
2.949642	0.1295611
2.806094	0.1317652
2.68872	0.1288747
2.601927	0.1275412
2.605729	0.1261783
2.592173	0.1162578
2.561882	0.1091161
2.672507	0.1081582
2.66028	0.11219
2.67051	0.1139077
2.726132	0.111095
2.713799	0.1025425
2.694011	0.08947174
2.655502	0.08579244
2.61514	0.08424047
2.565289	0.08454026
2.522944	0.08396063
2.579231	0.07965356
2.465328	0.09098364
2.259978	0.1161758
2.258844	0.1389872
2.28767	0.1770333
2.364948	0.2149597
2.491197	0.2268824
2.532415	0.2499205
2.571114	0.262034
2.572827	0.2513347
2.556296	0.2430899
2.532664	0.2150823
2.534535	0.1787684
2.555633	0.1594317
2.603374	0.1530139
2.710781	0.15281
2.800322	0.1584522
2.88936	0.1656273
2.943849	0.1699982
2.917231	0.1745777
2.856805	0.1714521
2.787996	0.1603882
2.750036	0.149663
2.632013	0.1461299
2.572317	0.1417884
2.492627	0.1315317
2.430097	0.1153348
2.505071	0.09674577
2.443495	0.08741335
2.53916	0.08210795
2.63076	0.09078697
2.68084	0.1086104
2.679103	0.1358715
2.680655	0.1700454
2.628358	0.1929044
2.561218	0.2051762
2.597569	0.2049809
2.59055	0.1990062
2.618236	0.1876752
2.620237	0.1761107
2.654022	0.1623369
2.647459	0.1453672
2.62272	0.1345391
2.513167	0.1382865
2.251067	0.1514569
2.193329	0.1622018
2.175432	0.1698048
2.292547	0.1635329
2.429641	0.1593568
2.541353	0.172522
2.555444	0.1909467
2.494521	0.2088912
2.455123	0.2123695
2.405604	0.1984569
2.385217	0.182337
2.422965	0.1690893
2.517497	0.1653759
2.582384	0.1725098
2.601858	0.1901314
2.569013	0.2119962
2.537548	0.2257664
2.505189	0.2345496
2.486745	0.2318929
2.530622	0.2228751
2.5762	0.2146658
2.575443	0.206219
2.59614	0.1940388
2.56665	0.1929751
2.5612	0.2040461
2.521032	0.2159578
2.527341	0.2383949
2.504109	0.2545019
2.499399	0.2630517
2.545564	0.2588394
2.544297	0.233846
2.617354	0.1885104
2.65424	0.1361036
2.645393	0.09313483
2.652025	0.06828551
2.63401	0.06482706
2.591387	0.07888031
2.639058	0.1019231
2.746956	0.1390836
2.776041	0.1703919
2.859095	0.1888034
2.940619	0.1993141
2.927201	0.1921146
2.93952	0.1849432
2.862234	0.1824196
2.752465	0.1900692
2.651567	0.2068816
2.579897	0.218513
2.555698	0.217479
2.537136	0.2050581
2.609097	0.1891736
2.653065	0.192195
2.639076	0.2064731
2.643211	0.1972895
2.582819	0.161784
2.524146	0.1090487
2.555367	0.05147529
2.574991	0.07080788
2.490925	0.122875
2.575313	0.1677272
2.640247	0.2046243
2.596925	0.2248959
2.612084	0.232097
2.5749	0.2430825
2.52498	0.2489426
2.588211	0.2496365
2.584242	0.2461591
2.586577	0.2445712
2.512187	0.2428929
2.457199	0.2354111
2.471288	0.2151722
2.468336	0.1849298
2.551987	0.1529572
2.578786	0.1294543
2.613116	0.1199625
2.559859	0.1130043
2.56989	0.104315
2.513715	0.09093753
2.467111	0.07292023
2.549548	0.06143359
2.505764	0.06377282
2.625967	0.07352547
2.586619	0.1014033
2.580966	0.1304811
2.54819	0.1582559
2.616594	0.1934329
2.608222	0.2137014
2.598879	0.2310337
2.654256	0.2443646
2.592014	0.2425725
2.640484	0.2342692
2.750612	0.2287892
2.747033	0.2223636
2.774525	0.2103942
2.710846	0.2091968
2.592177	0.2079057
2.597385	0.2112882
2.588936	0.223004
2.622234	0.2319216
2.637312	0.237181
2.599452	0.2223151
2.583114	0.1922977
2.594609	0.1423615
2.580892	0.08533762
2.649166	0.05646919
2.653817	0.07711394
2.615196	0.08777256
2.520106	0.07404429
2.757652	0.08138779
2.810986	0.1334297
2.75265	0.1848276
2.784461	0.2154043
2.78117	0.2087038
2.732631	0.2076503
2.697986	0.2102134
2.580933	0.2168882
2.219993	0.2688794
1.902973	0.371896
1.723978	0.4783545
1.583823	0.5948349
1.546898	0.6357844
1.555185	0.5988649
1.581791	0.5404313
1.639324	0.4729173
1.683651	0.4151699
1.736078	0.3926551
1.807019	0.3918382
1.892196	0.4109793
1.883052	0.4618557
1.924013	0.5051401
1.877215	0.5485395
1.853206	0.553376
1.872091	0.5337162
1.801754	0.5402696
1.742089	0.5770444
1.68252	0.6243594
1.642204	0.6630712
1.662034	0.6450792
1.740074	0.5868565
1.790573	0.5362515
1.759344	0.5244713
1.663379	0.5738052
1.550367	0.6574488
1.473818	0.7653187
1.454632	0.8465906
1.458492	0.8703412
1.472534	0.8719189
1.47439	0.856177
1.491779	0.8360775
1.523569	0.7880693
1.5979	0.6639041
1.821979	0.5169785
2.151208	0.3752548
2.518987	0.276978
2.654699	0.244242
2.641171	0.2232408
2.711366	0.2038822
2.663079	0.1986339
2.676304	0.2053252
2.642973	0.222808
2.58092	0.2409659
2.605691	0.249366
2.549067	0.2418303
2.519579	0.2347851
2.526204	0.2413024
2.481645	0.2485268
2.54377	0.2519228
2.602052	0.2298517
2.582824	0.1942649
2.505883	0.162097
2.406299	0.1239433
2.326114	0.0968274
2.313103	0.07093173
2.795641	0.06044902
2.594857	0.07715251
2.640646	0.08497305
2.565545	0.08436516
2.480935	0.07259407
2.604931	0.05931046
2.715838	0.05027081
2.864094	0.05947793
2.790935	0.07254586
2.621632	0.09289037
2.539868	0.1161544
2.462764	0.1415523
2.479424	0.1676095
2.442822	0.1932416
2.445358	0.2149778
2.502259	0.2314611
2.504047	0.2410012
2.569403	0.2418555
2.615171	0.235681
2.523825	0.2245142
2.527605	0.2102034
2.512898	0.1951419
2.482175	0.1858716
2.504367	0.1844724
2.515368	0.1970601
2.497865	0.2144135
2.534616	0.2256828
2.588187	0.224113
2.591176	0.2088147
2.680318	0.1878749
2.733859	0.168273
2.795954	0.1530057
2.844033	0.1386436
2.815727	0.1297719
2.820925	0.1274579
2.818482	0.1342771
2.84995	0.1503514
2.91637	0.1666745
2.837536	0.1793886
2.783997	0.1888561
2.716688	0.1919951
2.598577	0.1924424
2.586939	0.1923787
2.568525	0.1909587
2.503278	0.1932029
2.591986	0.1948115
2.692909	0.1907033
2.756885	0.1870883
2.832566	0.180618
2.764799	0.1776944
2.678421	0.1807074
2.596556	0.182401
2.548128	0.1841337
2.495729	0.1812192
2.457944	0.1834946
2.511893	0.1854254
2.486928	0.1858579
2.525877	0.1848314
2.572258	0.167294
2.536566	0.1384772
2.615514	0.1171547
2.545861	0.1044551
2.554718	0.1108487
2.529489	0.1280471
2.552802	0.1353491
2.650038	0.1385331
2.577374	0.1287959
2.648162	0.1199919
2.737663	0.120239
2.573645	0.1282991
2.665963	0.1375605
2.631343	0.1408044
2.59249	0.1398324
2.669336	0.1384681
2.693517	0.1227867
2.570833	0.1921672
2.548048	0.2001952
2.514745	0.2174693
2.502303	0.2480505
2.398314	0.2733843
2.367015	0.2782582
2.381262	0.2558937
2.324888	0.2154117
2.369067	0.1609037
2.305615	0.1129551
2.208283	0.07790711
2.330442	0.07706986
2.369638	0.1167777
2.437795	0.1630159
2.403683	0.2085055
2.425928	0.2437801
2.416071	0.2642156
2.414275	0.2545337
2.493384	0.2219504
2.535085	0.1826802
2.65389	0.1570313
2.613035	0.1603138
2.542946	0.1767815
2.587504	0.1992798
2.492177	0.2129047
2.502473	0.2088136
2.518022	0.1985982
2.472419	0.1876325
2.525135	0.1728544
2.529809	0.1629504
2.4932	0.1595766
2.44052	0.1557652
2.461999	0.1581717
2.503009	0.1623278
2.455768	0.1704833
2.516661	0.1857004
2.500198	0.2066353
2.46904	0.2304444
2.512815	0.2475035
2.381476	0.2731546
2.214391	0.3173647
2.103189	0.3439506
2.058568	0.3644735
2.135739	0.3552188
2.271708	0.3029408
2.414842	0.2456028
2.520251	0.1899852
2.513176	0.1432427
2.567774	0.1083426
2.576683	0.09278167
2.543712	0.08493747
2.657429	0.08118568
2.569753	0.08015147
2.619103	0.08608238
2.557864	0.109909
2.490603	0.1454445
2.464154	0.1830369
2.453973	0.214972
2.453714	0.233694
2.402853	0.246605
2.374859	0.2550175
2.358935	0.2674862
2.370766	0.2768927
2.440527	0.2765266
2.457175	0.2796863
2.51304	0.2754166
2.564745	0.2628458
2.556184	0.2592314
2.587884	0.2484095
2.596572	0.2419875
2.566749	0.223463
2.570869	0.1785872
2.576709	0.1328793
2.50386	0.07910631
2.529598	0.09723531
2.513176	0.1780686
2.538887	0.249662
2.486199	0.2988352
2.491288	0.2970922
2.484629	0.2845627
2.458244	0.2767608
2.528051	0.2699862
2.541301	0.2461917
2.573714	0.2139917
2.573133	0.1985401
2.502596	0.1920031
2.47277	0.1778971
2.449128	0.1570035
2.432283	0.1143484
2.48659	0.06216604
2.554283	0.06166008
2.514941	0.1254446
2.44529	0.1938228
2.485105	0.2296253
2.471996	0.207406
2.472666	0.1439558
2.571689	0.07181436
2.837741	0.06070714
2.816615	0.1084013
2.920918	0.1451242
2.951035	0.1703357
2.972201	0.1796909
2.994822	0.1720426
2.903879	0.174397
2.763337	0.1815618
2.766143	0.1802022
2.723361	0.19134
2.742625	0.2105512
2.693628	0.2189126
2.641414	0.2252478
2.703358	0.2093158
2.739389	0.1813532
2.953558	0.1590047
3.029305	0.1438212
3.035879	0.1295354
3.014993	0.1105922
2.936771	0.09444047
2.894256	0.07900328
2.795393	0.06891262
2.649978	0.06288229
2.522502	0.05761829
2.401963	0.05640731
2.457792	0.06094834
2.580936	0.07454964
2.59829	0.09048088
2.695748	0.104059
2.734231	0.1156212
2.724286	0.121951
2.657421	0.1329807
2.609201	0.1433948
2.577453	0.1494333
2.599998	0.1516169
2.666349	0.1460713
2.595632	0.1548894
2.319528	0.1891675
2.266902	0.2055905
2.216839	0.2329242
2.230831	0.2605097
2.408229	0.2454441
2.466242	0.2521815
2.553229	0.254534
2.593816	0.2374062
2.6013	0.2320055
2.55604	0.2145986
2.531499	0.189995
2.535199	0.1769901
2.561749	0.1695118
2.64638	0.1655052
2.762733	0.1642735
2.877122	0.162652
2.915642	0.1602796
2.914848	0.1676304
2.87302	0.1721191
2.775802	0.1742599
2.710745	0.1852099
2.626591	0.1963945
2.549208	0.2025554
2.510887	0.2008135
2.474732	0.18562
2.481123	0.1676142
2.505722	0.1576332
2.561858	0.1474186
2.651853	0.1567991
2.65654	0.1724437
2.626404	0.1893108
2.642539	0.210907
2.585062	0.2173303
2.533701	0.212996
2.551017	0.2046812
2.528355	0.1974797
2.534515	0.1845038
2.586724	0.1766238
2.6209	0.1659348
2.650725	0.1485179
2.66281	0.1394861
2.539277	0.1441595
2.336951	0.1550239
2.262054	0.1641219
2.233137	0.1697501
2.321576	0.160579
2.443059	0.1585263
2.563331	0.1739912
2.581652	0.1975537
2.576358	0.2212925
2.556544	0.2314626
2.486881	0.227082
2.450353	0.2159818
2.444545	0.2047358
2.479374	0.1977947
2.529734	0.1971594
2.574734	0.206772
2.510745	0.2245111
2.481618	0.235322
2.488949	0.2390557
2.460838	0.2319189
2.543484	0.2168683
2.621148	0.2067183
2.603661	0.2026341
2.659595	0.1941301
2.650106	0.1936044
2.600691	0.2041061
2.595469	0.2153587
2.539275	0.2368063
2.509945	0.2539869
2.497891	0.2639104
2.49717	0.2631667
2.51946	0.2474761
2.535413	0.2112101
2.552807	0.1635699
2.542835	0.1213599
2.478379	0.09242048
2.481452	0.0879199
2.513902	0.1039813
2.582338	0.1277748
2.708192	0.1626302
2.747493	0.1873503
2.833031	0.1997116
2.902772	0.2065078
2.868575	0.199821
2.85699	0.1955015
2.773082	0.1922616
2.656914	0.1959829
2.576184	0.2066421
2.532632	0.2156597
2.480094	0.2146549
2.476277	0.2049089
2.556786	0.197172
2.546585	0.2027219
2.564776	0.2055716
2.565101	0.1807705
2.481272	0.1343343
2.476288	0.07427521
2.517801	0.09751642
2.62635	0.1429533
2.688635	0.1824398
2.668073	0.2073106
2.68845	0.2120982
2.645883	0.2237378
2.572979	0.2351529
2.60873	0.2436028
2.602128	0.247314
2.600465	0.2494786
2.549438	0.2429208
2.492478	0.2226724
2.492194	0.1884259
2.481463	0.1479482
2.5521	0.112582
2.561786	0.09272629
2.59063	0.08510635
2.542302	0.08140369
2.539796	0.07360978
2.579045	0.05925365
2.532763	0.05545238
2.501004	0.07897707
2.505517	0.1065423
2.603379	0.144947
2.614449	0.1715526
2.591077	0.2008547
2.631118	0.2295997
2.588799	0.2372821
2.625643	0.2361384
2.745981	0.2300688
2.742406	0.2176205
2.76412	0.2054286
2.690823	0.2066037
2.543712	0.2081918
2.544301	0.2141147
2.491923	0.2319242
2.539989	0.2424548
2.56424	0.2405497
2.539664	0.2117598
2.571504	0.1620103
2.539359	0.1028157
2.554998	0.05087326
2.620561	0.06891473
2.633456	0.08990124
2.573309	0.08702357
2.601925	0.06221716
2.657031	0.05336249
2.74792	0.1097964
2.784863	0.1591044
2.746682	0.204235
2.752571	0.2221692
2.690092	0.2171329
2.637919	0.2208881
2.609068	0.2244908
2.493555	0.2311924
2.164788	0.2971566
1.846488	0.4130385
1.657789	0.5321402
1.556211	0.6457083
1.527126	0.6832304
1.554543	0.6485364
1.574878	0.5961879
1.598036	0.5501719
1.62281	0.5020405
1.661697	0.4737622
1.73352	0.4500115
1.866776	0.4361956
1.915329	0.4697289
1.938106	0.4949014
1.945987	0.5248976
1.884966	0.5267087
1.879519	0.4925092
1.820457	0.5091319
1.736149	0.5593265
1.714126	0.5963959
1.686812	0.6205384
1.725173	0.593345
1.789161	0.5488738
1.782392	0.5567674
1.717553	0.6157635
1.622271	0.7009853
1.530567	0.7864764
1.468918	0.8571872
1.450893	0.8797892
1.459886	0.8648223
1.493369	0.8395911
1.526354	0.8142471
1.55398	0.7890799
1.59354	0.7478533
1.677396	0.6320419
1.886308	0.4959971
2.180918	0.3726431
2.54345	0.2802868
2.631205	0.2576505
2.606122	0.243841
2.643092	0.2311886
2.556396	0.2262621
2.569275	0.2272193
2.535793	0.2351428
2.528605	0.2437725
2.582068	0.241817
2.545888	0.2284171
2.567568	0.2228455
2.538121	0.2340047
2.526489	0.2461183
2.607681	0.2536317
2.642872	0.2371403
2.64789	0.2086797
2.473068	0.189991
2.358693	0.1595758
2.27124	0.1326573
2.28068	0.1035474
2.529706	0.07119509
2.724802	0.05614213
2.692089	0.0506285
2.531127	0.0566132
2.595258	0.05689024
2.528065	0.05087241
2.471751	0.06478865
2.535912	0.08427145
2.607099	0.1090086
2.533352	0.1395121
2.559118	0.1698483
2.566074	0.1981968
2.563247	0.2153603
2.613602	0.2232196
2.577992	0.2233059
2.503185	0.2124028
2.456868	0.1973792
2.447279	0.1792756
2.48885	0.1650299
2.490422	0.1672002
2.537404	0.187103
2.51193	0.214057
2.503648	0.2308833
2.609176	0.2306008
2.652882	0.2106054
2.74572	0.1837957
2.797442	0.1633197
2.739968	0.1456811
2.678915	0.133222
2.65784	0.1277569
2.745078	0.1284418
2.749576	0.1407723
2.751521	0.1623718
2.838922	0.1816812
2.750205	0.1995695
2.749375	0.2117482
2.739949	0.2138651
2.64818	0.2139605
2.636772	0.2085305
2.591485	0.2049363
2.522779	0.2053383
2.563997	0.2036206
2.591703	0.2014268
2.642452	0.1968914
2.733019	0.1935273
2.666067	0.1960493
2.647227	0.1969974
2.64876	0.1978125
2.610558	0.1964089
2.572664	0.190353
2.592543	0.1896088
2.592553	0.1918
2.555655	0.1936885
2.604357	0.1900189
2.57118	0.170649
2.516305	0.136363
2.555177	0.1098207
2.502968	0.09677624
2.583566	0.1030367
2.571436	0.1159001
2.633566	0.1168925
2.687732	0.1101169
2.617066	0.09547918
2.681806	0.08846889
2.642963	0.09463277
2.521752	0.1102015
2.635464	0.1259873
2.563379	0.1295727
2.544054	0.127998
2.60864	0.1270197
2.598773	0.1125861
2.621805	0.1999211
2.63969	0.2018577
2.565832	0.2113215
2.540221	0.2347467
2.453542	0.2605771
2.392238	0.2692921
2.430734	0.2518651
2.387213	0.2115752
2.398977	0.151889
2.358715	0.09660618
2.241768	0.05803284
2.529133	0.0600678
2.522703	0.1057993
2.508936	0.161684
2.442146	0.2146337
2.443236	0.2530279
2.441294	0.2714929
2.439728	0.2613748
2.523441	0.2273898
2.569839	0.1879683
2.614654	0.1614478
2.632931	0.1602314
2.533141	0.1744476
2.558995	0.1950373
2.46405	0.2051614
2.450698	0.198384
2.470436	0.182796
2.438668	0.1683011
2.545391	0.159367
2.490729	0.157431
2.462772	0.1673982
2.411341	0.1757094
2.401751	0.1856764
2.502506	0.1966117
2.460816	0.2143577
2.509194	0.2402264
2.505958	0.260471
2.453494	0.2794341
2.510138	0.2816191
2.422122	0.2819291
2.260607	0.3126055
2.200789	0.3314087
2.153224	0.3416194
2.209998	0.334428
2.342314	0.2770652
2.42907	0.2098013
2.54064	0.1502872
2.577825	0.1003657
2.658629	0.06528413
2.65258	0.05459945
2.570321	0.056003
2.658375	0.05968628
2.603022	0.06705441
2.677612	0.07585824
2.600411	0.103367
2.535746	0.1493589
2.52478	0.1976248
2.486054	0.2420127
2.468035	0.2660378
2.413765	0.2779145
2.38499	0.2873224
2.374347	0.3004735
2.397461	0.3048507
2.457559	0.2972103
2.445567	0.2860436
2.505491	0.267763
2.547485	0.2501088
2.529304	0.2400381
2.574116	0.2312473
2.57117	0.2300057
2.536885	0.2255198
2.536841	0.1994855
2.550301	0.1648819
2.522228	0.1187509
2.570767	0.07387828
2.539881	0.09992674
2.549585	0.1744637
2.573219	0.2368726
2.529166	0.2738217
2.546023	0.2707164
2.560256	0.2595309
2.50137	0.2537553
2.546635	0.2499379
2.576219	0.2304997
2.58771	0.2055429
2.606802	0.1964282
2.571092	0.1884341
2.507539	0.1658303
2.454209	0.1336219
2.454674	0.08341383
2.601945	0.07810362
2.496985	0.1519543
2.507975	0.211764
2.515547	0.2181773
2.497209	0.1735321
2.584185	0.1019174
2.637942	0.0650544
2.717377	0.1035679
2.677803	0.1503769
2.755703	0.1864628
2.770709	0.2048389
2.759068	0.2070293
2.796454	0.198666
2.717653	0.1972075
2.661387	0.1918574
2.670694	0.1824059
2.647016	0.1867729
2.706196	0.2007479
2.637202	0.2152008
2.61681	0.2275312
2.662827	0.224228
2.66052	0.2006041
2.779407	0.1788016
2.82909	0.1565894
2.862447	0.123651
2.910977	0.09104475
2.991813	0.06218618
2.525177	0.05450326
2.627633	0.07593298
2.719923	0.09971431
2.710438	0.1239317
2.623661	0.1523177
2.588927	0.1772832
2.549144	0.1966796
2.574811	0.2072705
2.623626	0.2043701
2.562836	0.2113158
2.363811	0.2394797
2.338001	0.245348
2.214625	0.2654913
2.148667	0.289793
2.289247	0.2653178
2.336707	0.2616516
2.472288	0.2507698
2.605931	0.2226558
2.63368	0.2172313
2.561121	0.2124451
2.539732	0.2088095
2.486449	0.215911
2.448234	0.2164076
2.481221	0.2141329
2.604705	0.2017707
2.769164	0.1848412
2.862374	0.1743952
2.89608	0.1735255
2.880429	0.1747929
2.804101	0.1775038
2.716848	0.1991822
2.638472	0.2227115
2.540185	0.244966
2.516234	0.2578382
2.481622	0.2511582
2.506946	0.23797
2.526307	0.2273413
2.565115	0.2132699
2.662873	0.2174125
2.643792	0.2267118
2.634756	0.2280939
2.606766	0.2387076
2.545197	0.2328984
2.531121	0.2175377
2.567523	0.2080255
2.605758	0.2010642
2.612594	0.1864136
2.643602	0.1815278
2.616028	0.1748199
2.61093	0.157704
2.632926	0.1517236
2.497549	0.1562744
2.40794	0.1618417
2.341564	0.1671695
2.293344	0.1681026
2.380068	0.1567215
2.454874	0.1586747
2.562003	0.173001
2.579905	0.2017284
2.584954	0.2308701
2.557678	0.2449512
2.50866	0.2488154
2.493353	0.2423161
2.475226	0.2311901
2.492909	0.2219792
2.517344	0.2133088
2.547216	0.2119583
2.479669	0.2262892
2.465057	0.2376953
2.456673	0.2409803
2.425502	0.2336657
2.541528	0.2139591
2.632068	0.1996296
2.639863	0.2030129
2.695285	0.201739
2.644715	0.2009451
2.589698	0.2101608
2.610621	0.2193802
2.582484	0.2394795
2.597249	0.2595556
2.59331	0.2685514
2.566511	0.2679879
2.569814	0.2602229
2.563928	0.2370909
2.575498	0.2068377
2.573134	0.1705651
2.568225	0.1390678
2.557688	0.131316
2.607215	0.1402012
2.631749	0.1662131
2.700622	0.1969092
2.733237	0.2130384
2.753939	0.2189938
2.801095	0.2105133
2.777851	0.1941784
2.781004	0.1832927
2.698009	0.1758214
2.629714	0.1801368
2.52934	0.1962802
2.503242	0.212527
2.438944	0.2188783
2.439857	0.2203105
2.539443	0.2238201
2.532142	0.2304016
2.587719	0.2166305
2.610906	0.1743278
2.547901	0.114533
2.591441	0.05001946
2.590918	0.07888977
2.646847	0.1212135
2.735537	0.1611038
2.660975	0.1844683
2.682131	0.1889361
2.652852	0.205362
2.572008	0.2235476
2.621197	0.2426753
2.635224	0.2483658
2.63309	0.2495551
2.565855	0.2338134
2.524714	0.2038197
2.516918	0.162902
2.484805	0.1167222
2.594575	0.08341872
2.601771	0.06810752
2.611336	0.06359597
2.601827	0.0610111
2.686092	0.05436808
2.486607	0.06536243
2.525758	0.1030063
2.584968	0.1367279
2.55993	0.1788717
2.610066	0.2217902
2.633546	0.2398536
2.632048	0.2459383
2.749892	0.2367317
2.746467	0.2143988
2.734085	0.2007993
2.676528	0.1961189
2.475761	0.1970681
2.467936	0.2088721
2.46001	0.2307537
2.509069	0.2469078
2.571328	0.2388716
2.576108	0.1979214
2.573482	0.1336812
2.552608	0.07025897
2.600204	0.06667002
2.653839	0.09944851
2.696296	0.1099949
2.761719	0.09381414
2.813784	0.06292593
2.649663	0.09255981
2.716931	0.1492905
2.761575	0.1911953
2.720694	0.2194343
2.731482	0.2227714
2.705721	0.2140325
2.668052	0.2213918
2.68555	0.2289505
2.524478	0.2458557
2.112829	0.3368174
1.787824	0.4650683
1.597468	0.5956678
1.510954	0.7071927
1.485986	0.7365189
1.522135	0.7001555
1.546936	0.6490535
1.554343	0.6126516
1.574726	0.5746918
1.607975	0.5504726
1.664804	0.5200624
1.798504	0.4871699
1.87273	0.5019222
1.906164	0.5051354
1.917156	0.5224724
1.850053	0.5265879
1.84746	0.4877649
1.790285	0.5175889
1.729525	0.5648353
1.746456	0.578581
1.731732	0.5851374
1.7974	0.5465642
1.857259	0.5146098
1.797828	0.5730538
1.713311	0.6763198
1.613334	0.7754639
1.536825	0.8429
1.492239	0.8509776
1.483445	0.7975019
1.490094	0.7308016
1.531384	0.6885355
1.575482	0.6842388
1.598032	0.7001157
1.632666	0.6987003
1.727992	0.6107063
1.877285	0.4846179
2.126941	0.3680747
2.492219	0.2783679
2.541659	0.2590441
[truncated: 998,000+ more rows]
