# Supplementary material for: Metabolic profiling of steatotic liver disease by fluorescence lifetime imaging microscopy
Source: Commun Med (Lond). 2026 Apr 25;6:369. doi: 10.1038/s43856-026-01605-7 (PMC13324169; doi:10.1038/s43856-026-01605-7)
Supplement: Supplementary file 35 — Supplementary Data 32 [file 43856_2026_1605_MOESM35_ESM.csv]

2.946344	0.3571966
2.899142	0.3538343
2.922275	0.3449205
2.955372	0.326661
2.918264	0.335692
2.894894	0.3372741
2.914785	0.3474613
2.945832	0.3652295
3.0514	0.3765693
3.156951	0.3862966
3.128448	0.3744284
3.003884	0.3659129
2.887131	0.3450007
2.855102	0.3351711
2.843063	0.3337948
2.915151	0.3213389
2.94191	0.3317588
2.990282	0.3436263
2.996967	0.3538816
3.083464	0.3668933
3.115966	0.3672301
2.973507	0.355921
2.985258	0.3536329
2.888469	0.3551226
2.921946	0.3422145
3.114611	0.3429714
3.172298	0.3501154
3.158339	0.355943
3.274365	0.3717784
3.22364	0.3833889
3.14046	0.3745327
3.191396	0.3445098
3.096124	0.3294359
3.105818	0.3207453
3.194907	0.2965642
3.188516	0.2826779
3.14832	0.2674993
3.107227	0.2498737
3.17059	0.2470045
3.321325	0.2457245
3.361027	0.2408334
3.452427	0.2466236
3.26539	0.2932223
3.151497	0.3599488
3.199607	0.4268859
3.057763	0.4384509
2.997161	0.4053869
2.991857	0.3756651
2.902207	0.3679664
2.993266	0.3780859
3.115655	0.3756995
3.136113	0.3780469
3.20457	0.3550094
3.25197	0.3491926
3.335112	0.369871
3.327933	0.3659058
3.287079	0.3546493
3.272876	0.3764164
3.161281	0.3822988
3.047734	0.3711874
3.048923	0.390179
3.094584	0.3850567
3.059407	0.376521
3.233877	0.3842171
3.199324	0.3911881
2.994897	0.3893361
2.981007	0.387484
2.852763	0.3940029
2.770226	0.3861902
2.870678	0.3785284
2.843269	0.4086713
2.875928	0.4189625
2.982486	0.416091
2.976981	0.4298858
3.078098	0.4313796
3.094212	0.4354066
3.108955	0.4278721
3.121606	0.3928968
3.145748	0.3834352
3.065788	0.4053284
3.031123	0.4371543
3.089219	0.4731353
3.047449	0.4751272
2.992046	0.4405529
3.038069	0.4088337
2.992406	0.3866754
3.043772	0.3585446
3.244288	0.356288
3.171802	0.3716101
3.103739	0.3906684
3.06571	0.4055156
2.946179	0.4172754
3.04857	0.4169194
3.137396	0.4086458
3.114695	0.4381341
3.163089	0.4620246
3.096474	0.445003
2.910439	0.4649693
2.646633	0.4923693
2.622502	0.4807529
2.665008	0.5031208
2.783683	0.4905487
3.056383	0.421625
3.086761	0.3827033
3.098619	0.3577453
3.205422	0.3321428
3.213413	0.3436711
3.336687	0.3712371
3.363493	0.3905287
3.329671	0.4122539
3.350883	0.4131352
3.294276	0.4095019
3.188585	0.3796369
3.186135	0.3541924
3.210558	0.3332935
3.149667	0.3106584
3.143533	0.3078107
3.091293	0.2871412
3.014602	0.2580765
2.961418	0.2675092
2.927819	0.2928097
2.921653	0.3169844
2.979117	0.345051
3.00774	0.3630522
3.103916	0.368036
3.130786	0.3763932
3.027895	0.3936546
3.084834	0.3751194
2.999156	0.3738795
2.952198	0.3769559
2.973886	0.3769319
2.958766	0.4016694
2.918904	0.4178997
2.894387	0.4159693
2.89312	0.384105
2.73848	0.3455831
2.735416	0.2807117
2.801173	0.2640283
2.876954	0.2713316
2.998578	0.2692628
3.161398	0.323071
3.224514	0.3645162
3.228727	0.3972293
3.26986	0.421763
3.246749	0.4076108
3.342298	0.391616
3.23916	0.3728503
3.122699	0.3807175
3.042557	0.3968194
2.954109	0.3832774
2.955958	0.4195436
2.959273	0.4141046
3.066063	0.4031067
2.999589	0.4195573
2.953178	0.4052655
3.107109	0.420908
3.088725	0.4430177
3.142617	0.4401186
3.383213	0.440266
3.285614	0.444247
3.280196	0.426054
3.288157	0.3859868
3.207421	0.4012097
3.235471	0.4141805
3.291445	0.4094928
3.272897	0.4108697
3.21648	0.3744853
3.293859	0.3351147
3.133013	0.3202361
3.092366	0.3793529
3.218508	0.4079497
3.141026	0.4281238
3.172402	0.4443487
3.182849	0.4242289
3.123279	0.3994096
3.126465	0.3752696
3.082597	0.3366082
3.065838	0.2994199
2.962528	0.2816397
2.933389	0.278273
3.058251	0.2883892
3.09179	0.3213939
3.132264	0.3449672
3.14376	0.3453916
3.160667	0.3801931
3.068858	0.4013921
3.080146	0.4154009
3.131678	0.4244456
3.033261	0.4038524
3.194099	0.3617338
3.245826	0.338562
3.201741	0.3602932
3.220236	0.3818913
3.341316	0.4014004
3.359842	0.3941704
3.410194	0.3860348
3.434953	0.4025526
3.275702	0.4207677
3.20057	0.4393765
3.132553	0.4603354
3.109469	0.4394518
3.188058	0.3958945
3.180684	0.3596456
3.246657	0.3274443
3.30805	0.3234041
3.140766	0.3520876
3.246979	0.3900333
3.272758	0.4023058
3.318493	0.4221473
3.388361	0.4489082
3.394444	0.4717685
3.365268	0.4741663
3.303738	0.4738329
3.175599	0.469463
3.161033	0.4720135
3.03984	0.4936228
2.999439	0.479488
3.04969	0.4332439
2.937136	0.3958655
3.090959	0.3608274
3.009976	0.3422369
2.92959	0.3421959
2.919408	0.3277838
2.816692	0.3051324
2.919017	0.3041808
2.93749	0.3146144
2.983304	0.3351364
2.990921	0.3501799
3.036331	0.3457274
3.232125	0.3406221
3.277075	0.3242468
3.353549	0.3456249
3.315373	0.355746
3.220977	0.3389788
3.131717	0.3270595
2.96228	0.2899129
2.92537	0.2836193
2.900353	0.3092773
3.037479	0.3358885
3.126719	0.3601648
3.139521	0.3286273
3.281761	0.2978494
3.224754	0.2928864
3.389696	0.2745948
3.308106	0.282032
3.108392	0.3098304
3.11056	0.3117571
3.072196	0.3138238
3.111495	0.3411863
3.203734	0.3195712
3.276135	0.262926
3.30451	0.2194694
3.280155	0.2422135
3.345396	0.2583522
3.363963	0.3077718
3.24545	0.3842989
3.139254	0.3902167
3.073301	0.4206852
2.989443	0.4438731
2.957988	0.4053977
3.000475	0.39654
2.961819	0.4029276
2.965215	0.4221923
2.994599	0.4299699
3.02772	0.3936167
3.137537	0.3507501
3.169308	0.3084758
3.077499	0.3194253
3.08886	0.3399695
3.199699	0.3523337
3.197127	0.3317811
3.333446	0.3132168
3.407074	0.2997593
3.219352	0.3067342
3.095933	0.3411284
2.988142	0.3815815
2.86365	0.4020134
2.87446	0.4009934
3.085709	0.4096527
3.141918	0.3955527
3.103884	0.4043749
3.052814	0.400504
3.05643	0.3918356
3.100735	0.3821908
3.216543	0.3785683
3.258863	0.3877284
3.047465	0.399121
3.033952	0.4182699
3.032938	0.413318
2.988998	0.4057316
2.970004	0.3972991
2.983344	0.3885711
2.861505	0.3910682
2.892438	0.3905192
3.019156	0.4027826
3.004989	0.3958456
3.162559	0.3622222
3.18284	0.322909
3.121637	0.2862824
3.156732	0.2847567
3.119047	0.3040223
3.103657	0.3438953
3.199058	0.3534562
3.0427	0.3386317
3.001652	0.3393158
2.92432	0.3255619
2.882151	0.3407025
2.962975	0.3665523
2.860653	0.4007457
3.023237	0.4390488
3.047859	0.4520692
3.086954	0.4391068
3.199651	0.4153589
3.13589	0.4241136
3.039514	0.4198196
3.045103	0.4351023
2.954572	0.4377465
2.88194	0.3929962
2.91735	0.3711123
2.950581	0.3482827
3.021894	0.351386
2.94207	0.374158
2.903008	0.405039
2.826352	0.4481661
3.013988	0.4662772
3.008493	0.4851933
3.005363	0.4990414
3.053296	0.501462
3.012005	0.4646581
3.208301	0.4467817
3.231707	0.4089969
3.27813	0.3734423
3.144099	0.3911196
3.054167	0.381909
3.182099	0.3899769
3.082079	0.3964344
3.154866	0.3963271
3.226043	0.4112357
3.256032	0.4158262
3.4021	0.421945
3.440744	0.4116259
3.38762	0.3703884
3.338446	0.3327754
3.263674	0.2904493
3.09622	0.2837405
3.253337	0.3046291
3.160304	0.3291238
3.374916	0.3909644
3.327023	0.4292612
3.259074	0.4038501
3.426855	0.3457895
3.062008	0.2666173
3.284288	0.2005835
3.280817	0.2159144
3.102005	0.2800008
3.22755	0.3381281
3.135823	0.3886959
3.205744	0.4017508
3.087752	0.3753223
3.112925	0.3385578
3.196244	0.3378793
3.160223	0.3542553
3.253864	0.3933381
3.210823	0.4141915
3.247411	0.3836263
3.192741	0.3511732
3.376705	0.3165002
3.502392	0.3210432
3.224511	0.3257665
3.236343	0.2956267
3.113687	0.2355463
2.756056	0.1519451
2.853698	0.1126357
2.821722	0.1373791
2.68236	0.2173404
2.57519	0.3035251
2.517728	0.3923819
2.60887	0.4228846
2.708477	0.3667549
2.938996	0.291795
3.332406	0.2230868
3.247083	0.2285427
3.393302	0.2840042
3.430053	0.3511597
3.520797	0.3777187
3.769524	0.3622395
3.647139	0.3655594
3.476878	0.3772606
3.425885	0.3938769
3.256214	0.3974516
3.293796	0.3929514
3.261051	0.3912993
3.157581	0.404024
3.080144	0.4105262
2.900157	0.4078732
3.060502	0.3915733
3.194729	0.3331861
3.40606	0.3044883
3.580868	0.2996752
3.457291	0.3101387
3.388456	0.3549328
3.188902	0.3705664
3.102756	0.3743244
3.224926	0.3728918
3.067408	0.3797924
3.147672	0.3825384
3.200064	0.3790074
2.979602	0.3689833
2.881914	0.3624181
2.77791	0.3691744
2.821418	0.4000799
2.877497	0.4311133
2.959064	0.4277892
2.994305	0.434547
2.992164	0.4214369
2.946171	0.4262408
2.9851	0.4328425
3.093475	0.4314235
3.004444	0.4262316
3.094575	0.3861968
3.091246	0.3601972
2.876441	0.3623763
3.011417	0.36817
3.061158	0.3920744
3.050013	0.4175195
3.331167	0.4136316
3.25032	0.4066272
3.181235	0.3820799
3.178218	0.3484754
2.83899	0.318029
2.923628	0.2828724
2.945528	0.2799236
3.051881	0.2846926
3.238128	0.2999907
3.16627	0.3266163
3.071918	0.3631502
2.979253	0.3870112
2.859119	0.3971983
2.734544	0.3962425
2.731144	0.388933
2.755626	0.4294284
2.750271	0.4520874
2.83724	0.4645027
2.8395	0.4716915
2.883063	0.4376856
2.937034	0.4199531
2.950649	0.4114033
3.101662	0.4035725
3.033596	0.3839628
2.980555	0.3714904
3.01073	0.3855741
2.846039	0.3856091
2.918673	0.4029822
2.982696	0.4087535
3.012207	0.3875728
3.05903	0.3751279
3.073273	0.3643631
3.104	0.3499092
3.063254	0.3519448
3.077298	0.3503183
2.980646	0.3619855
2.947865	0.3887382
2.941923	0.3971826
2.822204	0.4058328
2.849209	0.409842
2.736695	0.4136566
2.798194	0.4040595
3.029533	0.3917041
3.22776	0.3611909
3.324144	0.3216247
3.30586	0.3229645
3.232063	0.3311403
3.187006	0.3262138
3.397532	0.3263612
3.31601	0.3215974
3.184355	0.3358554
3.034965	0.3644753
2.811337	0.3779964
2.904407	0.388973
3.058046	0.3893191
3.061219	0.3723017
3.160703	0.3619548
3.14653	0.3539508
3.069043	0.3198313
3.121727	0.300289
3.015587	0.3054544
3.022109	0.3026942
2.971323	0.3187532
2.931544	0.3243107
2.93655	0.32669
2.873086	0.3256863
2.80395	0.302815
2.813084	0.2952181
3.018971	0.2995384
2.875333	0.3050478
3.022159	0.3079648
3.045012	0.304303
2.980994	0.2856873
3.182966	0.2724307
3.165634	0.2665334
3.157267	0.2787706
2.975089	0.2820301
2.92322	0.2822901
2.843383	0.2895253
2.853153	0.2797909
2.934023	0.2806236
2.949284	0.286438
3.081971	0.2928434
3.097801	0.2655036
3.103655	0.3511993
3.096754	0.3691483
3.186128	0.3663648
3.129283	0.3494186
3.019068	0.3458965
2.931124	0.3442673
2.85593	0.353432
2.87235	0.3741172
2.963844	0.3921669
3.039336	0.3928474
2.995254	0.3827291
2.926809	0.3682334
2.855697	0.3414891
2.802621	0.3277242
2.847883	0.3193531
2.928123	0.3042775
2.951431	0.3138266
3.013177	0.3312329
2.940674	0.350374
2.993211	0.3782361
3.00302	0.3910869
2.903208	0.3735146
3.044932	0.3619117
3.025753	0.3551099
3.071987	0.3406033
3.150383	0.3419418
3.138443	0.3525725
3.047513	0.361739
3.069053	0.3697328
3.064627	0.3864224
2.977193	0.3865584
3.021775	0.3558066
3.03638	0.3430473
3.137239	0.3297154
3.182056	0.2891685
3.262084	0.2626943
3.296921	0.2431855
3.253918	0.2206559
3.364416	0.2172231
3.427374	0.224192
3.343749	0.2191677
3.402695	0.2292981
3.322673	0.2816735
3.154896	0.3521516
3.225369	0.4173618
3.082215	0.435411
2.99758	0.4076743
2.957335	0.3878756
2.904369	0.3883626
3.003559	0.4079498
3.042934	0.395209
3.155222	0.3765981
3.259808	0.3445297
3.357616	0.3228155
3.611342	0.340217
3.626514	0.3454295
3.486462	0.3400501
3.443253	0.3536808
3.157533	0.3660047
3.037742	0.3513374
3.082244	0.3640676
3.14248	0.3716467
3.150007	0.3679625
3.310338	0.3887558
3.224002	0.4075252
2.954196	0.4092133
2.890669	0.4043648
2.729954	0.3849076
2.701004	0.3603734
2.843935	0.3490485
2.870252	0.3786466
2.885652	0.4149857
2.943532	0.4272395
2.97814	0.441025
3.023024	0.4515407
3.004081	0.4602042
3.039443	0.4502551
3.041654	0.4228644
3.073431	0.4025486
3.097686	0.407139
3.089614	0.4374174
3.190882	0.4676441
3.129602	0.477351
3.057422	0.4506203
3.066228	0.425332
2.937201	0.4056779
3.005105	0.3814445
3.17301	0.3827983
3.161698	0.3915415
3.12041	0.4054253
3.046324	0.4091192
2.913257	0.4084926
2.908231	0.4131486
2.949246	0.4097398
3.073414	0.4456095
3.14271	0.4789212
3.139442	0.4642409
3.068398	0.4847434
2.773322	0.5159976
2.71326	0.5042232
2.71669	0.5287789
2.814195	0.5167369
3.077859	0.449034
3.166305	0.4041689
3.30246	0.3739652
3.242829	0.3447756
3.301238	0.3487381
3.386577	0.3767102
3.353248	0.3883176
3.357674	0.4138797
3.292232	0.4174972
3.255604	0.4178266
3.192017	0.3935585
3.230077	0.3567708
3.278747	0.3327329
3.234268	0.3120075
3.164632	0.3120188
3.106107	0.3025053
2.952861	0.2757405
2.990921	0.2714368
2.885623	0.2895385
2.900792	0.321717
3.039367	0.3634659
2.949524	0.3922841
3.111767	0.4095565
3.040981	0.4212597
2.939915	0.433081
2.966045	0.4177548
2.864018	0.4102772
2.875301	0.4033522
2.962986	0.403577
2.906078	0.4321947
2.907444	0.4467874
2.838449	0.4362365
2.861751	0.3991227
2.926939	0.3601888
2.941312	0.3099209
3.034845	0.2966994
2.987241	0.3075926
2.996648	0.3037587
3.103548	0.3384263
3.238995	0.3746495
3.232331	0.3942736
3.242505	0.4108054
3.307158	0.4082573
3.373897	0.4006541
3.34973	0.3898697
3.235107	0.3949317
3.070135	0.4132832
2.979089	0.3945503
2.945309	0.4128847
2.978929	0.3985608
3.141094	0.3767003
3.060664	0.3960814
3.028873	0.4040532
3.192293	0.4374311
3.118767	0.4689216
3.190758	0.4756583
3.290477	0.4764461
3.16002	0.4802746
3.147502	0.4466212
3.147714	0.394805
3.153657	0.403694
3.148964	0.4144227
3.232223	0.4157935
3.195196	0.4121649
3.205887	0.3720975
3.281741	0.3478541
3.136376	0.3521624
3.157925	0.4065316
3.217247	0.4334075
3.164388	0.4408354
3.199036	0.4449814
3.169003	0.4331261
3.132725	0.4075178
3.226348	0.3748565
3.208718	0.3386866
3.166282	0.3172162
2.983419	0.3219503
2.8625	0.3274702
2.939591	0.3315513
2.989327	0.3457055
3.041309	0.355148
3.088335	0.3573996
3.109532	0.3946789
3.088991	0.4217524
3.102615	0.4412415
3.142752	0.447276
3.033236	0.4298123
3.067638	0.3957838
3.172019	0.3829168
3.136311	0.4239508
3.14238	0.4297508
3.244404	0.4311196
3.28426	0.3948007
3.458316	0.3530197
3.528917	0.3675843
3.502994	0.3910171
3.37943	0.4244897
3.297089	0.4569202
3.314185	0.4456843
3.30733	0.4117749
3.298152	0.3789166
3.276719	0.3515396
3.40261	0.3540169
3.318245	0.3733144
3.384447	0.3999179
3.371589	0.4015008
3.203626	0.4072616
3.246739	0.434411
3.283895	0.4611802
3.295272	0.4492325
3.367632	0.4533303
3.241914	0.4510447
3.193695	0.4495481
3.072109	0.4962039
2.984803	0.4883345
3.032829	0.4520147
3.034148	0.4320063
3.128009	0.3894046
3.060379	0.368863
2.993057	0.376668
2.907724	0.3563854
2.863801	0.3367504
2.965798	0.3373777
2.985961	0.3296391
3.031742	0.3379955
3.116383	0.3602387
3.178862	0.3546117
3.346812	0.3501651
3.384084	0.3482106
3.32556	0.3638287
3.225838	0.3723832
3.153074	0.3581179
3.060172	0.3466022
3.029026	0.3080224
3.123532	0.2993728
2.978442	0.3235911
3.033299	0.3382366
3.072964	0.3571158
3.049931	0.3257101
3.349062	0.2929556
3.347624	0.2854845
3.538479	0.2855298
3.389761	0.3078929
3.155296	0.3358386
3.185947	0.3367251
3.169604	0.3284898
3.22163	0.3434164
3.347661	0.3176972
3.350727	0.2723235
3.211148	0.23498
3.244128	0.261851
3.207774	0.2857117
3.288971	0.3327564
3.187053	0.4114291
3.03274	0.4206997
2.984025	0.4570591
2.907883	0.4595929
2.916586	0.3940199
3.013278	0.3672383
2.951505	0.3615557
2.922749	0.3909595
3.058049	0.422168
3.084346	0.4075489
3.180514	0.3801464
3.241309	0.349199
3.070154	0.3514405
3.041979	0.3836044
3.192404	0.4158415
3.160845	0.4114265
3.195661	0.4106579
3.281984	0.3849945
3.03634	0.3824459
2.936603	0.3941385
2.938288	0.4161834
2.765232	0.430809
2.876052	0.410224
3.071702	0.4203928
3.135104	0.4129922
3.143946	0.4140489
3.12526	0.4054033
3.16639	0.3922223
3.219899	0.3710602
3.288806	0.3609701
3.233238	0.3762933
3.080163	0.3854674
2.989299	0.4019775
3.101517	0.4044579
3.169254	0.3978275
3.143383	0.4003199
3.226339	0.3988049
3.025858	0.3929875
2.958972	0.3817371
2.976364	0.3853555
2.956842	0.3800664
3.135987	0.3561957
3.173818	0.3298811
3.168805	0.3062921
3.105444	0.3168599
3.007072	0.3460078
2.947477	0.3794715
3.049576	0.3993752
2.94555	0.3881533
2.98509	0.3896236
2.927919	0.3690134
2.836328	0.3578432
2.910678	0.3749116
2.912051	0.3978749
3.135986	0.4423002
3.164635	0.4677471
3.182493	0.4475181
3.146982	0.4293736
3.003483	0.4477675
2.948853	0.4419336
2.910194	0.4631589
2.816479	0.4511368
2.829458	0.4075694
2.835784	0.3819485
2.73337	0.3882947
2.858009	0.4109424
2.744361	0.4322206
2.70666	0.4645193
2.840935	0.4751702
2.981924	0.4826441
2.981623	0.4894168
3.012451	0.5028313
3.051382	0.504523
3.05037	0.4776098
3.254498	0.4653754
3.264034	0.4262963
3.313121	0.3898873
3.191572	0.4001634
3.162835	0.3884391
3.245827	0.3915948
3.156983	0.4061299
3.202442	0.4079898
3.144778	0.4287761
3.194225	0.4394192
3.367899	0.43835
3.408296	0.424742
3.467249	0.3826257
3.383287	0.3611168
3.293084	0.3150523
3.161598	0.3012371
3.171365	0.3160566
3.045892	0.3320096
3.129503	0.3984501
3.191357	0.4395248
3.210984	0.4301422
3.438036	0.3852499
3.26739	0.3291946
3.333843	0.2856013
3.414299	0.2885413
3.237442	0.334892
3.337163	0.3713108
3.264075	0.4102309
3.140449	0.4095547
3.078811	0.3672981
3.077356	0.3286315
3.099101	0.3246222
3.189036	0.3540764
3.25359	0.4059769
3.281132	0.4355813
3.361207	0.4111061
3.354861	0.3890718
3.519415	0.3602332
3.474551	0.3559113
3.297668	0.3470789
3.251118	0.3034859
3.074819	0.2360158
3.052154	0.1467694
3.018687	0.1014633
2.879153	0.1161248
2.771313	0.1958713
2.650876	0.2733684
2.635699	0.3655813
2.781965	0.3984769
2.864864	0.345904
3.077665	0.2873398
3.396952	0.2337828
3.296913	0.2367857
3.389412	0.2808435
3.496049	0.3413534
3.605657	0.3505999
3.91687	0.336227
3.805213	0.3434959
3.615384	0.347783
3.597939	0.3737256
3.406304	0.3841477
3.461615	0.3875372
3.389668	0.3958366
3.224015	0.4106019
3.056803	0.41644
2.841791	0.4122704
2.944494	0.3995594
3.033891	0.3459749
3.16776	0.3330528
3.311483	0.3367084
3.199892	0.3579116
3.136283	0.39385
3.117016	0.404734
3.153429	0.4040678
3.332911	0.3981917
3.255381	0.413664
3.205692	0.4044649
3.230413	0.3885877
3.002099	0.3663387
2.974385	0.3438136
2.943382	0.3519351
2.967128	0.3884366
2.962325	0.4190904
3.060751	0.4284731
3.064681	0.4391308
3.021165	0.4345554
3.019292	0.4406325
2.960955	0.4461941
3.026862	0.446769
2.899186	0.4405349
2.999873	0.4062743
3.051214	0.3795983
2.935952	0.3659606
3.153865	0.3710391
3.107325	0.4038132
3.047065	0.4319999
3.255763	0.4354072
3.158792	0.4075156
3.154229	0.3545221
3.168365	0.3099019
2.809908	0.2921976
2.85162	0.2823071
2.865992	0.2925901
2.98913	0.3143238
3.226642	0.3353963
3.187922	0.3607931
3.181838	0.3920187
3.066823	0.3994206
2.912491	0.3847251
2.777427	0.3816987
2.723144	0.386861
2.847646	0.4153916
2.810364	0.4445764
2.872301	0.4494773
2.837808	0.4590818
2.790549	0.4406736
2.91976	0.424078
3.009981	0.4172348
3.129581	0.4027954
3.16277	0.3858372
3.047575	0.3773527
3.021996	0.3899249
2.952869	0.3857797
2.940737	0.4075365
2.977948	0.4173236
3.033046	0.3967305
3.002312	0.3906187
3.002119	0.3695222
3.091615	0.357765
3.065216	0.360581
3.18054	0.3608925
3.082632	0.3791303
3.001313	0.4008842
2.95762	0.4122449
2.820294	0.4141378
2.827515	0.4154435
2.760834	0.4260586
2.851504	0.4129791
3.002712	0.3912955
3.213871	0.3537702
3.233356	0.3075664
3.199149	0.3206055
3.203126	0.3496935
3.078599	0.3622027
3.299698	0.3804094
3.174198	0.381584
2.911239	0.3878536
2.851983	0.4065026
2.612995	0.4031501
2.757271	0.397418
2.892141	0.3946194
2.945849	0.3787905
3.045078	0.3720019
2.954324	0.3618338
3.008785	0.3283151
3.070416	0.3149123
2.963156	0.3208797
3.025431	0.3212998
3.007918	0.3316219
2.823502	0.32489
2.905842	0.3209186
2.814976	0.318323
2.776617	0.3033964
2.794233	0.3017638
2.853341	0.3120538
2.865792	0.3213491
2.972726	0.3286524
3.024296	0.3279861
3.071016	0.3087823
3.199355	0.2973277
3.102914	0.2950265
3.166155	0.3134522
2.984299	0.3197118
2.889824	0.3114018
2.876297	0.3014828
2.771405	0.2895556
2.931142	0.2848012
2.972097	0.2914141
3.085185	0.3070017
3.203516	0.2744735
3.177429	0.3450445
3.11907	0.3809448
3.196147	0.390859
3.185949	0.3791671
3.039744	0.3696601
2.965596	0.3546039
2.831995	0.3564714
2.867686	0.369568
2.992056	0.3798849
3.127625	0.3744406
3.130405	0.3657839
3.061524	0.3504168
2.964546	0.3300926
2.824413	0.316768
2.830514	0.3146666
2.792515	0.3065874
2.830216	0.3180293
2.837153	0.3408224
2.842416	0.3560282
2.932395	0.3815575
2.924872	0.3949887
2.893435	0.376398
3.007427	0.3617405
3.063858	0.3566841
3.176741	0.341015
3.237568	0.3481658
3.09293	0.3560336
2.93954	0.3564856
2.913701	0.3665129
2.940369	0.3744967
2.899472	0.3788435
2.909105	0.3511416
2.927419	0.3273714
2.949993	0.3073838
3.004268	0.26323
3.081636	0.2357564
3.091561	0.221614
3.085773	0.1944696
3.251003	0.1887377
3.422743	0.2013536
3.276526	0.2050035
3.301282	0.2310128
3.215964	0.2823738
3.030312	0.3495312
3.076442	0.3926974
3.012178	0.3986654
2.952703	0.3769952
2.860811	0.3662758
2.867527	0.384597
2.891449	0.4189792
2.976027	0.4086727
3.174002	0.3640893
3.300483	0.3175514
3.540329	0.2869733
3.770988	0.2966652
3.90156	0.3120649
3.698082	0.3250106
3.518294	0.3393649
3.238464	0.3598368
2.958805	0.3508825
3.021761	0.346073
3.067955	0.3503869
3.011867	0.3470029
3.136899	0.3742126
3.063646	0.4032282
2.866273	0.404351
2.81093	0.3976608
2.734754	0.358349
2.745894	0.3165424
2.808324	0.3027022
2.819948	0.3222843
2.782254	0.3685642
2.839226	0.3947025
2.904284	0.4103481
2.945089	0.42512
3.005277	0.4390201
3.019177	0.4381043
3.003681	0.4345133
3.054285	0.4140488
3.048917	0.4124462
3.045227	0.4338718
3.164687	0.4476842
3.186224	0.4567057
3.121542	0.4440006
3.175345	0.4250173
3.10296	0.4148734
3.033839	0.4026493
3.104011	0.4081728
3.068635	0.4206595
3.068007	0.4170977
3.127142	0.4110345
3.088863	0.39872
3.06153	0.3986577
3.02023	0.4069277
3.101451	0.4452944
3.101154	0.4824855
3.110488	0.4777771
3.084887	0.4906538
2.815315	0.5152621
2.839643	0.501693
2.8405	0.5281813
2.918279	0.533658
3.154484	0.4878586
3.128443	0.4532909
3.205812	0.4178196
3.229537	0.3752613
3.324158	0.3693087
3.398906	0.3891644
3.378179	0.3934935
3.276553	0.4158981
3.21422	0.4163653
3.178614	0.4032933
3.124714	0.3834121
3.189279	0.359879
3.190261	0.3344764
3.261215	0.3252001
3.20805	0.3294218
3.131233	0.3129551
3.085041	0.2995075
3.050798	0.2931468
2.94493	0.3097359
3.046933	0.3425729
3.009184	0.3753573
2.932055	0.4120161
3.067931	0.4181772
2.995973	0.4241947
2.956259	0.4304744
2.950467	0.4030047
2.86922	0.3923027
2.822939	0.3897044
2.92291	0.3982878
2.922338	0.4271758
2.91561	0.4464763
2.871329	0.4352548
2.861799	0.3990847
2.997334	0.377458
2.998251	0.3451428
3.053947	0.3363164
3.005695	0.3457072
2.945985	0.3391712
3.012813	0.355634
3.234911	0.3826263
3.31834	0.3886301
3.370878	0.391294
3.426073	0.3974222
3.430424	0.3915584
3.457279	0.3862378
3.283311	0.3927647
3.244918	0.4035393
3.166064	0.3844159
3.07362	0.3993034
3.194033	0.3888366
3.198761	0.3782536
3.142672	0.4065092
3.089053	0.428113
3.143903	0.4650463
3.176296	0.4903009
3.185433	0.4885645
3.219845	0.4778509
3.067644	0.470983
3.06281	0.4225576
3.077186	0.371287
3.12301	0.3833513
3.151505	0.3988326
3.138325	0.405742
3.12733	0.407647
3.208089	0.3541664
3.330008	0.3315119
3.208403	0.3571204
3.265092	0.3988691
3.17804	0.4327055
3.09508	0.4443333
3.20399	0.4361435
3.19242	0.4320312
3.244022	0.4177009
3.354393	0.3842527
3.248472	0.3520133
3.128307	0.3298855
2.964231	0.3382801
2.797442	0.3426161
2.917982	0.3482616
2.982038	0.3617551
3.011995	0.3640005
3.108077	0.371347
3.103567	0.4165895
3.083033	0.4452219
3.098969	0.4656172
3.109815	0.4700783
2.996526	0.4345956
3.044672	0.4027886
3.085336	0.4063641
3.113628	0.4501292
3.188702	0.4512278
3.293585	0.4472454
3.458736	0.3854978
3.691986	0.3299006
3.778879	0.3273862
3.750482	0.3474306
3.643759	0.3885942
3.448376	0.4242822
3.428999	0.44394
3.438451	0.4345374
3.389271	0.4195375
3.396164	0.4087149
3.41982	0.409237
3.246582	0.4151089
3.276091	0.4305017
3.355698	0.4194426
3.264003	0.4176434
3.313841	0.4377508
3.319806	0.4594328
3.277543	0.4250597
3.301908	0.4187218
3.25554	0.413432
3.243486	0.4168864
3.085644	0.4759252
2.994073	0.4791442
2.992493	0.4673629
3.065076	0.447099
3.153902	0.4042445
3.195158	0.3807049
3.160958	0.3788451
2.91623	0.3700645
2.968586	0.3564485
2.980559	0.3590431
3.009695	0.3382329
3.108683	0.3278814
3.135921	0.3529978
3.168067	0.3509039
3.269149	0.3552323
3.263951	0.3619286
3.191948	0.3736179
3.172276	0.3854544
3.197841	0.370147
3.115628	0.3636267
3.162394	0.3280805
3.244526	0.318785
3.033265	0.3393293
3.054615	0.3379332
3.043312	0.3486498
2.99279	0.311317
3.240616	0.2871228
3.286831	0.2826816
3.363432	0.2986886
3.263412	0.3333346
3.135132	0.3495368
3.115337	0.3520185
3.084205	0.3452497
3.140166	0.3548914
3.190758	0.3336875
3.273352	0.294164
3.240803	0.2655975
3.167496	0.2849211
3.139385	0.3163708
3.20955	0.3679559
3.131455	0.4390618
3.103232	0.4603426
3.09641	0.4888659
2.977837	0.4683436
2.98861	0.3899655
3.019467	0.3498165
2.985322	0.3328797
3.006737	0.3717613
3.069465	0.4139396
3.081871	0.4125979
3.156471	0.4072307
3.204698	0.3874735
3.076018	0.3855818
3.064319	0.4305759
3.105961	0.4712204
3.072385	0.4728058
3.07777	0.4794026
3.148924	0.4481355
3.000867	0.4391561
2.965304	0.4297562
3.077554	0.4306596
2.871925	0.4209692
2.933623	0.3968368
3.051188	0.4211586
3.06317	0.427129
3.079572	0.4395399
3.103611	0.4131486
3.182161	0.3857382
3.262566	0.3518193
3.416749	0.3213872
3.274091	0.342705
3.049064	0.3595416
2.916384	0.383458
2.930908	0.3914339
3.071113	0.3773228
3.121298	0.3786792
3.204806	0.3758864
3.171081	0.373646
3.048324	0.3679292
3.131009	0.3630358
3.228975	0.3572964
3.327359	0.3440055
3.390253	0.3266244
3.241881	0.313116
3.085024	0.3363153
2.959898	0.3657706
2.98082	0.3994018
3.078606	0.4356795
2.974561	0.4279038
3.042131	0.4308513
2.920213	0.3916213
2.851245	0.3464539
2.937951	0.3542683
2.942701	0.3744913
3.107657	0.4277084
3.089227	0.4782539
3.067415	0.4527541
3.047993	0.438059
2.976128	0.4629231
2.979314	0.4486353
3.002332	0.4760618
2.963685	0.4624774
2.964936	0.4302074
2.928581	0.4275039
2.591767	0.468884
2.680273	0.4937096
2.596917	0.4994163
2.602913	0.5128772
2.871888	0.4840239
2.945741	0.480243
3.004573	0.4815846
3.067411	0.4848451
3.232653	0.4813505
3.201473	0.4622131
3.344102	0.4461088
3.301479	0.4024077
3.212726	0.3720388
3.187999	0.3775226
3.236362	0.3639684
3.336945	0.3678215
3.311365	0.3848494
3.300164	0.389663
3.158238	0.4219689
3.123291	0.4374104
3.257309	0.4292535
3.327777	0.4162329
3.425497	0.3753152
3.412211	0.3604665
3.285626	0.3148623
3.250434	0.2867346
3.135848	0.2957237
2.961946	0.3120912
2.975802	0.3709736
2.992247	0.421506
3.065434	0.4328603
3.346586	0.4075633
3.246064	0.3830871
3.259645	0.3540165
3.30942	0.34298
3.202845	0.3738895
3.309376	0.3929314
3.220003	0.414868
3.217182	0.3949478
3.073305	0.3396437
3.111284	0.3059526
3.141797	0.3113482
3.106922	0.3548239
3.241781	0.4117843
3.254057	0.4444116
3.325682	0.4287015
3.301837	0.4224802
3.315046	0.3913243
3.412058	0.3693105
3.352367	0.3407837
3.297165	0.2886635
3.210916	0.2290615
3.006523	0.1540172
2.961643	0.1127777
3.064841	0.1164356
2.94021	0.1847964
2.838736	0.2469477
2.876446	0.3258667
2.999036	0.3675052
3.050379	0.342092
3.193259	0.3091668
3.27387	0.2909181
3.200312	0.2778691
3.393239	0.2933872
3.407515	0.3335193
3.586811	0.3183128
3.883175	0.3067012
3.783007	0.3100627
3.74341	0.3094212
3.73287	0.3278951
3.510392	0.3456095
3.473109	0.3607056
3.373243	0.3753605
3.164931	0.3960015
3.064422	0.4087604
2.938033	0.408994
3.007629	0.4032625
3.088125	0.3652305
3.113561	0.361936
3.11618	0.3708007
3.010817	0.3900147
2.956484	0.4203354
3.000398	0.4264426
3.117572	0.4182112
3.325837	0.4125403
3.314118	0.4165725
3.245094	0.3918799
3.290046	0.375279
2.93204	0.3537035
2.962822	0.3404449
2.982995	0.3561128
2.822858	0.3866332
3.014575	0.4075759
3.011321	0.4153418
2.968359	0.4341214
3.030378	0.4387696
2.960139	0.4526846
2.916211	0.4614808
2.96732	0.4574419
2.843758	0.4501564
2.903943	0.4216614
2.989906	0.4025717
2.934779	0.387181
3.088663	0.3977184
3.059061	0.4298195
2.988239	0.452799
3.129898	0.4524336
3.102674	0.408382
3.085267	0.345367
3.109186	0.3058494
2.884521	0.3038826
2.982318	0.3116238
3.058655	0.3318856
3.100818	0.3601362
3.305096	0.3729922
3.263687	0.385705
3.270341	0.3938291
3.286378	0.366731
3.134117	0.3543933
2.986254	0.3600625
2.868276	0.3896183
2.9715	0.4267457
2.961569	0.4424714
3.036975	0.4400558
2.996199	0.4368714
2.939501	0.4317854
3.043796	0.4208305
3.025755	0.4190796
3.192227	0.4097502
3.136537	0.3962144
2.940803	0.3947665
2.933561	0.4090753
2.858894	0.4007742
2.898123	0.4128317
3.005228	0.4123181
3.028902	0.3867491
2.940453	0.374305
2.946872	0.3528033
3.036894	0.3423675
3.139797	0.3474689
3.39099	0.3545017
3.286105	0.3671371
3.147238	0.3834664
3.075083	0.3922894
2.894364	0.3881548
2.897393	0.3956301
2.893549	0.4134005
2.994576	0.4010842
3.024353	0.3939803
3.110852	0.366591
2.945986	0.3287922
2.903426	0.3490778
2.980509	0.3697901
2.925761	0.3815372
3.204551	0.4028964
3.092831	0.4025255
2.980699	0.4115632
2.948382	0.4204108
2.757856	0.4101894
2.921587	0.3987566
2.977053	0.3874888
3.006952	0.3740214
3.018733	0.3585471
2.855951	0.3461968
2.944439	0.3249231
3.045994	0.3146837
3.12967	0.3261926
3.216691	0.3283989
3.171327	0.3347608
2.941631	0.3288248
2.927197	0.3292221
2.884696	0.3290143
2.784453	0.316479
2.852845	0.3124681
2.924661	0.3191827
2.942817	0.3252971
3.117524	0.3314071
3.084148	0.3391051
3.116098	0.3250864
3.263696	0.3128413
3.132353	0.3155281
3.255206	0.3287739
3.149324	0.3270596
3.07726	0.31576
3.089799	0.2966655
2.957764	0.2867341
2.968414	0.2867693
2.961479	0.2985708
2.947084	0.3189475
3.118191	0.2798361
3.069307	0.3543485
3.082305	0.4013364
3.113303	0.4227779
3.075518	0.4164853
3.01384	0.4066854
2.926406	0.3862295
2.869763	0.3646042
2.903266	0.3648607
2.952077	0.3640909
3.028235	0.3513565
2.957186	0.3572871
2.964151	0.3519837
2.92788	0.335306
2.811705	0.3260631
2.861308	0.3300808
2.695268	0.3298672
2.797364	0.3423223
2.815395	0.3621947
2.803444	0.3648719
2.894993	0.3777324
2.808655	0.4017861
2.756931	0.3904695
2.842784	0.3795907
2.961412	0.3833981
3.07297	0.3619082
3.176296	0.3680341
3.161309	0.3763297
3.071404	0.3618194
3.001728	0.3625548
2.9256	0.3599482
2.78945	0.356469
2.710664	0.3312436
2.773786	0.3019779
2.852577	0.2775134
2.925822	0.2364181
3.092722	0.2134456
3.145114	0.2071258
3.144277	0.1885209
3.210002	0.1865495
3.386618	0.1915105
3.30032	0.1999287
3.326674	0.238057
3.219274	0.2873898
3.010465	0.3548251
3.009067	0.3824271
2.8649	0.3650789
2.855256	0.3440059
2.732055	0.3476861
2.777024	0.3786622
2.870116	0.4268313
2.958295	0.4261375
3.203864	0.3735154
3.362101	0.3259732
3.596821	0.2833595
3.788235	0.2836039
3.955169	0.2982951
3.630319	0.3102477
3.413992	0.3387548
3.207756	0.3696472
3.014477	0.3711025
3.106906	0.3600058
3.247991	0.3506316
3.166598	0.3411256
3.101562	0.3585197
3.088937	0.3945093
2.862048	0.397201
2.788779	0.392788
2.777463	0.3581653
2.807441	0.3143793
2.888638	0.3064906
2.956325	0.3034239
2.876838	0.3395312
2.915021	0.3613086
2.915964	0.3768373
2.931226	0.4005217
3.013889	0.4142987
2.987557	0.4257976
3.045599	0.4358685
3.068485	0.4274989
3.112236	0.4236372
3.091928	0.4443488
3.105107	0.4449645
3.13664	0.4451567
3.044925	0.4417056
3.114986	0.4239857
3.119775	0.4216731
3.022123	0.419363
2.995299	0.424732
3.025702	0.4388764
3.023455	0.4291684
3.072268	0.4116793
3.159998	0.4003393
3.012686	0.3905466
2.956223	0.4050712
3.045415	0.4398271
2.949557	0.4747999
3.047434	0.479794
3.079198	0.4813191
2.963293	0.4969445
3.071153	0.4755179
3.044019	0.5005068
3.066566	0.5233835
3.111044	0.5088781
3.049992	0.4963249
3.070986	0.4598581
3.061443	0.4017383
3.185082	0.3801088
3.224935	0.381567
3.22171	0.384531
3.117996	0.3983108
3.122792	0.3968768
3.149885	0.3810882
3.101893	0.3543971
3.246663	0.3448151
3.236491	0.3261117
3.306558	0.3232484
3.269341	0.329922
3.155036	0.3146814
3.07916	0.3102058
3.019324	0.3144312
2.921149	0.3339859
2.978003	0.3627303
2.935773	0.3906159
2.930822	0.4272572
3.022013	0.4278587
3.017122	0.4298126
3.048502	0.4248773
3.005482	0.3832464
2.965215	0.3691903
2.910652	0.3767153
2.993675	0.3933851
3.021297	0.4261739
3.064041	0.4427837
3.020732	0.4327753
2.960972	0.4084231
3.056966	0.4011427
3.00351	0.3911951
3.049191	0.383675
3.07409	0.3769713
3.050874	0.3590469
3.032992	0.3629319
3.214992	0.3782976
3.293176	0.3853709
3.314806	0.3761687
3.41478	0.3800409
3.360848	0.3716595
3.35817	0.3650221
3.187496	0.3856584
3.131984	0.401486
3.122756	0.391265
3.10211	0.4026949
3.28559	0.3997879
3.315892	0.3948996
3.276625	0.4228756
3.169678	0.4571764
3.096594	0.4829716
3.148671	0.4977645
3.130517	0.4853183
3.15277	0.4513597
3.102619	0.4383025
3.030264	0.3888466
3.090541	0.3507893
3.104055	0.3781519
2.97699	0.4024597
2.857528	0.4225332
2.778702	0.4269298
2.847089	0.3638455
3.056265	0.3290936
3.147721	0.3536477
3.321686	0.3834376
3.251065	0.4242342
3.200347	0.4510881
3.268456	0.4425029
3.226595	0.4454699
3.272378	0.4447692
3.305845	0.4071226
3.215851	0.3699022
3.160428	0.3426647
3.006505	0.3367861
2.910748	0.3365421
3.085649	0.3415345
3.11999	0.3599968
3.135797	0.3669484
3.189169	0.385924
3.197774	0.4391248
3.161957	0.4616075
3.187376	0.4776858
3.216021	0.476007
3.063854	0.4167728
3.014175	0.3839305
3.0366	0.3992517
3.070615	0.4427497
3.284009	0.4538922
3.418711	0.4525181
3.595315	0.3860858
3.819639	0.3207196
3.886019	0.3060832
3.853513	0.3082688
3.762505	0.3365255
3.641509	0.3754692
3.530715	0.4129799
3.475717	0.4317277
3.388108	0.4407073
3.293573	0.4456533
3.291993	0.4533423
3.222811	0.4620805
3.22845	0.4764296
3.28594	0.4557306
3.172713	0.4446805
3.184839	0.4537077
3.183356	0.4636557
3.196291	0.4127327
3.183994	0.3893144
3.210304	0.3831086
3.2132	0.3819931
3.053075	0.4378853
3.016755	0.4510117
3.028688	0.4466647
3.10267	0.4261387
3.15436	0.3946443
3.212953	0.371237
3.127901	0.3685912
2.969126	0.3724823
3.061241	0.3699777
3.037003	0.3780666
3.067909	0.3534738
3.129929	0.3354111
3.139452	0.3600023
3.225237	0.3639332
3.356858	0.3579199
3.314606	0.3540038
3.306597	0.3546776
3.309169	0.3611274
3.255788	0.3548636
3.154898	0.3584434
3.188277	0.3274969
3.143328	0.3214872
3.047787	0.3486017
3.116383	0.3502358
3.091611	0.3609572
3.115369	0.3239014
3.227389	0.3069648
3.243453	0.3012181
3.220806	0.3132766
3.143384	0.3460777
3.069715	0.3517192
3.077287	0.3392673
3.072957	0.3412198
3.139014	0.3427836
3.220848	0.3207802
3.198894	0.302726
3.134887	0.2930063
2.999999	0.3168608
2.996509	0.3496586
3.142374	0.3990008
3.094599	0.4494942
3.122419	0.476906
3.091648	0.5014395
2.945103	0.4606541
2.966676	0.3933661
2.933114	0.3466788
2.910555	0.3235888
2.97684	0.373434
3.073294	0.4052864
3.182088	0.4122541
3.214136	0.4228677
3.247461	0.4097164
3.086325	0.410539
3.009364	0.4497588
3.066706	0.4877193
3.034566	0.4943166
3.075812	0.5102598
3.15992	0.48742
3.103266	0.4675163
3.082816	0.442829
3.175495	0.4180918
2.923672	0.4018652
2.927036	0.3812523
3.018193	0.4066408
3.032415	0.4271866
3.067174	0.4363179
3.08776	0.4066459
3.102971	0.3763573
3.18473	0.3372236
3.319417	0.3054055
3.189517	0.3304093
3.038836	0.3491533
2.857457	0.3800797
2.906779	0.3869455
3.049597	0.372831
3.113763	0.3711366
3.250207	0.361405
3.190269	0.3648342
3.048494	0.3575771
3.133263	0.352948
3.225727	0.3441285
3.410967	0.3404521
3.494122	0.3342527
3.311293	0.3313991
3.107511	0.3572864
2.935452	0.374691
2.932951	0.400875
3.065684	0.4370076
2.999545	0.4410883
3.122453	0.4408059
3.056278	0.3945216
2.993098	0.3357556
3.036339	0.3370181
2.886403	0.3643217
3.073018	0.4266318
3.061038	0.4824475
3.052374	0.4596764
3.114008	0.4561674
3.050877	0.468433
3.044144	0.455451
3.054013	0.4818768
3.054623	0.4540269
3.018677	0.439375
2.934418	0.464045
2.550796	0.5270891
2.5507	0.5473676
2.486824	0.5413834
2.524059	0.5318828
2.87511	0.4732716
2.908995	0.4715205
2.989484	0.4704997
3.048842	0.4738858
3.229462	0.4783187
3.263138	0.4699435
3.327259	0.4472089
3.297684	0.4010018
3.18071	0.3599573
3.144265	0.3550144
3.231604	0.3485656
3.306288	0.3538796
3.300326	0.3859751
3.333922	0.3889928
3.192901	0.4143877
3.170609	0.4256004
3.260585	0.4091332
3.273143	0.4004532
3.410265	0.3714643
3.350043	0.3557009
3.263718	0.3078162
3.256928	0.2781567
3.134716	0.2790406
3.053687	0.2946061
3.00525	0.3407255
3.042653	0.3790567
3.036304	0.4006275
3.268807	0.3916097
3.153054	0.3884259
3.058314	0.3757846
3.182259	0.3706933
3.161194	0.396059
3.301919	0.402367
3.279857	0.4137005
3.17431	0.3825128
3.045779	0.3300151
3.099525	0.3183163
3.108668	0.3265738
3.100124	0.3699175
3.198877	0.4167745
3.234202	0.4325981
3.301646	0.4175007
3.340216	0.421609
3.284701	0.4027485
3.269435	0.372925
3.256623	0.3402426
3.203231	0.2800957
3.174462	0.2217737
3.182993	0.1762655
3.158597	0.1472163
3.136	0.1504642
3.078002	0.2006893
2.952127	0.2508134
2.895714	0.32026
3.036148	0.3556622
3.061188	0.35433
3.130356	0.3382004
3.213002	0.3389612
3.17645	0.3179342
3.393362	0.3140173
3.510961	0.3230152
3.820628	0.2910025
4.028844	0.2898252
3.916576	0.2866377
3.798138	0.2787492
3.695606	0.291282
3.488419	0.3073987
3.387084	0.3224067
3.35802	0.3339345
3.173259	0.3505878
3.151159	0.3644302
3.112827	0.3739128
3.12417	0.3873526
3.065971	0.3740462
2.961446	0.3865133
2.90474	0.4000612
2.845915	0.4176185
2.878176	0.430427
2.919055	0.4205021
3.046306	0.3985922
3.229108	0.3790091
3.270828	0.3850525
3.295594	0.3646489
3.264316	0.3659672
2.979575	0.369036
3.032237	0.3575658
2.964506	0.3711604
2.844293	0.3744232
3.060443	0.3741672
2.977863	0.3853965
2.894276	0.4025152
2.986075	0.4239622
2.930446	0.4492303
2.858714	0.4653279
2.949016	0.4684443
2.842005	0.4679864
2.820167	0.4598055
3.02215	0.4519435
3.04125	0.4400793
3.142108	0.4566797
3.129343	0.4619455
2.983989	0.4645066
2.974743	0.4590802
2.8689	0.4035858
2.967128	0.355704
3.039685	0.3357596
3.026542	0.3442845
3.169783	0.3572377
3.21367	0.3729906
3.205071	0.3862199
3.318526	0.3865817
3.337065	0.3880464
3.266124	0.3772908
3.292822	0.3438607
3.149916	0.3351994
2.949766	0.3525603
2.896781	0.4000003
2.981603	0.4229429
3.016844	0.4206941
3.094803	0.4109299
3.101352	0.4009354
3.011392	0.4136597
3.016634	0.4252878
2.951023	0.4252435
2.980227	0.412712
3.005424	0.3969109
2.885772	0.3924299
2.929732	0.4093925
2.926201	0.4083237
2.865433	0.4219158
2.983881	0.4175992
2.911229	0.3899397
2.887488	0.3796082
2.969433	0.3506409
2.947076	0.3400117
3.118455	0.3468395
3.243572	0.3540631
3.122039	0.3551284
2.986799	0.3596627
2.875854	0.3694195
2.750932	0.3637074
2.794173	0.3876245
2.865637	0.4166376
3.064335	0.4041329
3.061719	0.4089002
3.14693	0.3928288
3.025705	0.3642304
2.85006	0.3847483
2.86875	0.3853688
2.756917	0.3896971
[truncated: 998,000+ more rows]
