# Supplementary material for: Metabolic profiling of steatotic liver disease by fluorescence lifetime imaging microscopy
Source: Commun Med (Lond). 2026 Apr 25;6:369. doi: 10.1038/s43856-026-01605-7 (PMC13324169; doi:10.1038/s43856-026-01605-7)
Supplement: Supplementary file 36 — Supplementary Data 33 [file 43856_2026_1605_MOESM36_ESM.csv]

2.502762	0.07212347
2.53243	0.1011856
2.543932	0.1264744
2.587971	0.1511127
2.555414	0.165255
2.520264	0.1739271
2.592762	0.1790988
2.525136	0.1750361
2.545274	0.1731435
2.639317	0.1757608
2.561646	0.1732529
2.636932	0.171591
2.607298	0.1739618
2.334407	0.1896502
1.903744	0.2670387
1.52735	0.372572
1.306281	0.4800082
1.197087	0.5605931
1.162704	0.594138
1.199177	0.592257
1.292298	0.5394909
1.468421	0.4517188
1.690198	0.342131
1.953041	0.2476226
1.885298	0.2376283
1.672165	0.2810872
1.584902	0.3277794
1.554311	0.372571
1.537148	0.4003896
1.46691	0.4544656
1.358659	0.5333785
1.23998	0.6299504
1.164552	0.7019826
1.099711	0.734138
1.060584	0.72668
1.090012	0.6687872
1.177366	0.5776387
1.273869	0.4821571
1.40409	0.4104944
1.373432	0.4064873
1.240543	0.467566
1.208849	0.5262834
1.23972	0.5310883
1.314229	0.4710211
1.517073	0.3682655
1.792256	0.2640781
1.991408	0.2152812
2.164832	0.1894543
2.348285	0.1699254
2.453228	0.1614081
2.462414	0.1491429
2.58603	0.1378918
2.591817	0.1319034
2.582822	0.1361426
2.621529	0.1411355
2.629543	0.1472442
2.571449	0.1514871
2.491036	0.1500657
2.380881	0.1514861
2.236602	0.1561368
2.253551	0.1632504
2.316803	0.1721938
2.428387	0.1832251
2.53053	0.1737113
2.577539	0.1538309
2.610209	0.1247305
2.592018	0.08863527
2.663971	0.06342084
2.70715	0.07658553
2.670491	0.1103931
2.675545	0.1305661
2.774687	0.1465681
2.794036	0.1399818
2.852334	0.1291948
2.837865	0.1377911
2.700829	0.1513789
2.635426	0.1667752
2.534656	0.1829408
2.456375	0.1891732
2.451175	0.1838008
2.451502	0.1873449
2.481126	0.1882775
2.482166	0.1905851
2.428006	0.2010862
2.390354	0.191818
2.435766	0.1708104
2.49974	0.1476505
2.638465	0.12002
2.74354	0.1084081
2.708985	0.1057595
2.66341	0.1096587
2.702673	0.1110731
2.789872	0.1124196
2.722117	0.1177162
2.79524	0.1224295
2.751238	0.1447997
2.578228	0.1695372
2.586821	0.1873481
2.550745	0.1937647
2.504063	0.1921591
2.55793	0.1577365
2.582096	0.1142945
2.523792	0.07353108
2.45391	0.06515462
2.496677	0.1017955
2.495745	0.1352466
2.46607	0.1605718
2.121086	0.2080992
1.695085	0.3129584
1.435605	0.4358186
1.317696	0.5395073
1.232192	0.5993121
1.181116	0.6101385
1.155032	0.6310136
1.105862	0.6856809
1.096013	0.7294284
1.126655	0.7188085
1.1748	0.6327586
1.300216	0.5070198
1.418159	0.4275764
1.519192	0.4156506
1.516044	0.4702572
1.462092	0.5355176
1.492299	0.5297449
1.511148	0.4759721
1.656446	0.3807585
1.886072	0.2867134
2.119101	0.2251157
2.437055	0.1902623
2.502116	0.1717975
2.539726	0.167173
2.556745	0.1649556
2.500255	0.1535921
2.539422	0.1457077
2.627418	0.1348984
2.779423	0.125293
2.816428	0.1275825
2.877666	0.1365005
2.811412	0.1475389
2.7026	0.1590214
2.603645	0.1704498
2.602129	0.1757775
2.532255	0.1763386
2.50863	0.1744518
2.531704	0.1766475
2.482143	0.1750594
2.572811	0.1806819
2.573978	0.1820864
2.609446	0.1822435
2.529171	0.1929736
2.440646	0.1893916
2.465038	0.1988259
2.444384	0.1765974
2.490751	0.1299821
2.542828	0.08602379
2.502759	0.08167003
2.511075	0.1352884
2.481853	0.1838874
2.493344	0.2126401
2.514587	0.2037225
2.45777	0.1957802
2.406371	0.185079
2.305915	0.1609121
2.231801	0.1214049
2.180635	0.07730555
2.501646	0.07780145
2.502971	0.1187565
2.581534	0.1458588
2.599886	0.1686662
2.647576	0.1766368
2.66494	0.1722977
2.701735	0.1729105
2.717408	0.1671148
2.798379	0.1617428
2.773166	0.1654036
2.653711	0.1694634
2.5626	0.1721776
2.488086	0.1726163
2.455292	0.1676517
2.184646	0.1802947
2.008088	0.1911178
1.908956	0.1993869
1.911539	0.1955682
2.179086	0.1745139
2.373539	0.1553373
2.504393	0.1371644
2.583234	0.1220856
2.626198	0.09976066
2.730973	0.08061129
2.817796	0.06495217
2.693897	0.05471241
2.643234	0.0516276
2.670809	0.05372966
2.753128	0.06508285
2.640205	0.08522381
2.571341	0.09079102
2.500374	0.08602005
2.519454	0.08064681
2.622913	0.06331126
2.653092	0.05475457
2.529836	0.05884595
2.553831	0.1045096
2.561059	0.1410658
2.611491	0.1693536
2.665442	0.1731158
2.6613	0.1498899
2.674372	0.1416762
2.64379	0.1377502
2.576287	0.1439632
2.596326	0.1563254
2.53777	0.1644878
2.501567	0.1696841
2.502751	0.1739656
2.46058	0.1735807
2.493058	0.1711028
2.538634	0.1713599
2.562501	0.1737198
2.47771	0.1867449
2.208054	0.2285689
1.943173	0.274303
1.760518	0.3097803
1.663617	0.3183564
1.620772	0.2923796
1.708692	0.2548969
1.854957	0.2417094
2.012223	0.2436503
2.172132	0.242469
2.128034	0.2566361
2.066791	0.258733
1.954942	0.2591188
1.907474	0.2494717
2.005877	0.2327528
2.108461	0.2139347
2.258713	0.209857
2.242374	0.2220463
2.189278	0.2260485
2.158021	0.22683
2.074397	0.2244665
1.991741	0.2324025
1.845422	0.2589282
1.746606	0.2910811
1.743279	0.2961136
1.825997	0.2784348
2.056704	0.2485949
2.32532	0.2147529
2.351684	0.207985
2.328461	0.2093488
2.213043	0.2147092
1.970309	0.2331784
1.759429	0.2792757
1.52105	0.342575
1.387216	0.3810018
1.333367	0.4171001
1.251992	0.4670093
1.192168	0.5220478
1.197007	0.546284
1.25114	0.5254655
1.333655	0.4467604
1.5555	0.3349087
1.751843	0.2718692
1.904699	0.237969
2.073783	0.2253124
2.019649	0.2424422
2.09659	0.2307214
2.103497	0.2154816
2.212358	0.1817593
2.566692	0.1390188
2.628849	0.1378131
2.663771	0.1450308
2.647433	0.1630245
2.65771	0.1727518
2.575918	0.1745812
2.567135	0.1712996
2.484565	0.1600138
2.421425	0.1466781
2.455666	0.1324959
2.432224	0.1291159
2.514943	0.1385527
2.534137	0.1584016
2.478027	0.1676356
2.521577	0.1657134
2.510293	0.1624597
2.497764	0.1568962
2.477758	0.1656429
2.429629	0.1783837
2.432474	0.1831008
2.448025	0.1806304
2.479926	0.1765503
2.350322	0.1754324
2.275664	0.1689016
2.264761	0.1639884
2.330048	0.1578724
2.488033	0.1527224
2.536904	0.1626088
2.580156	0.1761691
2.537233	0.187525
2.501764	0.1931782
2.557599	0.1871443
2.514417	0.1790885
2.519781	0.1550805
2.542331	0.1212869
2.462322	0.0819762
2.217385	0.05220421
2.295043	0.1011223
2.35682	0.1446549
2.404695	0.1735122
2.361211	0.187444
2.347324	0.1894906
2.329255	0.1921957
2.291114	0.1990037
2.301325	0.1918039
2.285499	0.1841282
2.314365	0.1652852
2.318618	0.1384394
2.31421	0.1236486
2.417868	0.1139171
2.453357	0.1155415
2.532577	0.1259982
2.699927	0.1236969
2.799036	0.1171502
2.907367	0.1142976
2.993068	0.1137176
2.926935	0.1180963
2.901534	0.1254846
2.735789	0.1459599
2.596923	0.1626116
2.492238	0.1744281
2.299373	0.1905749
2.220888	0.181859
2.204081	0.1696596
2.322247	0.1638723
2.540557	0.1533862
2.769393	0.1491601
2.882014	0.1505435
2.81026	0.1508531
2.655247	0.1571278
2.389486	0.1767027
2.236678	0.194714
2.210001	0.2052322
2.205023	0.1991456
2.306321	0.1794925
2.417344	0.1581817
2.54761	0.139856
2.721224	0.1290772
2.780277	0.1188112
2.844385	0.1137311
2.757309	0.1221546
2.743964	0.1304545
2.718468	0.143687
2.674688	0.1536891
2.659692	0.1620637
2.559964	0.1685459
2.566621	0.1714692
2.54741	0.1790107
2.569098	0.1734894
2.61507	0.1640655
2.590844	0.1581707
2.517011	0.1542244
2.392382	0.1619299
2.231624	0.1835274
2.139059	0.1955688
2.162213	0.1920875
2.213645	0.1816123
2.404616	0.1611266
2.566211	0.1565706
2.577482	0.1532752
2.722492	0.1414148
2.797022	0.1255795
2.836985	0.1082381
2.886053	0.1085513
2.709347	0.1236777
2.614705	0.1392137
2.614323	0.1460175
2.623761	0.1412986
2.64632	0.1336897
2.650917	0.1279573
2.588495	0.1241079
2.555411	0.1320605
2.618933	0.1331457
2.621866	0.1182465
2.62074	0.09954416
2.718613	0.07264303
2.71566	0.05049804
2.619643	0.05062202
2.633284	0.06627109
2.66386	0.09434902
2.708719	0.1190281
2.824652	0.1332429
2.814683	0.1371568
2.708694	0.1393851
2.489027	0.1389239
2.316613	0.1452691
2.192811	0.1562421
1.964576	0.1581362
2.008415	0.1555958
2.079248	0.1492285
2.270183	0.1431581
2.607455	0.1343326
2.619496	0.1336523
2.564355	0.1305693
2.515247	0.1186895
2.554723	0.1085358
2.650101	0.1004224
2.856834	0.09687516
2.894188	0.09728151
2.712182	0.09939557
2.738245	0.1001889
2.584389	0.1021088
2.52366	0.1082695
2.542248	0.1162248
2.435241	0.1282748
2.336289	0.1388143
2.238391	0.1479966
2.003309	0.1668937
1.746817	0.2024607
1.540816	0.2617794
1.341593	0.3286731
1.272503	0.3913916
1.221845	0.4488332
1.192919	0.458628
1.209986	0.4239355
1.220042	0.3562526
1.323231	0.2548513
1.541416	0.1677122
1.910498	0.1152375
2.331733	0.09193502
2.641239	0.09179565
2.715591	0.09862353
2.712288	0.1025149
2.81584	0.1012751
2.731886	0.1005032
2.582182	0.1058006
2.549045	0.1061611
2.504786	0.1020145
2.420259	0.08889382
2.446972	0.06554524
2.463774	0.06828806
2.508005	0.1036005
2.496438	0.134936
2.521072	0.1544846
2.530434	0.1684604
2.52502	0.1751666
2.494889	0.1735527
2.571209	0.175059
2.541785	0.1685197
2.597928	0.1619458
2.702357	0.164938
2.60937	0.1671467
2.621492	0.1734212
2.553079	0.1788769
2.366486	0.1900558
1.983295	0.2541258
1.594771	0.3474653
1.333727	0.4568043
1.178885	0.5667184
1.104485	0.6567906
1.104324	0.7124839
1.149323	0.7068003
1.253055	0.6188691
1.392343	0.4745047
1.60785	0.3325718
1.678062	0.2842739
1.52109	0.339227
1.456153	0.4049628
1.45244	0.4409829
1.52147	0.4270253
1.584433	0.409906
1.522282	0.4323458
1.35569	0.5206507
1.198796	0.6204689
1.095016	0.694409
1.047649	0.7282211
1.068632	0.7142413
1.139667	0.669978
1.203534	0.6114258
1.27778	0.5608157
1.259892	0.5517888
1.181377	0.5969308
1.14754	0.6445171
1.178096	0.6337881
1.252398	0.5500829
1.43471	0.4226182
1.732388	0.2867444
1.986739	0.2177481
2.147232	0.1912862
2.379301	0.1715562
2.490736	0.1675646
2.504943	0.157357
2.591634	0.1474288
2.56321	0.142894
2.599768	0.1472902
2.635417	0.1496877
2.667323	0.1462491
2.554524	0.1433106
2.28119	0.1424585
2.118867	0.1486432
1.930008	0.1660711
2.002649	0.177298
2.197767	0.1824063
2.363418	0.1914198
2.556364	0.1806815
2.605474	0.1616817
2.652406	0.1335258
2.64354	0.09624183
2.653749	0.06895629
2.648836	0.05121496
2.541976	0.05924468
2.619936	0.09046762
2.681815	0.1161865
2.721924	0.128906
2.904606	0.1379257
2.984094	0.1260275
2.971258	0.1164878
2.928236	0.1250335
2.757031	0.1380211
2.683732	0.1451955
2.58179	0.1540619
2.492674	0.1644206
2.46374	0.1702468
2.44351	0.1827127
2.483762	0.1915825
2.4659	0.194303
2.376811	0.2031657
2.254909	0.2124846
2.245184	0.2088043
2.295942	0.1948537
2.399687	0.1674517
2.591286	0.1452424
2.589578	0.1373008
2.533043	0.139064
2.573467	0.1421853
2.648852	0.1407995
2.628347	0.1421366
2.703371	0.1425531
2.684334	0.1559673
2.561706	0.1795553
2.572677	0.1982024
2.560963	0.2078419
2.484307	0.2143785
2.503708	0.1754131
2.499958	0.1247796
2.396164	0.07784408
2.499037	0.09027551
2.501936	0.1308694
2.44555	0.1666175
2.049137	0.2269491
1.615445	0.3498167
1.36539	0.4871981
1.242002	0.6126913
1.184686	0.6925736
1.144471	0.708819
1.134569	0.7212992
1.118469	0.7339284
1.118542	0.7341816
1.152562	0.6963094
1.199174	0.6075221
1.320223	0.4976605
1.448617	0.4258261
1.580843	0.3993325
1.639668	0.4225217
1.590161	0.4833876
1.592323	0.4849393
1.586483	0.4464656
1.689871	0.3812862
1.802705	0.3085714
1.923166	0.2581181
2.143654	0.2269625
2.187111	0.2040364
2.361697	0.1867038
2.517688	0.1747957
2.559232	0.1557733
2.632497	0.142667
2.731405	0.1270018
2.925087	0.1129934
2.96038	0.1153856
3.002878	0.1228211
2.908782	0.1333768
2.767466	0.1503508
2.638594	0.1683399
2.600087	0.178636
2.540938	0.184242
2.501631	0.1831334
2.522241	0.1831067
2.469615	0.1839255
2.482114	0.1867203
2.513061	0.1859416
2.547615	0.1857177
2.458487	0.1955172
2.410603	0.1960989
2.40898	0.2067978
2.356415	0.1769681
2.423404	0.1254499
2.510384	0.07832713
2.434674	0.07812182
2.498758	0.1350009
2.46942	0.1858654
2.469156	0.2186088
2.5235	0.2087259
2.414266	0.203129
2.281786	0.1972873
2.185672	0.1814799
2.066205	0.1467944
2.048861	0.1004264
2.255874	0.05709211
2.656696	0.07133444
2.676421	0.1093344
2.635878	0.1460164
2.676077	0.1624097
2.673265	0.1737766
2.741331	0.1757593
2.761559	0.1678215
2.78805	0.1685742
2.799465	0.1644093
2.783561	0.159262
2.757499	0.1632597
2.672726	0.1697107
2.562753	0.1738885
2.510298	0.1782973
2.494296	0.1756437
2.204417	0.1820067
2.002693	0.1864333
1.921276	0.1872868
1.880511	0.1817437
2.163684	0.1654522
2.354414	0.1494899
2.420767	0.131541
2.46599	0.1110086
2.428969	0.08265986
2.589658	0.05880931
2.558825	0.05754235
2.489579	0.06763618
2.478078	0.07205966
2.549145	0.08237892
2.612073	0.08155568
2.653797	0.08386641
2.678377	0.08689495
2.705704	0.0770338
2.7857	0.06727276
2.908558	0.06447005
2.977583	0.06009084
2.848429	0.06366323
2.732878	0.0758668
2.544237	0.09967856
2.506565	0.1385465
2.538608	0.1660258
2.525356	0.1818271
2.594681	0.174289
2.608806	0.1510651
2.603413	0.141555
2.614862	0.1347997
2.545399	0.1407203
2.553597	0.149925
2.495244	0.1538226
2.490885	0.1585141
2.48477	0.159532
2.492625	0.1583171
2.545611	0.1607676
2.592769	0.1642748
2.678454	0.1671804
2.630342	0.1725477
2.494642	0.1911139
2.303746	0.213445
2.117679	0.2364497
1.957816	0.2542927
1.824843	0.2623429
1.856179	0.2519737
1.956399	0.2445853
2.125804	0.2412802
2.310993	0.2272198
2.283407	0.2256631
2.259906	0.2180344
2.254041	0.2070071
2.296371	0.1925369
2.414704	0.1837675
2.418892	0.1832537
2.399281	0.1907921
2.326223	0.1980557
2.238411	0.1960713
2.227547	0.1868649
2.216456	0.1773033
2.139385	0.1780188
2.052545	0.1892682
1.969824	0.2099544
1.969477	0.2140778
2.129163	0.2074261
2.331823	0.2017847
2.483119	0.1958243
2.259606	0.2265287
2.076582	0.2473866
1.97991	0.2508578
1.879167	0.2494603
1.811719	0.2603453
1.611727	0.3093771
1.461276	0.3558114
1.356157	0.412074
1.252917	0.4667098
1.223926	0.5086498
1.237327	0.5282019
1.252782	0.531901
1.301588	0.4884517
1.409825	0.4071997
1.541796	0.3391282
1.805878	0.2702035
2.038865	0.2392071
2.040626	0.2461155
2.084288	0.2371236
2.048184	0.2230553
2.232645	0.1792384
2.733676	0.1294507
2.805577	0.1279448
2.852632	0.1397842
2.810702	0.158242
2.735794	0.1706525
2.637898	0.1714945
2.606392	0.1643933
2.513386	0.1493385
2.451141	0.1294452
2.512111	0.1126124
2.420992	0.1064118
2.519129	0.1186937
2.575632	0.1424897
2.525816	0.1544625
2.539248	0.1586753
2.464717	0.1560874
2.393807	0.149283
2.379338	0.1617112
2.384102	0.1772374
2.43592	0.1846853
2.501259	0.1897152
2.470191	0.1951876
2.287434	0.2024135
2.203739	0.1994064
2.149219	0.1964864
2.222234	0.1848707
2.433396	0.1696859
2.531877	0.171712
2.539261	0.1791362
2.517262	0.1889063
2.495171	0.193765
2.513073	0.1912245
2.513756	0.1842093
2.496228	0.1485299
2.495619	0.1048954
2.40766	0.06257579
2.357348	0.09032395
2.368786	0.1346533
2.376726	0.1721014
2.346512	0.1896581
2.313051	0.1903369
2.317767	0.1939364
2.283284	0.1961362
2.313607	0.1842093
2.351012	0.1702708
2.399684	0.1465619
2.432561	0.1244669
2.389663	0.1176711
2.409106	0.1118242
2.416898	0.113619
2.512198	0.1175821
2.657875	0.1090455
2.787148	0.1042947
2.861485	0.1071016
2.885697	0.1113573
2.780394	0.1202006
2.71792	0.1302355
2.624317	0.1500467
2.549475	0.1661029
2.471885	0.1828482
2.238827	0.2075941
2.122913	0.205019
2.106121	0.196026
2.153622	0.1857893
2.37978	0.1692325
2.548757	0.167643
2.590844	0.1717426
2.384265	0.191282
2.096901	0.2255432
1.847732	0.2678636
1.713398	0.3017687
1.752251	0.3066745
1.805077	0.2862794
1.943808	0.2440169
2.13712	0.2057942
2.314374	0.1788596
2.6004	0.1539156
2.687964	0.1389872
2.68743	0.1348857
2.658715	0.1359587
2.650337	0.1386064
2.673141	0.1471227
2.670452	0.1495332
2.675944	0.1554027
2.568377	0.161728
2.584527	0.1646785
2.617366	0.173428
2.590209	0.1695991
2.618003	0.1618725
2.640542	0.1561975
2.581258	0.1494664
2.620495	0.1476559
2.620974	0.1498182
2.569753	0.1497121
2.600762	0.1472543
2.602489	0.1445268
2.711896	0.1426874
2.742712	0.150348
2.708664	0.1520292
2.801146	0.1476716
2.788259	0.1378172
2.800385	0.1266587
2.856645	0.1282355
2.692133	0.1382195
2.671046	0.1459975
2.699609	0.1430241
2.687431	0.1318731
2.715346	0.1240652
2.694434	0.1185503
2.593639	0.1180679
2.555262	0.1316726
2.575768	0.1311986
2.585807	0.1162603
2.610151	0.09508111
2.693882	0.0618095
2.5828	0.06225199
2.633313	0.09625687
2.662384	0.1233878
2.790518	0.1407495
2.804385	0.1454755
2.754467	0.1422954
2.615768	0.1364938
2.445785	0.1376047
2.318719	0.1450675
2.167552	0.1437163
2.209287	0.1449824
2.260062	0.1464023
2.406872	0.1444236
2.597603	0.1433669
2.631626	0.144317
2.598905	0.1375266
2.62094	0.1246841
2.642248	0.1118226
2.691401	0.1017344
2.92826	0.09644246
2.888917	0.09855647
2.705213	0.1049046
2.696894	0.1074885
2.526333	0.1128727
2.460467	0.1211003
2.438098	0.1335764
2.245605	0.157199
2.086159	0.1748025
1.903224	0.193705
1.691878	0.2226022
1.540995	0.2602961
1.399592	0.3127658
1.307921	0.3691733
1.253327	0.4458434
1.209683	0.5215426
1.184146	0.5557044
1.159605	0.5403135
1.156837	0.4537826
1.215988	0.321986
1.400124	0.2088548
1.798913	0.1338551
2.328695	0.09920857
2.64628	0.09543028
2.743165	0.09908725
2.734068	0.1038007
2.772392	0.1042451
2.749694	0.1046484
2.608535	0.1119044
2.505558	0.1119128
2.507103	0.105808
2.396599	0.09260998
2.42324	0.06941961
2.502669	0.07076719
2.404617	0.1022781
2.423051	0.1366723
2.39834	0.1642031
2.436213	0.1782154
2.506223	0.1815969
2.512296	0.1802565
2.511401	0.1676107
2.498446	0.1607008
2.467335	0.1485304
2.519033	0.1356488
2.655594	0.1373902
2.598651	0.1404517
2.603477	0.1520554
2.509936	0.1642623
2.362323	0.1730379
2.109261	0.2154909
1.670965	0.2972865
1.352437	0.4092458
1.171573	0.5421292
1.074568	0.6859268
1.051115	0.7983239
1.072543	0.8399024
1.133202	0.7752587
1.208786	0.6267154
1.342907	0.452389
1.482388	0.36135
1.404735	0.4049938
1.344558	0.4770458
1.302304	0.5251106
1.35356	0.498032
1.463249	0.4371663
1.488154	0.4170795
1.380557	0.4746834
1.214866	0.5717978
1.116157	0.6571646
1.063408	0.7139231
1.091544	0.7306938
1.134628	0.7332642
1.159752	0.7232695
1.211584	0.6995918
1.209482	0.6857197
1.166839	0.7022033
1.141162	0.7254844
1.18055	0.6918532
1.253235	0.5877172
1.435331	0.4503397
1.797706	0.298758
2.11097	0.2132074
2.309682	0.1878159
2.52233	0.1717198
2.549573	0.1694257
2.524576	0.1671659
2.551118	0.1645085
2.508467	0.162849
2.566006	0.1685228
2.612581	0.1680516
2.631968	0.1558856
2.561346	0.1453598
2.313837	0.142092
2.158729	0.1499618
1.967653	0.1698968
2.003289	0.184055
2.230091	0.1831933
2.369392	0.187334
2.579433	0.1821905
2.6416	0.1653251
2.636393	0.1438949
2.646446	0.1110938
2.589509	0.08385947
2.574488	0.07055397
2.480157	0.06590503
2.506235	0.07142118
2.445436	0.08801674
2.551832	0.119404
2.694686	0.1369203
2.754925	0.1410322
2.95161	0.1399363
3.054137	0.1223903
2.947055	0.1177165
2.85682	0.1267785
2.744207	0.1311943
2.638293	0.1264897
2.563493	0.1193101
2.494802	0.121008
2.455624	0.1380543
2.491547	0.162807
2.517523	0.1821044
2.482399	0.1924053
2.374614	0.1990916
2.211256	0.2182377
2.170918	0.2290262
2.217067	0.2241152
2.265708	0.202734
2.416187	0.1741456
2.464423	0.1638785
2.39962	0.1667194
2.449922	0.1725962
2.523265	0.1721216
2.552714	0.1715836
2.649121	0.1698135
2.693623	0.1730951
2.598166	0.1878999
2.549346	0.1985422
2.509534	0.2062008
2.439794	0.2182948
2.46094	0.186096
2.496539	0.1351681
2.499285	0.0845627
2.440754	0.08846477
2.454497	0.1320574
2.373352	0.1773029
1.954773	0.2511016
1.524356	0.3722253
1.301094	0.5016603
1.192654	0.6312608
1.150028	0.7103257
1.139422	0.7277884
1.142055	0.739849
1.149787	0.7237747
1.169485	0.6899999
1.211815	0.6319053
1.272945	0.547752
1.400138	0.4563698
1.534604	0.3967202
1.694562	0.3572553
1.821437	0.3498406
1.739767	0.3936359
1.695782	0.402441
1.666316	0.38686
1.675892	0.3612541
1.674335	0.3333956
1.696332	0.318563
1.746065	0.3111579
1.814917	0.2846006
2.027988	0.2416264
2.327561	0.1996475
2.606952	0.1607555
2.673389	0.1427487
2.828495	0.1251108
3.042842	0.1106053
3.120988	0.1098858
3.134378	0.1130722
3.009915	0.1234922
2.789921	0.1421749
2.584548	0.1583008
2.549818	0.1679359
2.499743	0.1722113
2.510502	0.1691634
2.537907	0.1715102
2.496192	0.1793503
2.459795	0.1855197
2.469406	0.1863094
2.464409	0.1903756
2.383083	0.2005172
2.402213	0.2048546
2.380835	0.2157175
2.379239	0.1804813
2.454683	0.1261067
2.487841	0.07567188
2.374628	0.07896822
2.470973	0.1367506
2.473822	0.1884609
2.470338	0.2226733
2.559966	0.2110907
2.4195	0.2092831
2.223221	0.2096017
2.116696	0.1992711
2.013226	0.1710473
2.043748	0.1259983
2.335399	0.07853566
2.557257	0.06750903
2.736418	0.1045214
2.715912	0.1389775
2.718366	0.1660176
2.76412	0.1692006
2.748782	0.1712913
2.815762	0.1691414
2.801885	0.1603319
2.817694	0.1617865
2.798792	0.1570864
2.731355	0.1500537
2.765329	0.154612
2.711738	0.1625238
2.626086	0.1727788
2.569423	0.186111
2.488885	0.1872613
2.251029	0.1861064
2.089676	0.1785023
2.0774	0.1714325
2.0497	0.1647842
2.250171	0.1535647
2.34918	0.1400255
2.318266	0.1178955
2.35177	0.0898172
2.295983	0.06004766
2.405648	0.05212915
2.496121	0.07284404
2.647216	0.08803923
2.659561	0.1010649
2.651629	0.1134564
2.700306	0.1076393
2.781046	0.0992453
2.843249	0.09789766
2.850821	0.09620643
2.744694	0.1036736
2.620758	0.1197214
2.549978	0.1374916
2.517282	0.1582812
2.548728	0.1648921
2.53354	0.159643
2.590163	0.1426723
2.609196	0.1226747
2.59742	0.1153862
2.61106	0.1097594
2.569583	0.1138328
2.573511	0.1171355
2.557495	0.1186807
2.561761	0.1246959
2.516659	0.1262276
2.530295	0.1306995
2.577383	0.1416999
2.547295	0.1485921
2.603244	0.1562901
2.586957	0.1584619
2.544112	0.1600566
2.50505	0.1705248
2.424971	0.1868228
2.241817	0.2109388
2.042996	0.2375275
2.046975	0.2435397
2.066914	0.2404997
2.195399	0.2348007
2.393646	0.2194926
2.369841	0.2136084
2.388384	0.2067634
2.458222	0.1935571
2.524014	0.1826621
2.633431	0.174504
2.593195	0.1745428
2.563908	0.1774463
2.48681	0.1711032
2.427505	0.1601382
2.452248	0.1431831
2.423494	0.1288788
2.402061	0.1202403
2.412318	0.1186164
2.398228	0.1253041
2.411122	0.1324962
2.523757	0.1403463
2.525345	0.1537912
2.459211	0.1732211
2.120702	0.2275093
1.932532	0.2572163
1.87344	0.2655764
1.849836	0.2577042
1.913201	0.2445832
1.773469	0.2734145
1.602238	0.3129183
1.464324	0.3664641
1.346883	0.4052709
1.327147	0.4293278
1.360459	0.4403207
1.346589	0.4636868
1.329465	0.4608452
1.384746	0.4195973
1.490234	0.36423
1.752447	0.2825634
2.005637	0.246042
2.04318	0.245435
2.059991	0.2360048
2.030962	0.2206825
2.253407	0.1682643
2.795237	0.118431
2.922118	0.1181975
2.893008	0.132985
2.886238	0.1544321
2.790365	0.1681647
2.664267	0.169256
2.675785	0.1594183
2.616535	0.136492
2.579739	0.1114108
2.590298	0.09058538
2.453371	0.08636249
2.502609	0.1042509
2.593398	0.1312951
2.497697	0.1520968
2.307485	0.1731025
2.093506	0.1855279
1.918485	0.189132
1.970928	0.1994268
2.14755	0.1997239
2.330117	0.1908145
2.490928	0.1858488
2.403829	0.1939258
2.163116	0.2052048
2.069682	0.2030225
2.004525	0.2009301
2.147701	0.1842585
2.43892	0.1628464
2.561841	0.1618558
2.596787	0.1720392
2.560006	0.183253
2.506278	0.1907895
2.500504	0.1932982
2.478538	0.1852549
2.451402	0.1424394
2.477799	0.09619079
2.440076	0.05275474
2.361727	0.0885775
2.35203	0.131671
2.368151	0.1708177
2.351645	0.1845711
2.309779	0.1848295
2.322623	0.1863924
2.29424	0.1838307
2.357232	0.1674029
2.420482	0.1478432
2.44237	0.1214347
2.470158	0.1033523
2.412277	0.1017962
2.414832	0.09818246
2.484048	0.09960528
2.57758	0.09960169
2.687744	0.08998691
2.827777	0.08842476
2.816926	0.09730587
2.812156	0.1066376
2.699866	0.119905
2.608218	0.1300086
2.594047	0.1431806
2.494967	0.1575263
2.427613	0.1775138
2.184367	0.2093787
2.04264	0.2153705
2.031474	0.2124815
1.979824	0.2035917
2.020496	0.1997769
2.073506	0.2090728
1.984822	0.2240912
1.723996	0.2767535
1.5433	0.3362261
1.40207	0.3935776
1.373976	0.4299444
1.45507	0.4132785
1.548311	0.3692223
1.693906	0.3040611
1.893885	0.2482361
2.11052	0.2060414
2.479362	0.1636815
2.620204	0.1480773
2.620648	0.1463243
2.639545	0.1431028
2.642123	0.1395408
2.687205	0.1409129
2.660224	0.1393884
2.702147	0.1430751
2.56701	0.1516269
2.554217	0.1552262
2.623602	0.1617112
2.582448	0.1595663
2.618796	0.152715
2.672419	0.1466211
2.619411	0.1408055
2.711122	0.1356783
2.788757	0.1345894
2.712877	0.1354692
2.736166	0.1335529
2.676699	0.1336084
2.731517	0.1338115
2.757221	0.1412357
2.732334	0.1441047
2.794103	0.1440522
2.726424	0.1412181
2.767639	0.1354044
2.809375	0.1352218
2.724005	0.1380895
2.75726	0.1392258
2.792778	0.1278598
2.816888	0.1193027
2.837213	0.1137913
2.844526	0.1064472
2.768338	0.1127425
2.670537	0.1289223
2.657921	0.1317907
2.684856	0.1245031
2.655671	0.1031442
2.750516	0.06816891
2.706279	0.05206421
2.657224	0.07459378
2.684871	0.109792
2.714028	0.1378127
2.847868	0.1537665
2.864326	0.1543209
2.817844	0.1463869
2.680687	0.1340941
2.472036	0.1290871
2.449412	0.1315379
2.377542	0.1287894
2.462997	0.1352874
2.518911	0.1432205
2.605651	0.1491164
2.684706	0.1511156
2.687047	0.1513363
2.667534	0.1415722
2.708306	0.1245525
2.775852	0.1101817
2.832061	0.09854309
3.007017	0.09596511
2.819477	0.1037452
2.599244	0.1112994
2.518824	0.1138865
2.350183	0.1177572
2.246998	0.1290592
2.077802	0.1597894
1.927949	0.2054198
1.785681	0.2406891
1.638023	0.2739205
1.515702	0.3072149
1.387712	0.3330038
1.320975	0.3588072
1.287144	0.4014076
1.268859	0.4795634
1.237399	0.5672557
1.200177	0.6232688
1.165974	0.6046952
1.152357	0.4956748
1.220284	0.3422807
1.422935	0.2159869
1.862519	0.1375553
2.399758	0.1018181
2.694725	0.09682751
2.721785	0.1008757
2.567223	0.1111091
2.523312	0.1159398
2.513113	0.1178325
2.428862	0.122034
2.469012	0.1162857
2.496761	0.1075576
2.412524	0.09518382
2.480712	0.07379823
2.555789	0.1151475
2.425479	0.1406469
2.369568	0.1650905
2.35234	0.1799208
2.390218	0.1875151
2.449331	0.1861429
2.483346	0.1775716
2.47637	0.1585451
2.447366	0.1392489
2.461981	0.1178856
2.491974	0.09974995
2.672005	0.09508589
2.582033	0.09771411
2.57077	0.1094956
2.495201	0.1255762
2.386088	0.1417156
2.265594	0.1739415
1.779086	0.2515116
1.379118	0.3767917
1.162711	0.5310808
1.049637	0.7039213
1.015554	0.8389481
1.031876	0.9056455
1.082901	0.8676601
1.125906	0.7400436
1.219377	0.5708476
1.369591	0.4465951
1.338574	0.4639356
1.282917	0.535286
1.217934	0.5986731
1.194655	0.6071683
1.245266	0.5437248
1.284743	0.5055983
1.237584	0.5400257
1.161279	0.6010628
1.112835	0.6636416
1.08651	0.7122264
1.124588	0.7412605
1.152112	0.7732391
1.163715	0.8088605
1.186153	0.8140752
1.184947	0.7984568
1.160373	0.7881719
1.155704	0.7721642
1.202826	0.7042472
1.298818	0.578175
1.501781	0.4329901
1.89344	0.2846625
2.23369	0.2004585
2.408005	0.1775771
2.534439	0.1701163
2.517542	0.1716512
2.543993	0.1780705
2.54864	0.1863713
2.523315	0.1906051
2.510127	0.1959906
2.537534	0.1900264
2.542384	0.1692632
2.471796	0.1552511
2.350147	0.1533304
2.25597	0.1639982
2.118381	0.1868247
2.154068	0.198032
2.315347	0.1947192
2.41337	0.1920352
2.607275	0.1867557
2.667139	0.1755044
2.663388	0.1580692
2.679616	0.1320424
2.574605	0.1097015
2.44513	0.1018678
2.237891	0.1056536
2.25312	0.1149492
2.29327	0.1331296
2.456699	0.1559301
2.686906	0.163055
2.697463	0.1616755
2.875591	0.1532486
2.965702	0.1375055
2.82626	0.1348244
2.829034	0.1407913
2.733165	0.1318036
2.623751	0.1111425
2.606203	0.08781755
2.518334	0.07920793
2.453084	0.1064413
2.517303	0.1428039
2.48895	0.1714684
2.401644	0.1890939
2.289263	0.1936697
2.112237	0.2157009
2.121018	0.2361422
2.170518	0.2422649
2.226838	0.2275557
2.332072	0.1954037
2.339604	0.1824394
2.317141	0.1830972
2.341092	0.1940588
2.402285	0.200018
2.463321	0.2018164
2.539958	0.198396
2.581269	0.1913863
2.579294	0.1988247
2.536664	0.1992248
2.495218	0.2026395
2.466546	0.2160556
2.438059	0.1937972
2.47781	0.1485585
2.508514	0.09696863
2.459633	0.0892254
2.442168	0.132845
2.369653	0.1805916
1.930065	0.2576148
1.470154	0.3751581
1.280262	0.489644
1.185743	0.6018444
1.17015	0.6693238
1.203053	0.6714488
1.239939	0.6731151
1.271446	0.6532331
1.317809	0.6011169
1.396464	0.5305777
1.473159	0.4550817
1.600101	0.3765118
1.747412	0.328918
1.891587	0.2887953
2.039713	0.2701545
1.955718	0.3005668
1.832105	0.3237947
1.712808	0.3440713
1.626592	0.3617659
1.526424	0.3763238
1.482426	0.3966988
1.509815	0.4081536
1.575499	0.3730015
1.787048	0.3089076
2.132975	0.2365217
2.532774	0.1762135
2.681431	0.1528521
2.744231	0.1336718
2.880753	0.1184216
3.018069	0.1105243
2.941944	0.1111566
2.914476	0.1231608
2.769765	0.1424865
2.578336	0.1546046
2.560901	0.1598033
2.531237	0.1611699
2.595745	0.1556572
2.649067	0.1601728
2.55582	0.1753528
2.451558	0.1856509
2.379112	0.1849604
2.331609	0.1912596
2.301821	0.1984747
2.331689	0.2004127
2.360248	0.2126085
2.369619	0.1785906
2.468984	0.1252027
2.57038	0.0750896
2.444759	0.08174085
2.5329	0.1386377
2.525818	0.1892942
2.526224	0.2207849
2.586353	0.2112983
2.4373	0.2108199
2.223336	0.2152931
2.104828	0.2076448
2.053153	0.1848421
2.121781	0.1467917
2.46418	0.1010176
2.734937	0.06453491
2.493881	0.06354275
2.538234	0.1020404
2.747314	0.1373902
2.766814	0.1629065
2.792308	0.1773543
2.845865	0.1726122
2.808944	0.1698126
2.847447	0.1666508
2.841657	0.160681
2.817412	0.1627821
2.824801	0.1567329
2.731498	0.1498133
2.724524	0.1540615
2.692164	0.1615785
2.530671	0.180387
2.352504	0.2079349
2.196069	0.2246335
2.067226	0.2191807
2.008853	0.1995013
2.101119	0.1789957
2.1775	0.1574361
2.296109	0.1419841
2.307815	0.1238706
2.231207	0.09290042
2.310804	0.05834659
2.57423	0.05471922
2.67384	0.08191006
2.6566	0.1067496
2.658936	0.1286356
2.741884	0.130818
2.821445	0.1267257
2.843179	0.1275721
2.839584	0.129423
2.665426	0.1427275
2.552574	0.154339
2.512002	0.1567131
2.426164	0.1553926
2.473307	0.1388777
2.437715	0.117849
2.455835	0.09686846
2.50644	0.07829714
2.471544	0.07015758
2.50018	0.06636138
2.421492	0.06813525
2.428606	0.06933545
2.493282	0.07187138
2.51243	0.07855936
2.518053	0.08427664
2.51403	0.1009613
2.524402	0.1251607
2.550512	0.1434772
2.577764	0.1603228
2.628158	0.1622363
2.616114	0.1564707
2.597017	0.1615491
2.496771	0.1744061
2.278452	0.1990899
2.156851	0.2216949
2.168299	0.2260977
2.236602	0.2230647
2.390192	0.2143359
2.529988	0.2054095
2.49844	0.2055088
2.489696	0.2035089
2.516335	0.1945096
2.562418	0.1878626
2.619489	0.1761156
2.633723	0.1659749
2.688596	0.1552705
2.685212	0.1345948
2.665844	0.1162525
2.667579	0.09716911
2.673354	0.08444791
2.607683	0.07754621
2.666399	0.07471524
2.769506	0.0797991
2.660355	0.08725248
2.763361	0.0988088
2.68345	0.1173321
2.486803	0.1465533
2.115186	0.2119334
1.922397	0.2473888
1.855819	0.2591429
1.880185	0.2515665
2.050096	0.2213887
2.051327	0.2239209
1.917442	0.246663
1.751939	0.2837274
1.63293	0.3078761
1.615575	0.3230193
1.644381	0.3382764
1.567517	0.3762419
1.509421	0.3970615
1.519384	0.3889259
1.608571	0.3457542
1.881376	0.2657797
2.05976	0.2350328
2.088829	0.232346
2.093857	0.2250528
2.05644	0.2099018
2.309406	0.1572216
2.82919	0.1126275
2.884436	0.1149037
2.87976	0.1322073
2.843085	0.1543452
2.712095	0.1712736
2.636881	0.1733535
2.562441	0.165177
2.500162	0.1426465
2.47674	0.1157624
2.440478	0.09328675
2.423877	0.08721306
2.481571	0.1051002
2.522488	0.1304714
2.296124	0.1716047
1.981297	0.2267802
1.740822	0.2692697
1.618307	0.2928247
1.70671	0.2842479
1.911489	0.2513519
2.191978	0.2151156
2.435661	0.1902182
2.341533	0.1960817
2.124464	0.2042884
2.067821	0.1977468
2.038898	0.1955138
2.171385	0.1769934
2.480914	0.1561975
2.561999	0.1571753
2.560347	0.1692332
2.533083	0.1826927
2.491782	0.193081
2.452388	0.1977212
2.475908	0.1858902
2.439653	0.1407805
2.470836	0.09296553
2.272191	0.05262807
2.352962	0.0977181
2.373249	0.1365243
2.365144	0.1685681
2.355433	0.1758137
2.34423	0.1747196
2.317429	0.1723154
2.269424	0.1628837
2.326773	0.1398746
2.371791	0.1162311
2.40887	0.09011789
2.525557	0.07517114
2.449285	0.07321939
2.430145	0.07011311
2.5019	0.07357661
2.593081	0.07216804
2.664808	0.06872743
2.758465	0.07209935
2.674709	0.08298465
2.58016	0.09889274
2.501121	0.1161902
2.468737	0.123925
2.542746	0.1301668
2.525031	0.1388319
2.433804	0.1588558
2.206875	0.1935929
2.063281	0.2099319
2.022764	0.219525
1.878643	0.2266874
1.715493	0.2543978
1.692659	0.2782966
1.602944	0.3098967
1.436681	0.3789702
1.345363	0.4395626
1.266516	0.5025704
1.244244	0.5340542
1.306126	0.4993242
1.412388	0.4349834
1.547422	0.3512163
1.774281	0.2772708
2.095108	0.2183506
2.541139	0.1682341
2.659663	0.1553346
2.653253	0.1540667
2.640404	0.1486655
2.591412	0.1395155
2.670178	0.1348063
2.574368	0.1307423
2.602762	0.1361427
2.517356	0.1460076
2.503102	0.1509984
2.668734	0.1561853
2.629306	0.1554001
2.667535	0.1516514
2.678349	0.1475943
2.598979	0.1463798
2.653848	0.1426719
2.740844	0.1392126
2.710436	0.1361145
2.686682	0.1298007
2.727048	0.1248873
2.809929	0.1226878
2.885261	0.1289746
2.87202	0.1311539
2.89919	0.1336364
2.786758	0.1346958
2.764242	0.1319959
2.804473	0.1304169
2.731456	0.1309423
2.808715	0.1277699
2.838425	0.1164311
2.855355	0.1139122
2.900614	0.1096828
2.870106	0.103245
2.81743	0.1117735
2.744811	0.1266205
2.6422	0.1347308
2.669668	0.1353227
2.67485	0.1181294
2.695499	0.08938848
2.873516	0.07253315
2.712794	0.07867387
2.554403	0.09977132
2.595295	0.1299738
2.634939	0.1526459
2.733313	0.1643936
2.81225	0.1632308
2.820283	0.1526949
2.757966	0.1389495
2.693128	0.1282941
2.765279	0.1252016
2.698301	0.1226412
2.692978	0.1350697
2.640529	0.1480932
2.5824	0.1562692
2.610486	0.159548
2.656177	0.1547103
2.648964	0.1430161
2.731641	0.1242199
2.768076	0.1087282
2.72319	0.09802102
2.89103	0.09893362
2.678645	0.1117975
2.54884	0.1189666
2.504538	0.1180999
2.275049	0.1177355
2.069403	0.13973
1.851751	0.1997971
1.669752	0.2734272
1.573239	0.3350098
1.453481	0.3770047
1.358064	0.400475
1.290762	0.4132338
1.244088	0.4170227
1.26025	0.4424658
1.27169	0.501766
1.293019	0.5690255
1.279762	0.606864
1.259036	0.5736354
1.277653	0.4566527
1.35983	0.3071083
1.607822	0.1971367
2.06672	0.1306456
2.576804	0.1044988
2.785909	0.1027184
2.690705	0.11252
2.339996	0.1324217
2.163747	0.1404644
2.109002	0.1458441
2.087157	0.1424903
2.288219	0.1287169
2.373165	0.1162316
2.350578	0.1031164
2.414273	0.08204818
2.514868	0.1580312
2.419852	0.1730032
2.35253	0.1838294
2.351688	0.1832779
2.361905	0.1826557
2.424075	0.1744603
2.45919	0.1618508
2.483836	0.1387533
2.449317	0.1114847
2.422548	0.08310162
2.432818	0.06205383
2.515377	0.0551573
2.532874	0.05579168
2.523644	0.06476662
2.517065	0.08126315
2.434055	0.1039538
2.332306	0.1393395
1.850674	0.2163067
1.420234	0.3450479
1.193452	0.5048949
1.08078	0.6752341
1.046323	0.806612
1.048536	0.8799143
1.082053	0.8726419
1.098192	0.7900846
1.154686	0.6595963
1.280229	0.5261588
1.310709	0.498529
1.250736	0.5587597
1.157591	0.6366059
1.089723	0.6924228
1.085142	0.6707648
1.11297	0.6372936
1.12286	0.644955
1.115765	0.6634682
1.108685	0.689957
1.112173	0.7149951
1.137677	0.7463111
1.147771	0.7963501
1.145302	0.856185
1.154834	0.8780051
1.160305	0.8591299
1.166275	0.8212735
1.182918	0.7663816
1.252164	0.670003
1.369971	0.5337285
1.591594	0.3959616
1.986768	0.2657248
2.292747	0.188776
2.472961	0.170904
2.555773	0.1706765
2.48831	0.1779357
2.527979	0.1929304
2.525817	0.2043097
2.481847	0.2121814
2.499775	0.2188097
2.49842	0.2088156
2.500415	0.188004
2.458288	0.173844
2.416886	0.1712789
2.391049	0.1799481
2.315607	0.1920321
2.343623	0.1970345
2.425235	0.1929978
2.458793	0.189328
2.551717	0.1898717
2.580433	0.1865023
2.593711	0.1754898
2.624282	0.1591521
2.542937	0.1489371
2.295477	0.1554944
1.987508	0.1774324
1.903075	0.1922696
1.935186	0.2014302
2.151814	0.2029113
2.538732	0.1856048
2.691797	0.1723978
2.848691	0.1635697
2.915545	0.1531043
2.760682	0.1580866
2.724695	0.1668756
2.660114	0.1485462
2.55068	0.1172732
2.560522	0.08081239
2.4698	0.06012778
2.445372	0.09198456
2.527982	0.1355631
2.453197	0.1685371
2.396633	0.1858764
2.299879	0.1850425
2.135626	0.1940302
2.155902	0.2139855
2.200092	0.2294856
2.259107	0.2251519
2.332607	0.2038597
2.321461	0.1951457
2.295216	0.1962634
2.27927	0.207144
2.332387	0.2189135
2.41018	0.2223954
2.462457	0.2209386
2.518065	0.2091675
2.53039	0.2101861
2.494486	0.2076133
2.456911	0.2084398
2.445405	0.2201839
2.446987	0.2069477
2.513014	0.1699575
2.620402	0.1166233
2.710674	0.06108977
2.458033	0.08624764
2.468225	0.1253717
2.379317	0.171689
1.95443	0.2388659
1.496025	0.3437229
1.316332	0.4455266
1.234215	0.5391556
1.221647	0.5996152
1.28327	0.5958655
1.348681	0.5906138
1.409199	0.561538
1.514073	0.4902676
1.628025	0.4107818
1.739498	0.3457136
1.874	0.2894448
1.98709	0.2650506
2.138142	0.2387436
2.315902	0.218284
2.23866	0.2342021
1.97054	0.2728604
1.696658	0.3382858
1.493191	0.404795
1.354588	0.4601312
1.313517	0.5009821
1.355523	0.5052432
1.465362	0.443543
1.682797	0.3596882
2.024931	0.2664982
2.487741	0.1899232
2.604128	0.1639232
2.587541	0.1470575
2.697704	0.1297925
2.778266	0.1193266
2.782601	0.1191268
2.77487	0.1312963
2.664344	0.1513424
2.58712	0.1614023
2.549025	0.1634384
2.601725	0.1634003
2.682913	0.1587014
2.681381	0.1621653
2.587634	0.1753061
2.424684	0.1821175
2.366329	0.1745251
2.264265	0.1795013
2.296237	0.1860617
2.388988	0.1878964
2.420965	0.2028485
2.490103	0.1745305
2.55972	0.1239206
2.619617	0.07637817
2.469947	0.08714794
2.517647	0.1391884
2.544715	0.1859578
2.546053	0.2092368
2.624973	0.2016815
2.49147	0.2034422
2.304878	0.2101796
2.192287	0.2071113
2.156683	0.189705
2.268467	0.1609714
2.516101	0.1219963
2.72113	0.08785036
2.733755	0.06515065
2.390099	0.06977735
2.438963	0.1010481
2.50411	0.1345654
2.739107	0.1620141
2.781987	0.1753885
2.846164	0.1794381
2.913614	0.1731792
2.850924	0.1691153
2.826148	0.1713216
2.7826	0.1722673
2.717643	0.1764497
2.691127	0.1707688
2.637767	0.1624746
2.643805	0.1635746
2.675767	0.1685607
2.447496	0.1987921
2.128216	0.250095
1.902248	0.2904511
1.796437	0.2868492
1.791121	0.2487709
1.989449	0.1957654
2.251841	0.143685
2.325249	0.1162727
2.318838	0.09501961
2.172577	0.06398506
2.636141	0.0688645
2.679348	0.09833241
2.740551	0.1260224
2.777156	0.1375002
2.856359	0.1411777
2.803986	0.1480919
2.697965	0.1577078
2.60329	0.1682014
2.528561	0.1666013
2.526133	0.1501811
2.476688	0.1248968
2.491321	0.09459976
2.377537	0.06870309
2.56572	0.06858408
2.597307	0.1031828
2.613853	0.1332043
2.665873	0.1594211
2.710544	0.1679582
2.718031	0.1626971
2.67488	0.1648566
2.518532	0.1773639
2.309185	0.1955068
2.206896	0.2077662
2.203641	0.2076809
2.331654	0.2040649
2.492962	0.1957842
2.616684	0.194746
2.626045	0.1980234
2.582352	0.1962504
2.6074	0.191333
2.626334	0.1853655
2.653913	0.171031
2.679498	0.1515979
2.705827	0.1302332
2.678823	0.1024502
2.670736	0.08262951
2.648331	0.06589527
2.594851	0.05582855
2.607134	0.05164792
2.559109	0.05112418
2.713954	0.05785793
2.632439	0.06612097
2.709098	0.07869996
[truncated: 998,000+ more rows]
